# Supplementary material for: Design, Synthesis, and Biological Evaluation of a Novel Series of 4-Guanidinobenzoate Derivatives as Enteropeptidase Inhibitors with Low Systemic Exposure for the Treatment of Obesity
Source: J Med Chem. 2022 Jun 10;65(12):8456–77. doi: 10.1021/acs.jmedchem.2c00463 (PMC9234964; doi:10.1021/acs.jmedchem.2c00463)
Supplement: Supplementary file 1 — jm2c00463_si_001.pdb [file jm2c00463_si_001.pdb]

HETATM    1  C1  UNK   900      24.949   9.129 -17.255  1.00  0.00           C  
HETATM    2  N1  UNK   900      29.533  11.083 -10.488  1.00  0.00           N  
HETATM    3  O1  UNK   900      26.228   8.796 -15.271  1.00  0.00           O  
HETATM    4  C2  UNK   900      25.494   8.271 -16.301  1.00  0.00           C  
HETATM    5  N2  UNK   900      31.477  12.199 -10.401  1.00  0.00           N  
HETATM    6  O2  UNK   900      24.474   8.854 -13.768  1.00  0.00           O  
HETATM    7  C3  UNK   900      25.381   6.887 -16.441  1.00  0.00           C  
HETATM    8  N3  UNK   900      29.631  13.347 -11.073  1.00  0.00           N1+
HETATM    9  O3  UNK   900      25.108   7.738 -21.201  1.00  0.00           O  
HETATM   10  C4  UNK   900      24.720   6.357 -17.544  1.00  0.00           C  
HETATM   11  N4  UNK   900      24.757   5.538 -21.604  1.00  0.00           N  
HETATM   12  O4  UNK   900      27.953   5.399 -23.374  1.00  0.00           O1-
HETATM   13  C5  UNK   900      24.175   7.213 -18.504  1.00  0.00           C  
HETATM   14  O5  UNK   900      27.522   5.399 -21.201  1.00  0.00           O  
HETATM   15  C6  UNK   900      24.280   8.599 -18.352  1.00  0.00           C  
HETATM   16  C7  UNK   900      25.667   9.000 -14.045  1.00  0.00           C  
HETATM   17  C8  UNK   900      26.670   9.555 -13.101  1.00  0.00           C  
HETATM   18  C9  UNK   900      28.012   9.165 -13.201  1.00  0.00           C  
HETATM   19  C10 UNK   900      28.950   9.691 -12.328  1.00  0.00           C  
HETATM   20  C11 UNK   900      28.549  10.605 -11.361  1.00  0.00           C  
HETATM   21  C12 UNK   900      27.219  10.994 -11.232  1.00  0.00           C  
HETATM   22  C13 UNK   900      26.276  10.453 -12.100  1.00  0.00           C  
HETATM   23  C14 UNK   900      30.190  12.222 -10.658  1.00  0.00           C  
HETATM   24  C15 UNK   900      23.546   6.634 -19.764  1.00  0.00           C  
HETATM   25  C16 UNK   900      24.543   6.679 -20.927  1.00  0.00           C  
HETATM   26  C17 UNK   900      25.664   5.395 -22.759  1.00  0.00           C  
HETATM   27  C18 UNK   900      27.167   5.398 -22.403  1.00  0.00           C  
HETATM   28  H1  UNK   900      25.045  10.200 -17.144  1.00  0.00           H  
HETATM   29  H2  UNK   900      25.821   6.229 -15.707  1.00  0.00           H  
HETATM   30  H3  UNK   900      24.657   5.285 -17.663  1.00  0.00           H  
HETATM   31  H4  UNK   900      23.876   9.268 -19.099  1.00  0.00           H  
HETATM   32  H5  UNK   900      28.339   8.450 -13.943  1.00  0.00           H  
HETATM   33  H6  UNK   900      29.983   9.379 -12.401  1.00  0.00           H  
HETATM   34  H7  UNK   900      26.912  11.685 -10.460  1.00  0.00           H  
HETATM   35  H8  UNK   900      25.240  10.738 -11.990  1.00  0.00           H  
HETATM   36  H9  UNK   900      30.044  10.389  -9.959  1.00  0.00           H  
HETATM   37  H10 UNK   900      31.951  12.978  -9.923  1.00  0.00           H  
HETATM   38  H11 UNK   900      31.933  11.292 -10.401  1.00  0.00           H  
HETATM   39  H12 UNK   900      30.112  14.220 -10.911  1.00  0.00           H  
HETATM   40  H13 UNK   900      22.673   7.225 -20.040  1.00  0.00           H  
HETATM   41  H14 UNK   900      23.197   5.616 -19.584  1.00  0.00           H  
HETATM   42  H15 UNK   900      24.251   4.710 -21.327  1.00  0.00           H  
HETATM   43  H16 UNK   900      25.475   6.198 -23.474  1.00  0.00           H  
HETATM   44  H17 UNK   900      25.434   4.448 -23.247  1.00  0.00           H  
HETATM   45  H18 UNK   900      28.732  13.327 -11.529  1.00  0.00           H  
ATOM     46  N   ILE A 785      25.419  13.304  -2.521  1.00 10.42           N1+
ATOM     47  CA  ILE A 785      26.623  14.193  -2.663  1.00  9.85           C  
ATOM     48  C   ILE A 785      27.690  13.567  -1.736  1.00 10.10           C  
ATOM     49  O   ILE A 785      27.384  13.190  -0.603  1.00 10.23           O  
ATOM     50  CB  ILE A 785      26.366  15.675  -2.230  1.00  9.64           C  
ATOM     51  CG1 ILE A 785      25.162  16.329  -2.946  1.00  9.31           C  
ATOM     52  CG2 ILE A 785      27.604  16.598  -2.299  1.00 10.11           C  
ATOM     53  CD1 ILE A 785      25.415  16.712  -4.411  1.00  8.97           C  
ATOM     54  HA  ILE A 785      26.921  14.121  -3.710  1.00  0.00           H  
ATOM     55  HB  ILE A 785      26.088  15.654  -1.177  1.00  0.00           H  
ATOM     56 HG12 ILE A 785      24.280  15.691  -2.883  1.00  0.00           H  
ATOM     57 HG13 ILE A 785      24.894  17.233  -2.399  1.00  0.00           H  
ATOM     58 HG21 ILE A 785      27.337  17.623  -2.040  1.00  0.00           H  
ATOM     59 HG22 ILE A 785      28.382  16.290  -1.602  1.00  0.00           H  
ATOM     60 HG23 ILE A 785      28.039  16.611  -3.298  1.00  0.00           H  
ATOM     61 HD11 ILE A 785      24.491  16.682  -4.987  1.00  0.00           H  
ATOM     62 HD12 ILE A 785      25.814  17.723  -4.480  1.00  0.00           H  
ATOM     63 HD13 ILE A 785      26.124  16.041  -4.892  1.00  0.00           H  
ATOM     64  H1  ILE A 785      24.708  13.617  -3.172  1.00  0.00           H  
ATOM     65  H2  ILE A 785      25.678  12.356  -2.755  1.00  0.00           H  
ATOM     66  H3  ILE A 785      25.073  13.352  -1.574  1.00  0.00           H  
ATOM     67  N   VAL A 786      28.931  13.488  -2.243  1.00  9.89           N  
ATOM     68  CA  VAL A 786      30.098  13.008  -1.504  1.00 10.84           C  
ATOM     69  C   VAL A 786      30.835  14.209  -0.892  1.00 10.87           C  
ATOM     70  O   VAL A 786      30.926  15.254  -1.537  1.00 11.45           O  
ATOM     71  CB  VAL A 786      31.087  12.232  -2.422  1.00 10.70           C  
ATOM     72  CG1 VAL A 786      32.340  11.711  -1.687  1.00 11.39           C  
ATOM     73  CG2 VAL A 786      30.388  11.056  -3.123  1.00 11.27           C  
ATOM     74  H   VAL A 786      29.120  13.847  -3.171  1.00  0.00           H  
ATOM     75  HA  VAL A 786      29.774  12.354  -0.698  1.00  0.00           H  
ATOM     76  HB  VAL A 786      31.431  12.906  -3.209  1.00  0.00           H  
ATOM     77 HG11 VAL A 786      32.923  11.045  -2.323  1.00  0.00           H  
ATOM     78 HG12 VAL A 786      33.006  12.521  -1.388  1.00  0.00           H  
ATOM     79 HG13 VAL A 786      32.069  11.150  -0.793  1.00  0.00           H  
ATOM     80 HG21 VAL A 786      31.078  10.493  -3.752  1.00  0.00           H  
ATOM     81 HG22 VAL A 786      29.947  10.369  -2.406  1.00  0.00           H  
ATOM     82 HG23 VAL A 786      29.583  11.411  -3.759  1.00  0.00           H  
ATOM     83  N   GLY A 787      31.329  14.032   0.346  1.00 11.22           N  
ATOM     84  CA  GLY A 787      32.080  15.040   1.101  1.00 11.90           C  
ATOM     85  C   GLY A 787      31.229  16.239   1.555  1.00 12.65           C  
ATOM     86  O   GLY A 787      31.792  17.225   2.028  1.00 13.01           O  
ATOM     87  H   GLY A 787      31.197  13.139   0.799  1.00  0.00           H  
ATOM     88  HA2 GLY A 787      32.516  14.566   1.980  1.00  0.00           H  
ATOM     89  HA3 GLY A 787      32.906  15.406   0.497  1.00  0.00           H  
ATOM     90  N   GLY A 788      29.897  16.161   1.405  1.00 12.10           N  
ATOM     91  CA  GLY A 788      28.956  17.204   1.787  1.00 13.09           C  
ATOM     92  C   GLY A 788      28.527  17.045   3.249  1.00 14.28           C  
ATOM     93  O   GLY A 788      28.979  16.155   3.971  1.00 14.84           O  
ATOM     94  H   GLY A 788      29.502  15.318   1.015  1.00  0.00           H  
ATOM     95  HA2 GLY A 788      29.387  18.196   1.639  1.00  0.00           H  
ATOM     96  HA3 GLY A 788      28.079  17.130   1.144  1.00  0.00           H  
ATOM     97  N   SER A 789      27.623  17.941   3.658  1.00 14.30           N  
ATOM     98  CA  SER A 789      26.978  17.972   4.966  1.00 15.18           C  
ATOM     99  C   SER A 789      25.468  18.168   4.785  1.00 14.46           C  
ATOM    100  O   SER A 789      25.027  18.565   3.706  1.00 13.29           O  
ATOM    101  CB  SER A 789      27.626  19.094   5.810  1.00 18.03           C  
ATOM    102  OG  SER A 789      27.327  20.390   5.323  1.00 18.78           O  
ATOM    103  H   SER A 789      27.304  18.648   3.008  1.00  0.00           H  
ATOM    104  HA  SER A 789      27.125  17.017   5.475  1.00  0.00           H  
ATOM    105  HB2 SER A 789      27.276  19.032   6.841  1.00  0.00           H  
ATOM    106  HB3 SER A 789      28.709  18.969   5.843  1.00  0.00           H  
ATOM    107  HG  SER A 789      26.388  20.560   5.438  1.00  0.00           H  
ATOM    108  N   ASP A 790      24.706  17.909   5.859  1.00 14.24           N  
ATOM    109  CA  ASP A 790      23.263  18.157   5.938  1.00 13.61           C  
ATOM    110  C   ASP A 790      22.919  19.636   5.701  1.00 13.92           C  
ATOM    111  O   ASP A 790      23.422  20.503   6.419  1.00 14.07           O  
ATOM    112  CB  ASP A 790      22.645  17.701   7.283  1.00 14.59           C  
ATOM    113  CG  ASP A 790      22.869  16.231   7.657  1.00 15.47           C  
ATOM    114  OD1 ASP A 790      23.187  15.426   6.754  1.00 14.15           O  
ATOM    115  OD2 ASP A 790      22.642  15.922   8.847  1.00 16.30           O1-
ATOM    116  H   ASP A 790      25.135  17.556   6.702  1.00  0.00           H  
ATOM    117  HA  ASP A 790      22.801  17.568   5.142  1.00  0.00           H  
ATOM    118  HB2 ASP A 790      23.081  18.304   8.080  1.00  0.00           H  
ATOM    119  HB3 ASP A 790      21.574  17.899   7.279  1.00  0.00           H  
ATOM    120  N   ALA A 791      22.044  19.879   4.715  1.00 13.30           N  
ATOM    121  CA  ALA A 791      21.431  21.177   4.452  1.00 15.26           C  
ATOM    122  C   ALA A 791      20.347  21.494   5.491  1.00 17.06           C  
ATOM    123  O   ALA A 791      19.801  20.580   6.109  1.00 18.13           O  
ATOM    124  CB  ALA A 791      20.828  21.158   3.037  1.00 14.16           C  
ATOM    125  H   ALA A 791      21.694  19.109   4.158  1.00  0.00           H  
ATOM    126  HA  ALA A 791      22.201  21.947   4.507  1.00  0.00           H  
ATOM    127  HB1 ALA A 791      20.469  22.147   2.749  1.00  0.00           H  
ATOM    128  HB2 ALA A 791      21.568  20.855   2.297  1.00  0.00           H  
ATOM    129  HB3 ALA A 791      19.986  20.468   2.964  1.00  0.00           H  
ATOM    130  N   LYS A 792      20.032  22.789   5.634  1.00 19.51           N  
ATOM    131  CA  LYS A 792      18.877  23.262   6.399  1.00 21.15           C  
ATOM    132  C   LYS A 792      17.601  23.173   5.541  1.00 20.27           C  
ATOM    133  O   LYS A 792      17.689  23.121   4.311  1.00 17.67           O  
ATOM    134  CB  LYS A 792      19.123  24.716   6.853  1.00 25.17           C  
ATOM    135  CG  LYS A 792      20.335  24.879   7.786  1.00 31.13           C  
ATOM    136  CD  LYS A 792      20.473  26.318   8.312  1.00 35.37           C  
ATOM    137  CE  LYS A 792      21.711  26.539   9.194  1.00 41.49           C  
ATOM    138  NZ  LYS A 792      22.962  26.419   8.423  1.00 43.59           N1+
ATOM    139  H   LYS A 792      20.523  23.482   5.089  1.00  0.00           H  
ATOM    140  HA  LYS A 792      18.741  22.636   7.284  1.00  0.00           H  
ATOM    141  HB2 LYS A 792      19.243  25.365   5.985  1.00  0.00           H  
ATOM    142  HB3 LYS A 792      18.236  25.077   7.377  1.00  0.00           H  
ATOM    143  HG2 LYS A 792      20.243  24.191   8.627  1.00  0.00           H  
ATOM    144  HG3 LYS A 792      21.243  24.593   7.254  1.00  0.00           H  
ATOM    145  HD2 LYS A 792      20.489  27.016   7.474  1.00  0.00           H  
ATOM    146  HD3 LYS A 792      19.583  26.570   8.891  1.00  0.00           H  
ATOM    147  HE2 LYS A 792      21.677  27.536   9.633  1.00  0.00           H  
ATOM    148  HE3 LYS A 792      21.724  25.827  10.020  1.00  0.00           H  
ATOM    149  HZ1 LYS A 792      23.028  25.492   8.027  1.00  0.00           H  
ATOM    150  HZ2 LYS A 792      22.969  27.102   7.679  1.00  0.00           H  
ATOM    151  HZ3 LYS A 792      23.752  26.579   9.032  1.00  0.00           H  
ATOM    152  N   GLU A 793      16.431  23.190   6.201  1.00 20.02           N  
ATOM    153  CA  GLU A 793      15.132  23.311   5.534  1.00 19.72           C  
ATOM    154  C   GLU A 793      15.003  24.681   4.844  1.00 19.79           C  
ATOM    155  O   GLU A 793      15.156  25.709   5.505  1.00 19.13           O  
ATOM    156  CB  GLU A 793      13.982  23.103   6.541  1.00 22.64           C  
ATOM    157  CG  GLU A 793      13.914  21.683   7.135  1.00 24.37           C  
ATOM    158  CD  GLU A 793      12.702  21.456   8.044  1.00 28.08           C  
ATOM    159  OE1 GLU A 793      12.170  22.454   8.580  1.00 28.58           O  
ATOM    160  OE2 GLU A 793      12.309  20.276   8.173  1.00 29.39           O1-
ATOM    161  H   GLU A 793      16.418  23.224   7.210  1.00  0.00           H  
ATOM    162  HA  GLU A 793      15.065  22.528   4.775  1.00  0.00           H  
ATOM    163  HB2 GLU A 793      14.066  23.834   7.346  1.00  0.00           H  
ATOM    164  HB3 GLU A 793      13.035  23.307   6.041  1.00  0.00           H  
ATOM    165  HG2 GLU A 793      13.853  20.963   6.321  1.00  0.00           H  
ATOM    166  HG3 GLU A 793      14.819  21.453   7.698  1.00  0.00           H  
ATOM    167  N   GLY A 794      14.737  24.658   3.528  1.00 18.53           N  
ATOM    168  CA  GLY A 794      14.585  25.859   2.706  1.00 18.73           C  
ATOM    169  C   GLY A 794      15.930  26.466   2.268  1.00 17.69           C  
ATOM    170  O   GLY A 794      15.927  27.588   1.765  1.00 18.05           O  
ATOM    171  H   GLY A 794      14.634  23.769   3.061  1.00  0.00           H  
ATOM    172  HA2 GLY A 794      14.027  25.591   1.810  1.00  0.00           H  
ATOM    173  HA3 GLY A 794      13.994  26.612   3.231  1.00  0.00           H  
ATOM    174  N   ALA A 795      17.062  25.754   2.443  1.00 16.59           N  
ATOM    175  CA  ALA A 795      18.395  26.180   1.997  1.00 16.22           C  
ATOM    176  C   ALA A 795      18.533  26.261   0.467  1.00 15.18           C  
ATOM    177  O   ALA A 795      19.200  27.169  -0.027  1.00 14.75           O  
ATOM    178  CB  ALA A 795      19.457  25.226   2.564  1.00 15.39           C  
ATOM    179  H   ALA A 795      17.014  24.849   2.891  1.00  0.00           H  
ATOM    180  HA  ALA A 795      18.582  27.176   2.402  1.00  0.00           H  
ATOM    181  HB1 ALA A 795      20.461  25.507   2.243  1.00  0.00           H  
ATOM    182  HB2 ALA A 795      19.451  25.235   3.653  1.00  0.00           H  
ATOM    183  HB3 ALA A 795      19.285  24.199   2.239  1.00  0.00           H  
ATOM    184  N   TRP A 796      17.888  25.318  -0.242  1.00 13.77           N  
ATOM    185  CA  TRP A 796      17.890  25.207  -1.700  1.00 13.16           C  
ATOM    186  C   TRP A 796      16.442  24.961  -2.164  1.00 12.71           C  
ATOM    187  O   TRP A 796      16.092  23.815  -2.449  1.00 12.11           O  
ATOM    188  CB  TRP A 796      18.871  24.100  -2.151  1.00 12.98           C  
ATOM    189  CG  TRP A 796      20.254  24.196  -1.585  1.00 13.10           C  
ATOM    190  CD1 TRP A 796      20.771  23.392  -0.629  1.00 13.22           C  
ATOM    191  CD2 TRP A 796      21.259  25.223  -1.833  1.00 14.10           C  
ATOM    192  CE2 TRP A 796      22.381  24.971  -0.990  1.00 14.18           C  
ATOM    193  CE3 TRP A 796      21.326  26.362  -2.666  1.00 14.34           C  
ATOM    194  NE1 TRP A 796      22.022  23.848  -0.277  1.00 13.93           N  
ATOM    195  CZ2 TRP A 796      23.517  25.798  -0.981  1.00 15.26           C  
ATOM    196  CZ3 TRP A 796      22.458  27.202  -2.669  1.00 15.47           C  
ATOM    197  CH2 TRP A 796      23.550  26.922  -1.826  1.00 15.33           C  
ATOM    198  H   TRP A 796      17.356  24.616   0.251  1.00  0.00           H  
ATOM    199  HA  TRP A 796      18.252  26.134  -2.144  1.00  0.00           H  
ATOM    200  HB2 TRP A 796      18.485  23.111  -1.899  1.00  0.00           H  
ATOM    201  HB3 TRP A 796      18.965  24.136  -3.235  1.00  0.00           H  
ATOM    202  HD1 TRP A 796      20.256  22.553  -0.186  1.00  0.00           H  
ATOM    203  HE1 TRP A 796      22.554  23.452   0.493  1.00  0.00           H  
ATOM    204  HE3 TRP A 796      20.490  26.582  -3.309  1.00  0.00           H  
ATOM    205  HZ2 TRP A 796      24.348  25.580  -0.326  1.00  0.00           H  
ATOM    206  HZ3 TRP A 796      22.483  28.065  -3.317  1.00  0.00           H  
ATOM    207  HH2 TRP A 796      24.415  27.567  -1.823  1.00  0.00           H  
ATOM    208  N   PRO A 797      15.596  26.019  -2.175  1.00 12.93           N  
ATOM    209  CA  PRO A 797      14.143  25.870  -2.388  1.00 12.92           C  
ATOM    210  C   PRO A 797      13.711  25.458  -3.813  1.00 12.71           C  
ATOM    211  O   PRO A 797      12.566  25.048  -3.993  1.00 12.79           O  
ATOM    212  CB  PRO A 797      13.581  27.234  -1.959  1.00 13.56           C  
ATOM    213  CG  PRO A 797      14.707  28.213  -2.243  1.00 14.18           C  
ATOM    214  CD  PRO A 797      15.954  27.414  -1.902  1.00 13.29           C  
ATOM    215  HA  PRO A 797      13.763  25.104  -1.710  1.00  0.00           H  
ATOM    216  HB2 PRO A 797      12.653  27.510  -2.457  1.00  0.00           H  
ATOM    217  HB3 PRO A 797      13.377  27.218  -0.888  1.00  0.00           H  
ATOM    218  HG2 PRO A 797      14.727  28.447  -3.306  1.00  0.00           H  
ATOM    219  HG3 PRO A 797      14.623  29.149  -1.690  1.00  0.00           H  
ATOM    220  HD2 PRO A 797      16.805  27.762  -2.487  1.00  0.00           H  
ATOM    221  HD3 PRO A 797      16.192  27.525  -0.845  1.00  0.00           H  
ATOM    222  N   TRP A 798      14.630  25.532  -4.786  1.00 12.03           N  
ATOM    223  CA  TRP A 798      14.454  25.037  -6.154  1.00 12.59           C  
ATOM    224  C   TRP A 798      14.774  23.545  -6.322  1.00 11.82           C  
ATOM    225  O   TRP A 798      14.403  22.998  -7.357  1.00 11.42           O  
ATOM    226  CB  TRP A 798      15.313  25.872  -7.126  1.00 13.73           C  
ATOM    227  CG  TRP A 798      16.680  26.229  -6.632  1.00 13.94           C  
ATOM    228  CD1 TRP A 798      17.771  25.434  -6.669  1.00 14.08           C  
ATOM    229  CD2 TRP A 798      17.090  27.448  -5.944  1.00 15.04           C  
ATOM    230  CE2 TRP A 798      18.473  27.337  -5.613  1.00 15.31           C  
ATOM    231  CE3 TRP A 798      16.433  28.645  -5.575  1.00 16.92           C  
ATOM    232  NE1 TRP A 798      18.827  26.084  -6.068  1.00 14.43           N  
ATOM    233  CZ2 TRP A 798      19.174  28.368  -4.966  1.00 16.65           C  
ATOM    234  CZ3 TRP A 798      17.119  29.677  -4.905  1.00 18.35           C  
ATOM    235  CH2 TRP A 798      18.486  29.538  -4.599  1.00 17.06           C  
ATOM    236  H   TRP A 798      15.546  25.898  -4.569  1.00  0.00           H  
ATOM    237  HA  TRP A 798      13.410  25.137  -6.450  1.00  0.00           H  
ATOM    238  HB2 TRP A 798      15.396  25.392  -8.102  1.00  0.00           H  
ATOM    239  HB3 TRP A 798      14.809  26.815  -7.324  1.00  0.00           H  
ATOM    240  HD1 TRP A 798      17.791  24.444  -7.101  1.00  0.00           H  
ATOM    241  HE1 TRP A 798      19.749  25.670  -5.993  1.00  0.00           H  
ATOM    242  HE3 TRP A 798      15.385  28.768  -5.809  1.00  0.00           H  
ATOM    243  HZ2 TRP A 798      20.227  28.267  -4.748  1.00  0.00           H  
ATOM    244  HZ3 TRP A 798      16.594  30.578  -4.626  1.00  0.00           H  
ATOM    245  HH2 TRP A 798      19.006  30.332  -4.085  1.00  0.00           H  
ATOM    246  N   VAL A 799      15.457  22.912  -5.350  1.00 11.02           N  
ATOM    247  CA  VAL A 799      15.836  21.500  -5.423  1.00 10.50           C  
ATOM    248  C   VAL A 799      14.614  20.595  -5.165  1.00 10.57           C  
ATOM    249  O   VAL A 799      13.967  20.709  -4.123  1.00 11.36           O  
ATOM    250  CB  VAL A 799      16.987  21.146  -4.440  1.00 10.21           C  
ATOM    251  CG1 VAL A 799      17.312  19.643  -4.365  1.00 10.19           C  
ATOM    252  CG2 VAL A 799      18.275  21.890  -4.818  1.00  9.71           C  
ATOM    253  H   VAL A 799      15.713  23.404  -4.505  1.00  0.00           H  
ATOM    254  HA  VAL A 799      16.208  21.310  -6.431  1.00  0.00           H  
ATOM    255  HB  VAL A 799      16.702  21.472  -3.439  1.00  0.00           H  
ATOM    256 HG11 VAL A 799      18.239  19.470  -3.820  1.00  0.00           H  
ATOM    257 HG12 VAL A 799      16.528  19.094  -3.850  1.00  0.00           H  
ATOM    258 HG13 VAL A 799      17.433  19.211  -5.359  1.00  0.00           H  
ATOM    259 HG21 VAL A 799      19.034  21.779  -4.044  1.00  0.00           H  
ATOM    260 HG22 VAL A 799      18.686  21.479  -5.737  1.00  0.00           H  
ATOM    261 HG23 VAL A 799      18.107  22.955  -4.970  1.00  0.00           H  
ATOM    262  N   VAL A 800      14.331  19.736  -6.153  1.00 10.39           N  
ATOM    263  CA  VAL A 800      13.174  18.848  -6.220  1.00 10.77           C  
ATOM    264  C   VAL A 800      13.672  17.402  -6.376  1.00 10.17           C  
ATOM    265  O   VAL A 800      14.611  17.167  -7.135  1.00  9.71           O  
ATOM    266  CB  VAL A 800      12.312  19.214  -7.466  1.00 11.65           C  
ATOM    267  CG1 VAL A 800      11.170  18.234  -7.794  1.00 11.95           C  
ATOM    268  CG2 VAL A 800      11.751  20.641  -7.355  1.00 12.28           C  
ATOM    269  H   VAL A 800      14.925  19.726  -6.972  1.00  0.00           H  
ATOM    270  HA  VAL A 800      12.566  18.926  -5.316  1.00  0.00           H  
ATOM    271  HB  VAL A 800      12.967  19.220  -8.337  1.00  0.00           H  
ATOM    272 HG11 VAL A 800      10.608  18.594  -8.655  1.00  0.00           H  
ATOM    273 HG12 VAL A 800      11.530  17.239  -8.055  1.00  0.00           H  
ATOM    274 HG13 VAL A 800      10.476  18.136  -6.960  1.00  0.00           H  
ATOM    275 HG21 VAL A 800      11.066  20.869  -8.171  1.00  0.00           H  
ATOM    276 HG22 VAL A 800      11.226  20.792  -6.413  1.00  0.00           H  
ATOM    277 HG23 VAL A 800      12.543  21.381  -7.402  1.00  0.00           H  
ATOM    278  N   GLY A 801      13.027  16.457  -5.673  1.00 10.03           N  
ATOM    279  CA  GLY A 801      13.332  15.031  -5.780  1.00 10.19           C  
ATOM    280  C   GLY A 801      12.354  14.402  -6.776  1.00 11.02           C  
ATOM    281  O   GLY A 801      11.143  14.520  -6.593  1.00 11.96           O  
ATOM    282  H   GLY A 801      12.254  16.720  -5.076  1.00  0.00           H  
ATOM    283  HA2 GLY A 801      14.370  14.845  -6.066  1.00  0.00           H  
ATOM    284  HA3 GLY A 801      13.183  14.574  -4.804  1.00  0.00           H  
ATOM    285  N   LEU A 802      12.882  13.707  -7.797  1.00 11.26           N  
ATOM    286  CA  LEU A 802      12.101  12.987  -8.805  1.00 11.02           C  
ATOM    287  C   LEU A 802      12.021  11.506  -8.422  1.00 10.63           C  
ATOM    288  O   LEU A 802      13.049  10.828  -8.394  1.00 10.41           O  
ATOM    289  CB  LEU A 802      12.757  13.105 -10.197  1.00 11.09           C  
ATOM    290  CG  LEU A 802      12.912  14.528 -10.758  1.00 12.46           C  
ATOM    291  CD1 LEU A 802      13.710  14.454 -12.070  1.00 12.67           C  
ATOM    292  CD2 LEU A 802      11.559  15.248 -10.948  1.00 12.83           C  
ATOM    293  H   LEU A 802      13.888  13.634  -7.891  1.00  0.00           H  
ATOM    294  HA  LEU A 802      11.091  13.395  -8.861  1.00  0.00           H  
ATOM    295  HB2 LEU A 802      13.741  12.634 -10.181  1.00  0.00           H  
ATOM    296  HB3 LEU A 802      12.172  12.524 -10.908  1.00  0.00           H  
ATOM    297  HG  LEU A 802      13.505  15.116 -10.057  1.00  0.00           H  
ATOM    298 HD11 LEU A 802      13.590  15.351 -12.674  1.00  0.00           H  
ATOM    299 HD12 LEU A 802      14.774  14.340 -11.865  1.00  0.00           H  
ATOM    300 HD13 LEU A 802      13.408  13.604 -12.682  1.00  0.00           H  
ATOM    301 HD21 LEU A 802      11.455  15.682 -11.943  1.00  0.00           H  
ATOM    302 HD22 LEU A 802      10.709  14.579 -10.809  1.00  0.00           H  
ATOM    303 HD23 LEU A 802      11.452  16.062 -10.231  1.00  0.00           H  
ATOM    304  N   TYR A 803      10.791  11.041  -8.168  1.00 10.76           N  
ATOM    305  CA  TYR A 803      10.467   9.660  -7.830  1.00 10.92           C  
ATOM    306  C   TYR A 803       9.916   8.926  -9.057  1.00 12.09           C  
ATOM    307  O   TYR A 803       9.154   9.512  -9.822  1.00 12.44           O  
ATOM    308  CB  TYR A 803       9.446   9.634  -6.676  1.00 11.64           C  
ATOM    309  CG  TYR A 803      10.017  10.006  -5.318  1.00 11.68           C  
ATOM    310  CD1 TYR A 803      10.322  11.349  -5.013  1.00 12.15           C  
ATOM    311  CD2 TYR A 803      10.242   9.006  -4.350  1.00 11.97           C  
ATOM    312  CE1 TYR A 803      10.844  11.690  -3.751  1.00 12.91           C  
ATOM    313  CE2 TYR A 803      10.756   9.346  -3.084  1.00 12.82           C  
ATOM    314  CZ  TYR A 803      11.055  10.689  -2.783  1.00 12.94           C  
ATOM    315  OH  TYR A 803      11.552  11.015  -1.556  1.00 13.97           O  
ATOM    316  H   TYR A 803      10.000  11.671  -8.224  1.00  0.00           H  
ATOM    317  HA  TYR A 803      11.370   9.166  -7.490  1.00  0.00           H  
ATOM    318  HB2 TYR A 803       8.597  10.282  -6.896  1.00  0.00           H  
ATOM    319  HB3 TYR A 803       9.028   8.629  -6.586  1.00  0.00           H  
ATOM    320  HD1 TYR A 803      10.151  12.125  -5.745  1.00  0.00           H  
ATOM    321  HD2 TYR A 803      10.015   7.974  -4.570  1.00  0.00           H  
ATOM    322  HE1 TYR A 803      11.073  12.723  -3.530  1.00  0.00           H  
ATOM    323  HE2 TYR A 803      10.920   8.574  -2.347  1.00  0.00           H  
ATOM    324  HH  TYR A 803      11.680  11.958  -1.439  1.00  0.00           H  
ATOM    325  N   TYR A 804      10.287   7.644  -9.186  1.00 13.51           N  
ATOM    326  CA  TYR A 804       9.807   6.716 -10.208  1.00 15.01           C  
ATOM    327  C   TYR A 804       9.851   5.312  -9.597  1.00 17.38           C  
ATOM    328  O   TYR A 804      10.925   4.873  -9.181  1.00 16.77           O  
ATOM    329  CB  TYR A 804      10.653   6.867 -11.493  1.00 14.95           C  
ATOM    330  CG  TYR A 804      10.320   5.939 -12.653  1.00 16.88           C  
ATOM    331  CD1 TYR A 804      10.865   4.638 -12.718  1.00 18.19           C  
ATOM    332  CD2 TYR A 804       9.483   6.390 -13.695  1.00 16.72           C  
ATOM    333  CE1 TYR A 804      10.570   3.797 -13.809  1.00 20.49           C  
ATOM    334  CE2 TYR A 804       9.207   5.559 -14.797  1.00 19.33           C  
ATOM    335  CZ  TYR A 804       9.741   4.257 -14.850  1.00 20.19           C  
ATOM    336  OH  TYR A 804       9.457   3.443 -15.908  1.00 22.64           O  
ATOM    337  H   TYR A 804      10.932   7.249  -8.514  1.00  0.00           H  
ATOM    338  HA  TYR A 804       8.770   6.957 -10.447  1.00  0.00           H  
ATOM    339  HB2 TYR A 804      10.554   7.890 -11.852  1.00  0.00           H  
ATOM    340  HB3 TYR A 804      11.709   6.749 -11.254  1.00  0.00           H  
ATOM    341  HD1 TYR A 804      11.501   4.273 -11.926  1.00  0.00           H  
ATOM    342  HD2 TYR A 804       9.059   7.383 -13.657  1.00  0.00           H  
ATOM    343  HE1 TYR A 804      10.977   2.798 -13.841  1.00  0.00           H  
ATOM    344  HE2 TYR A 804       8.577   5.923 -15.596  1.00  0.00           H  
ATOM    345  HH  TYR A 804       8.914   3.869 -16.576  1.00  0.00           H  
ATOM    346  N   ASP A 805       8.675   4.664  -9.510  1.00 22.03           N  
ATOM    347  CA  ASP A 805       8.449   3.385  -8.816  1.00 25.31           C  
ATOM    348  C   ASP A 805       8.792   3.457  -7.311  1.00 24.22           C  
ATOM    349  O   ASP A 805       9.384   2.526  -6.765  1.00 26.67           O  
ATOM    350  CB  ASP A 805       9.078   2.151  -9.526  1.00 30.41           C  
ATOM    351  CG  ASP A 805       8.675   1.987 -10.996  1.00 36.50           C  
ATOM    352  OD1 ASP A 805       7.533   2.370 -11.333  1.00 39.53           O  
ATOM    353  OD2 ASP A 805       9.472   1.379 -11.743  1.00 43.27           O1-
ATOM    354  H   ASP A 805       7.848   5.092  -9.903  1.00  0.00           H  
ATOM    355  HA  ASP A 805       7.368   3.241  -8.835  1.00  0.00           H  
ATOM    356  HB2 ASP A 805      10.165   2.238  -9.481  1.00  0.00           H  
ATOM    357  HB3 ASP A 805       8.805   1.233  -9.005  1.00  0.00           H  
ATOM    358  N   ASP A 806       8.419   4.588  -6.680  1.00 23.72           N  
ATOM    359  CA  ASP A 806       8.588   4.900  -5.251  1.00 25.18           C  
ATOM    360  C   ASP A 806      10.052   5.079  -4.789  1.00 21.47           C  
ATOM    361  O   ASP A 806      10.291   5.166  -3.584  1.00 21.56           O  
ATOM    362  CB  ASP A 806       7.785   3.964  -4.305  1.00 30.04           C  
ATOM    363  CG  ASP A 806       6.312   3.791  -4.693  1.00 39.68           C  
ATOM    364  OD1 ASP A 806       5.691   4.810  -5.067  1.00 45.46           O  
ATOM    365  OD2 ASP A 806       5.811   2.657  -4.535  1.00 43.71           O1-
ATOM    366  H   ASP A 806       7.926   5.291  -7.212  1.00  0.00           H  
ATOM    367  HA  ASP A 806       8.157   5.896  -5.142  1.00  0.00           H  
ATOM    368  HB2 ASP A 806       8.258   2.981  -4.300  1.00  0.00           H  
ATOM    369  HB3 ASP A 806       7.814   4.327  -3.277  1.00  0.00           H  
ATOM    370  N   ARG A 807      10.996   5.182  -5.739  1.00 17.93           N  
ATOM    371  CA  ARG A 807      12.411   5.446  -5.491  1.00 16.92           C  
ATOM    372  C   ARG A 807      12.781   6.819  -6.054  1.00 13.78           C  
ATOM    373  O   ARG A 807      12.485   7.078  -7.219  1.00 12.10           O  
ATOM    374  CB  ARG A 807      13.264   4.387  -6.211  1.00 19.19           C  
ATOM    375  CG  ARG A 807      13.108   2.955  -5.676  1.00 25.73           C  
ATOM    376  CD  ARG A 807      14.141   2.004  -6.299  1.00 31.66           C  
ATOM    377  NE  ARG A 807      15.505   2.330  -5.845  1.00 39.83           N  
ATOM    378  CZ  ARG A 807      16.635   2.298  -6.572  1.00 38.18           C  
ATOM    379  NH1 ARG A 807      16.638   1.926  -7.860  1.00 41.45           N1+
ATOM    380  NH2 ARG A 807      17.789   2.655  -5.995  1.00 37.76           N1+
ATOM    381  H   ARG A 807      10.728   5.098  -6.710  1.00  0.00           H  
ATOM    382  HA  ARG A 807      12.639   5.421  -4.424  1.00  0.00           H  
ATOM    383  HB2 ARG A 807      13.044   4.393  -7.281  1.00  0.00           H  
ATOM    384  HB3 ARG A 807      14.311   4.680  -6.118  1.00  0.00           H  
ATOM    385  HG2 ARG A 807      13.301   3.004  -4.604  1.00  0.00           H  
ATOM    386  HG3 ARG A 807      12.095   2.565  -5.781  1.00  0.00           H  
ATOM    387  HD2 ARG A 807      13.880   0.950  -6.206  1.00  0.00           H  
ATOM    388  HD3 ARG A 807      14.132   2.218  -7.368  1.00  0.00           H  
ATOM    389  HE  ARG A 807      15.582   2.563  -4.865  1.00  0.00           H  
ATOM    390 HH11 ARG A 807      15.774   1.649  -8.304  1.00  0.00           H  
ATOM    391 HH12 ARG A 807      17.496   1.907  -8.391  1.00  0.00           H  
ATOM    392 HH21 ARG A 807      17.811   2.940  -5.027  1.00  0.00           H  
ATOM    393 HH22 ARG A 807      18.651   2.639  -6.521  1.00  0.00           H  
ATOM    394  N   LEU A 808      13.477   7.638  -5.245  1.00 11.81           N  
ATOM    395  CA  LEU A 808      14.072   8.909  -5.664  1.00 11.15           C  
ATOM    396  C   LEU A 808      15.326   8.617  -6.512  1.00 11.44           C  
ATOM    397  O   LEU A 808      16.372   8.295  -5.947  1.00 12.74           O  
ATOM    398  CB  LEU A 808      14.363   9.766  -4.405  1.00 10.55           C  
ATOM    399  CG  LEU A 808      14.533  11.284  -4.658  1.00  9.87           C  
ATOM    400  CD1 LEU A 808      14.451  12.075  -3.336  1.00 10.43           C  
ATOM    401  CD2 LEU A 808      15.819  11.638  -5.429  1.00  9.22           C  
ATOM    402  H   LEU A 808      13.683   7.344  -4.302  1.00  0.00           H  
ATOM    403  HA  LEU A 808      13.337   9.441  -6.265  1.00  0.00           H  
ATOM    404  HB2 LEU A 808      13.513   9.645  -3.734  1.00  0.00           H  
ATOM    405  HB3 LEU A 808      15.218   9.375  -3.851  1.00  0.00           H  
ATOM    406  HG  LEU A 808      13.689  11.612  -5.267  1.00  0.00           H  
ATOM    407 HD11 LEU A 808      13.673  12.835  -3.385  1.00  0.00           H  
ATOM    408 HD12 LEU A 808      14.214  11.437  -2.486  1.00  0.00           H  
ATOM    409 HD13 LEU A 808      15.385  12.580  -3.094  1.00  0.00           H  
ATOM    410 HD21 LEU A 808      16.146  12.660  -5.240  1.00  0.00           H  
ATOM    411 HD22 LEU A 808      16.644  10.975  -5.166  1.00  0.00           H  
ATOM    412 HD23 LEU A 808      15.654  11.552  -6.502  1.00  0.00           H  
ATOM    413  N   LEU A 809      15.177   8.686  -7.846  1.00 11.24           N  
ATOM    414  CA  LEU A 809      16.221   8.307  -8.803  1.00 11.61           C  
ATOM    415  C   LEU A 809      17.107   9.482  -9.242  1.00 11.38           C  
ATOM    416  O   LEU A 809      18.267   9.238  -9.570  1.00 11.55           O  
ATOM    417  CB  LEU A 809      15.586   7.642 -10.048  1.00 12.53           C  
ATOM    418  CG  LEU A 809      14.889   6.288  -9.790  1.00 14.29           C  
ATOM    419  CD1 LEU A 809      14.338   5.695 -11.099  1.00 14.68           C  
ATOM    420  CD2 LEU A 809      15.784   5.269  -9.059  1.00 15.28           C  
ATOM    421  H   LEU A 809      14.287   8.964  -8.235  1.00  0.00           H  
ATOM    422  HA  LEU A 809      16.893   7.588  -8.333  1.00  0.00           H  
ATOM    423  HB2 LEU A 809      14.876   8.334 -10.505  1.00  0.00           H  
ATOM    424  HB3 LEU A 809      16.363   7.479 -10.797  1.00  0.00           H  
ATOM    425  HG  LEU A 809      14.026   6.481  -9.154  1.00  0.00           H  
ATOM    426 HD11 LEU A 809      13.382   5.204 -10.922  1.00  0.00           H  
ATOM    427 HD12 LEU A 809      14.183   6.457 -11.864  1.00  0.00           H  
ATOM    428 HD13 LEU A 809      15.012   4.949 -11.518  1.00  0.00           H  
ATOM    429 HD21 LEU A 809      15.561   4.245  -9.357  1.00  0.00           H  
ATOM    430 HD22 LEU A 809      16.842   5.443  -9.256  1.00  0.00           H  
ATOM    431 HD23 LEU A 809      15.635   5.328  -7.981  1.00  0.00           H  
ATOM    432  N   CYS A 810      16.561  10.710  -9.268  1.00 11.55           N  
ATOM    433  CA  CYS A 810      17.248  11.900  -9.775  1.00 11.42           C  
ATOM    434  C   CYS A 810      16.763  13.167  -9.056  1.00 10.72           C  
ATOM    435  O   CYS A 810      15.655  13.200  -8.522  1.00 11.42           O  
ATOM    436  CB  CYS A 810      17.046  12.013 -11.308  1.00 14.74           C  
ATOM    437  SG  CYS A 810      18.173  11.001 -12.317  1.00 22.23           S  
ATOM    438  H   CYS A 810      15.609  10.846  -8.958  1.00  0.00           H  
ATOM    439  HA  CYS A 810      18.316  11.814  -9.564  1.00  0.00           H  
ATOM    440  HB2 CYS A 810      16.018  11.775 -11.584  1.00  0.00           H  
ATOM    441  HB3 CYS A 810      17.194  13.045 -11.627  1.00  0.00           H  
ATOM    442  N   GLY A 811      17.610  14.204  -9.101  1.00  9.44           N  
ATOM    443  CA  GLY A 811      17.289  15.564  -8.685  1.00  9.83           C  
ATOM    444  C   GLY A 811      16.697  16.348  -9.867  1.00  9.87           C  
ATOM    445  O   GLY A 811      16.689  15.889 -11.012  1.00 10.01           O  
ATOM    446  H   GLY A 811      18.489  14.086  -9.590  1.00  0.00           H  
ATOM    447  HA2 GLY A 811      16.602  15.564  -7.838  1.00  0.00           H  
ATOM    448  HA3 GLY A 811      18.207  16.054  -8.357  1.00  0.00           H  
ATOM    449  N   ALA A 812      16.221  17.562  -9.568  1.00  9.67           N  
ATOM    450  CA  ALA A 812      15.623  18.500 -10.514  1.00  9.56           C  
ATOM    451  C   ALA A 812      15.637  19.919  -9.932  1.00  9.79           C  
ATOM    452  O   ALA A 812      15.789  20.091  -8.722  1.00  9.96           O  
ATOM    453  CB  ALA A 812      14.199  18.049 -10.880  1.00  9.54           C  
ATOM    454  H   ALA A 812      16.240  17.878  -8.608  1.00  0.00           H  
ATOM    455  HA  ALA A 812      16.231  18.516 -11.420  1.00  0.00           H  
ATOM    456  HB1 ALA A 812      13.660  18.819 -11.431  1.00  0.00           H  
ATOM    457  HB2 ALA A 812      14.231  17.170 -11.517  1.00  0.00           H  
ATOM    458  HB3 ALA A 812      13.613  17.794  -9.997  1.00  0.00           H  
ATOM    459  N   SER A 813      15.487  20.906 -10.826  1.00  9.17           N  
ATOM    460  CA  SER A 813      15.561  22.332 -10.529  1.00  9.17           C  
ATOM    461  C   SER A 813      14.283  23.014 -11.027  1.00  9.55           C  
ATOM    462  O   SER A 813      14.069  23.063 -12.236  1.00  9.19           O  
ATOM    463  CB  SER A 813      16.787  22.918 -11.253  1.00  8.93           C  
ATOM    464  OG  SER A 813      17.970  22.404 -10.687  1.00  9.19           O  
ATOM    465  H   SER A 813      15.384  20.669 -11.805  1.00  0.00           H  
ATOM    466  HA  SER A 813      15.673  22.512  -9.461  1.00  0.00           H  
ATOM    467  HB2 SER A 813      16.774  22.684 -12.317  1.00  0.00           H  
ATOM    468  HB3 SER A 813      16.810  24.004 -11.159  1.00  0.00           H  
ATOM    469  HG  SER A 813      18.029  21.470 -10.907  1.00  0.00           H  
ATOM    470  N   LEU A 814      13.479  23.560 -10.100  1.00 10.07           N  
ATOM    471  CA  LEU A 814      12.318  24.408 -10.394  1.00 10.95           C  
ATOM    472  C   LEU A 814      12.773  25.706 -11.089  1.00 11.29           C  
ATOM    473  O   LEU A 814      13.665  26.367 -10.564  1.00 11.52           O  
ATOM    474  CB  LEU A 814      11.585  24.698  -9.060  1.00 11.07           C  
ATOM    475  CG  LEU A 814      10.225  25.422  -9.191  1.00 11.79           C  
ATOM    476  CD1 LEU A 814       9.178  24.548  -9.906  1.00 10.71           C  
ATOM    477  CD2 LEU A 814       9.710  25.901  -7.818  1.00 12.03           C  
ATOM    478  H   LEU A 814      13.721  23.464  -9.122  1.00  0.00           H  
ATOM    479  HA  LEU A 814      11.654  23.859 -11.062  1.00  0.00           H  
ATOM    480  HB2 LEU A 814      11.434  23.764  -8.516  1.00  0.00           H  
ATOM    481  HB3 LEU A 814      12.245  25.298  -8.433  1.00  0.00           H  
ATOM    482  HG  LEU A 814      10.374  26.321  -9.789  1.00  0.00           H  
ATOM    483 HD11 LEU A 814       8.159  24.787  -9.600  1.00  0.00           H  
ATOM    484 HD12 LEU A 814       9.226  24.686 -10.986  1.00  0.00           H  
ATOM    485 HD13 LEU A 814       9.339  23.493  -9.700  1.00  0.00           H  
ATOM    486 HD21 LEU A 814       9.500  26.971  -7.834  1.00  0.00           H  
ATOM    487 HD22 LEU A 814       8.791  25.398  -7.523  1.00  0.00           H  
ATOM    488 HD23 LEU A 814      10.433  25.723  -7.020  1.00  0.00           H  
ATOM    489  N   VAL A 815      12.177  26.033 -12.247  1.00 10.97           N  
ATOM    490  CA  VAL A 815      12.531  27.214 -13.051  1.00 12.28           C  
ATOM    491  C   VAL A 815      11.321  28.109 -13.394  1.00 13.04           C  
ATOM    492  O   VAL A 815      11.528  29.229 -13.863  1.00 13.14           O  
ATOM    493  CB  VAL A 815      13.246  26.823 -14.376  1.00 12.39           C  
ATOM    494  CG1 VAL A 815      14.671  26.305 -14.115  1.00 11.71           C  
ATOM    495  CG2 VAL A 815      12.443  25.845 -15.258  1.00 12.41           C  
ATOM    496  H   VAL A 815      11.468  25.424 -12.635  1.00  0.00           H  
ATOM    497  HA  VAL A 815      13.204  27.860 -12.484  1.00  0.00           H  
ATOM    498  HB  VAL A 815      13.374  27.734 -14.965  1.00  0.00           H  
ATOM    499 HG11 VAL A 815      15.210  26.163 -15.051  1.00  0.00           H  
ATOM    500 HG12 VAL A 815      15.245  27.014 -13.518  1.00  0.00           H  
ATOM    501 HG13 VAL A 815      14.664  25.353 -13.585  1.00  0.00           H  
ATOM    502 HG21 VAL A 815      12.911  25.730 -16.236  1.00  0.00           H  
ATOM    503 HG22 VAL A 815      12.384  24.857 -14.803  1.00  0.00           H  
ATOM    504 HG23 VAL A 815      11.423  26.187 -15.429  1.00  0.00           H  
ATOM    505  N   SER A 816      10.097  27.638 -13.115  1.00 13.25           N  
ATOM    506  CA  SER A 816       8.861  28.416 -13.197  1.00 13.95           C  
ATOM    507  C   SER A 816       7.864  27.895 -12.149  1.00 14.56           C  
ATOM    508  O   SER A 816       8.265  27.204 -11.213  1.00 14.20           O  
ATOM    509  CB  SER A 816       8.325  28.453 -14.651  1.00 14.23           C  
ATOM    510  OG  SER A 816       7.667  27.256 -15.017  1.00 14.54           O  
ATOM    511  H   SER A 816       9.997  26.713 -12.721  1.00  0.00           H  
ATOM    512  HA  SER A 816       9.093  29.441 -12.900  1.00  0.00           H  
ATOM    513  HB2 SER A 816       7.611  29.270 -14.763  1.00  0.00           H  
ATOM    514  HB3 SER A 816       9.129  28.656 -15.359  1.00  0.00           H  
ATOM    515  HG  SER A 816       7.129  27.425 -15.796  1.00  0.00           H  
ATOM    516  N   SER A 817       6.578  28.250 -12.299  1.00 14.41           N  
ATOM    517  CA  SER A 817       5.497  27.730 -11.463  1.00 15.11           C  
ATOM    518  C   SER A 817       5.111  26.276 -11.795  1.00 14.90           C  
ATOM    519  O   SER A 817       4.504  25.636 -10.940  1.00 16.01           O  
ATOM    520  CB  SER A 817       4.293  28.692 -11.528  1.00 15.58           C  
ATOM    521  OG  SER A 817       3.658  28.684 -12.793  1.00 16.11           O  
ATOM    522  H   SER A 817       6.297  28.829 -13.078  1.00  0.00           H  
ATOM    523  HA  SER A 817       5.840  27.730 -10.428  1.00  0.00           H  
ATOM    524  HB2 SER A 817       3.556  28.420 -10.771  1.00  0.00           H  
ATOM    525  HB3 SER A 817       4.606  29.711 -11.298  1.00  0.00           H  
ATOM    526  HG  SER A 817       3.315  27.804 -12.970  1.00  0.00           H  
ATOM    527  N   ASP A 818       5.449  25.782 -12.999  1.00 14.92           N  
ATOM    528  CA  ASP A 818       4.980  24.487 -13.500  1.00 15.81           C  
ATOM    529  C   ASP A 818       6.037  23.703 -14.302  1.00 13.75           C  
ATOM    530  O   ASP A 818       5.707  22.608 -14.746  1.00 14.37           O  
ATOM    531  CB  ASP A 818       3.635  24.579 -14.275  1.00 19.40           C  
ATOM    532  CG  ASP A 818       3.587  25.542 -15.473  1.00 23.58           C  
ATOM    533  OD1 ASP A 818       2.547  25.494 -16.167  1.00 30.96           O  
ATOM    534  OD2 ASP A 818       4.561  26.296 -15.691  1.00 23.60           O1-
ATOM    535  H   ASP A 818       5.934  26.367 -13.668  1.00  0.00           H  
ATOM    536  HA  ASP A 818       4.791  23.844 -12.641  1.00  0.00           H  
ATOM    537  HB2 ASP A 818       3.344  23.585 -14.617  1.00  0.00           H  
ATOM    538  HB3 ASP A 818       2.865  24.902 -13.573  1.00  0.00           H  
ATOM    539  N   TRP A 819       7.266  24.220 -14.474  1.00 12.98           N  
ATOM    540  CA  TRP A 819       8.340  23.516 -15.183  1.00 11.97           C  
ATOM    541  C   TRP A 819       9.566  23.295 -14.294  1.00 11.11           C  
ATOM    542  O   TRP A 819       9.959  24.182 -13.534  1.00 10.48           O  
ATOM    543  CB  TRP A 819       8.745  24.270 -16.462  1.00 12.30           C  
ATOM    544  CG  TRP A 819       7.780  24.173 -17.604  1.00 12.99           C  
ATOM    545  CD1 TRP A 819       6.826  25.077 -17.918  1.00 14.76           C  
ATOM    546  CD2 TRP A 819       7.628  23.081 -18.563  1.00 13.11           C  
ATOM    547  CE2 TRP A 819       6.571  23.413 -19.463  1.00 14.47           C  
ATOM    548  CE3 TRP A 819       8.283  21.846 -18.774  1.00 12.92           C  
ATOM    549  NE1 TRP A 819       6.121  24.639 -19.020  1.00 14.59           N  
ATOM    550  CZ2 TRP A 819       6.197  22.572 -20.528  1.00 14.58           C  
ATOM    551  CZ3 TRP A 819       7.930  21.001 -19.847  1.00 13.54           C  
ATOM    552  CH2 TRP A 819       6.894  21.366 -20.728  1.00 13.97           C  
ATOM    553  H   TRP A 819       7.493  25.134 -14.107  1.00  0.00           H  
ATOM    554  HA  TRP A 819       8.011  22.522 -15.495  1.00  0.00           H  
ATOM    555  HB2 TRP A 819       8.951  25.317 -16.242  1.00  0.00           H  
ATOM    556  HB3 TRP A 819       9.685  23.864 -16.833  1.00  0.00           H  
ATOM    557  HD1 TRP A 819       6.659  26.002 -17.387  1.00  0.00           H  
ATOM    558  HE1 TRP A 819       5.382  25.185 -19.442  1.00  0.00           H  
ATOM    559  HE3 TRP A 819       9.079  21.550 -18.107  1.00  0.00           H  
ATOM    560  HZ2 TRP A 819       5.395  22.854 -21.194  1.00  0.00           H  
ATOM    561  HZ3 TRP A 819       8.452  20.066 -19.991  1.00  0.00           H  
ATOM    562  HH2 TRP A 819       6.627  20.715 -21.547  1.00  0.00           H  
ATOM    563  N   LEU A 820      10.162  22.108 -14.479  1.00 10.44           N  
ATOM    564  CA  LEU A 820      11.438  21.687 -13.917  1.00 10.28           C  
ATOM    565  C   LEU A 820      12.462  21.539 -15.052  1.00  9.92           C  
ATOM    566  O   LEU A 820      12.083  21.250 -16.188  1.00  9.86           O  
ATOM    567  CB  LEU A 820      11.291  20.306 -13.235  1.00  9.63           C  
ATOM    568  CG  LEU A 820      10.114  20.134 -12.255  1.00 10.37           C  
ATOM    569  CD1 LEU A 820      10.098  18.704 -11.700  1.00  9.82           C  
ATOM    570  CD2 LEU A 820      10.122  21.170 -11.121  1.00 10.50           C  
ATOM    571  H   LEU A 820       9.739  21.445 -15.116  1.00  0.00           H  
ATOM    572  HA  LEU A 820      11.790  22.423 -13.194  1.00  0.00           H  
ATOM    573  HB2 LEU A 820      11.195  19.538 -14.003  1.00  0.00           H  
ATOM    574  HB3 LEU A 820      12.222  20.081 -12.714  1.00  0.00           H  
ATOM    575  HG  LEU A 820       9.181  20.261 -12.806  1.00  0.00           H  
ATOM    576 HD11 LEU A 820       9.330  18.592 -10.938  1.00  0.00           H  
ATOM    577 HD12 LEU A 820       9.888  17.979 -12.488  1.00  0.00           H  
ATOM    578 HD13 LEU A 820      11.055  18.439 -11.249  1.00  0.00           H  
ATOM    579 HD21 LEU A 820       9.813  20.741 -10.168  1.00  0.00           H  
ATOM    580 HD22 LEU A 820      11.110  21.605 -10.975  1.00  0.00           H  
ATOM    581 HD23 LEU A 820       9.428  21.976 -11.354  1.00  0.00           H  
ATOM    582  N   VAL A 821      13.743  21.656 -14.685  1.00  9.54           N  
ATOM    583  CA  VAL A 821      14.894  21.249 -15.482  1.00  9.97           C  
ATOM    584  C   VAL A 821      15.561  20.062 -14.759  1.00  9.56           C  
ATOM    585  O   VAL A 821      15.809  20.145 -13.557  1.00  9.53           O  
ATOM    586  CB  VAL A 821      15.930  22.405 -15.612  1.00 10.26           C  
ATOM    587  CG1 VAL A 821      17.276  21.980 -16.227  1.00 10.94           C  
ATOM    588  CG2 VAL A 821      15.368  23.575 -16.432  1.00 11.52           C  
ATOM    589  H   VAL A 821      13.955  21.934 -13.734  1.00  0.00           H  
ATOM    590  HA  VAL A 821      14.582  20.940 -16.481  1.00  0.00           H  
ATOM    591  HB  VAL A 821      16.135  22.792 -14.613  1.00  0.00           H  
ATOM    592 HG11 VAL A 821      17.933  22.837 -16.373  1.00  0.00           H  
ATOM    593 HG12 VAL A 821      17.807  21.278 -15.587  1.00  0.00           H  
ATOM    594 HG13 VAL A 821      17.129  21.503 -17.197  1.00  0.00           H  
ATOM    595 HG21 VAL A 821      16.050  24.425 -16.421  1.00  0.00           H  
ATOM    596 HG22 VAL A 821      15.223  23.289 -17.472  1.00  0.00           H  
ATOM    597 HG23 VAL A 821      14.411  23.916 -16.042  1.00  0.00           H  
ATOM    598  N   SER A 822      15.859  18.997 -15.512  1.00  9.12           N  
ATOM    599  CA  SER A 822      16.580  17.806 -15.056  1.00  8.73           C  
ATOM    600  C   SER A 822      17.535  17.344 -16.175  1.00  9.25           C  
ATOM    601  O   SER A 822      17.643  18.028 -17.192  1.00  9.48           O  
ATOM    602  CB  SER A 822      15.550  16.736 -14.625  1.00  8.65           C  
ATOM    603  OG  SER A 822      16.152  15.624 -13.989  1.00  8.98           O  
ATOM    604  H   SER A 822      15.629  19.011 -16.498  1.00  0.00           H  
ATOM    605  HA  SER A 822      17.202  18.068 -14.200  1.00  0.00           H  
ATOM    606  HB2 SER A 822      14.830  17.166 -13.929  1.00  0.00           H  
ATOM    607  HB3 SER A 822      14.982  16.383 -15.487  1.00  0.00           H  
ATOM    608  HG  SER A 822      16.331  15.851 -13.070  1.00  0.00           H  
ATOM    609  N   ALA A 823      18.232  16.214 -15.974  1.00  9.05           N  
ATOM    610  CA  ALA A 823      19.075  15.576 -16.987  1.00  9.35           C  
ATOM    611  C   ALA A 823      18.232  14.679 -17.908  1.00  9.57           C  
ATOM    612  O   ALA A 823      17.206  14.149 -17.477  1.00 11.02           O  
ATOM    613  CB  ALA A 823      20.181  14.769 -16.293  1.00  8.86           C  
ATOM    614  H   ALA A 823      18.074  15.685 -15.128  1.00  0.00           H  
ATOM    615  HA  ALA A 823      19.562  16.341 -17.591  1.00  0.00           H  
ATOM    616  HB1 ALA A 823      20.811  14.259 -17.021  1.00  0.00           H  
ATOM    617  HB2 ALA A 823      20.832  15.419 -15.711  1.00  0.00           H  
ATOM    618  HB3 ALA A 823      19.774  14.015 -15.621  1.00  0.00           H  
ATOM    619  N   ALA A 824      18.689  14.512 -19.160  1.00  8.78           N  
ATOM    620  CA  ALA A 824      18.040  13.655 -20.153  1.00  9.51           C  
ATOM    621  C   ALA A 824      18.181  12.158 -19.853  1.00  9.61           C  
ATOM    622  O   ALA A 824      17.207  11.437 -20.052  1.00 10.15           O  
ATOM    623  CB  ALA A 824      18.564  13.975 -21.556  1.00  9.64           C  
ATOM    624  H   ALA A 824      19.566  14.931 -19.437  1.00  0.00           H  
ATOM    625  HA  ALA A 824      16.975  13.878 -20.143  1.00  0.00           H  
ATOM    626  HB1 ALA A 824      18.075  13.356 -22.309  1.00  0.00           H  
ATOM    627  HB2 ALA A 824      18.380  15.011 -21.827  1.00  0.00           H  
ATOM    628  HB3 ALA A 824      19.636  13.801 -21.625  1.00  0.00           H  
ATOM    629  N   HIS A 825      19.352  11.718 -19.355  1.00  9.74           N  
ATOM    630  CA  HIS A 825      19.639  10.314 -19.031  1.00 11.08           C  
ATOM    631  C   HIS A 825      18.759   9.731 -17.905  1.00 12.11           C  
ATOM    632  O   HIS A 825      18.547   8.518 -17.894  1.00 12.61           O  
ATOM    633  CB  HIS A 825      21.147  10.123 -18.743  1.00 11.17           C  
ATOM    634  CG  HIS A 825      21.617  10.486 -17.355  1.00 11.22           C  
ATOM    635  CD2 HIS A 825      21.714   9.738 -16.203  1.00 12.47           C  
ATOM    636  ND1 HIS A 825      22.093  11.740 -17.023  1.00 10.91           N  
ATOM    637  CE1 HIS A 825      22.424  11.709 -15.732  1.00 10.76           C  
ATOM    638  NE2 HIS A 825      22.221  10.524 -15.168  1.00 12.03           N  
ATOM    639  H   HIS A 825      20.119  12.374 -19.245  1.00  0.00           H  
ATOM    640  HA  HIS A 825      19.413   9.749 -19.938  1.00  0.00           H  
ATOM    641  HB2 HIS A 825      21.409   9.077 -18.908  1.00  0.00           H  
ATOM    642  HB3 HIS A 825      21.741  10.690 -19.460  1.00  0.00           H  
ATOM    643  HD1 HIS A 825      22.238  12.524 -17.656  1.00  0.00           H  
ATOM    644  HD2 HIS A 825      21.451   8.704 -16.038  1.00  0.00           H  
ATOM    645  HE1 HIS A 825      22.833  12.559 -15.204  1.00  0.00           H  
ATOM    646  N   CYS A 826      18.254  10.596 -17.004  1.00 11.86           N  
ATOM    647  CA  CYS A 826      17.308  10.253 -15.938  1.00 13.99           C  
ATOM    648  C   CYS A 826      15.978   9.701 -16.473  1.00 14.01           C  
ATOM    649  O   CYS A 826      15.445   8.765 -15.883  1.00 14.68           O  
ATOM    650  CB  CYS A 826      17.021  11.500 -15.077  1.00 15.12           C  
ATOM    651  SG  CYS A 826      18.392  12.064 -14.042  1.00 18.59           S  
ATOM    652  H   CYS A 826      18.495  11.574 -17.081  1.00  0.00           H  
ATOM    653  HA  CYS A 826      17.768   9.488 -15.309  1.00  0.00           H  
ATOM    654  HB2 CYS A 826      16.722  12.330 -15.716  1.00  0.00           H  
ATOM    655  HB3 CYS A 826      16.173  11.322 -14.413  1.00  0.00           H  
ATOM    656  N   VAL A 827      15.474  10.301 -17.563  1.00 13.65           N  
ATOM    657  CA  VAL A 827      14.128  10.073 -18.083  1.00 14.24           C  
ATOM    658  C   VAL A 827      14.099   9.345 -19.443  1.00 15.94           C  
ATOM    659  O   VAL A 827      13.033   8.850 -19.802  1.00 16.21           O  
ATOM    660  CB  VAL A 827      13.376  11.426 -18.234  1.00 13.57           C  
ATOM    661  CG1 VAL A 827      13.141  12.107 -16.875  1.00 13.77           C  
ATOM    662  CG2 VAL A 827      14.021  12.413 -19.231  1.00 14.29           C  
ATOM    663  H   VAL A 827      15.998  11.043 -18.007  1.00  0.00           H  
ATOM    664  HA  VAL A 827      13.557   9.452 -17.391  1.00  0.00           H  
ATOM    665  HB  VAL A 827      12.381  11.195 -18.610  1.00  0.00           H  
ATOM    666 HG11 VAL A 827      12.531  13.003 -16.992  1.00  0.00           H  
ATOM    667 HG12 VAL A 827      12.617  11.446 -16.185  1.00  0.00           H  
ATOM    668 HG13 VAL A 827      14.078  12.407 -16.404  1.00  0.00           H  
ATOM    669 HG21 VAL A 827      13.460  13.345 -19.282  1.00  0.00           H  
ATOM    670 HG22 VAL A 827      15.037  12.672 -18.936  1.00  0.00           H  
ATOM    671 HG23 VAL A 827      14.057  12.008 -20.242  1.00  0.00           H  
ATOM    672  N   TYR A 828      15.232   9.276 -20.170  1.00 16.29           N  
ATOM    673  CA  TYR A 828      15.341   8.696 -21.516  1.00 18.16           C  
ATOM    674  C   TYR A 828      14.886   7.227 -21.577  1.00 20.58           C  
ATOM    675  O   TYR A 828      15.377   6.406 -20.801  1.00 19.70           O  
ATOM    676  CB  TYR A 828      16.787   8.859 -22.038  1.00 18.77           C  
ATOM    677  CG  TYR A 828      17.034   8.369 -23.457  1.00 23.59           C  
ATOM    678  CD1 TYR A 828      16.854   9.253 -24.542  1.00 24.95           C  
ATOM    679  CD2 TYR A 828      17.447   7.043 -23.704  1.00 26.98           C  
ATOM    680  CE1 TYR A 828      17.105   8.824 -25.859  1.00 27.35           C  
ATOM    681  CE2 TYR A 828      17.680   6.607 -25.023  1.00 28.99           C  
ATOM    682  CZ  TYR A 828      17.519   7.500 -26.100  1.00 29.86           C  
ATOM    683  OH  TYR A 828      17.764   7.082 -27.376  1.00 33.27           O  
ATOM    684  H   TYR A 828      16.071   9.712 -19.811  1.00  0.00           H  
ATOM    685  HA  TYR A 828      14.687   9.288 -22.160  1.00  0.00           H  
ATOM    686  HB2 TYR A 828      17.062   9.912 -22.019  1.00  0.00           H  
ATOM    687  HB3 TYR A 828      17.486   8.357 -21.366  1.00  0.00           H  
ATOM    688  HD1 TYR A 828      16.540  10.269 -24.359  1.00  0.00           H  
ATOM    689  HD2 TYR A 828      17.581   6.355 -22.881  1.00  0.00           H  
ATOM    690  HE1 TYR A 828      16.976   9.512 -26.682  1.00  0.00           H  
ATOM    691  HE2 TYR A 828      17.990   5.590 -25.205  1.00  0.00           H  
ATOM    692  HH  TYR A 828      17.972   6.147 -27.432  1.00  0.00           H  
ATOM    693  N   GLY A 829      13.965   6.938 -22.511  1.00 21.25           N  
ATOM    694  CA  GLY A 829      13.409   5.603 -22.738  1.00 22.28           C  
ATOM    695  C   GLY A 829      12.321   5.221 -21.717  1.00 24.52           C  
ATOM    696  O   GLY A 829      11.847   4.087 -21.756  1.00 25.52           O  
ATOM    697  H   GLY A 829      13.612   7.680 -23.099  1.00  0.00           H  
ATOM    698  HA2 GLY A 829      12.972   5.577 -23.736  1.00  0.00           H  
ATOM    699  HA3 GLY A 829      14.202   4.855 -22.720  1.00  0.00           H  
ATOM    700  N   ARG A 830      11.925   6.140 -20.819  1.00 20.73           N  
ATOM    701  CA  ARG A 830      10.907   5.932 -19.785  1.00 22.43           C  
ATOM    702  C   ARG A 830      10.145   7.238 -19.489  1.00 21.35           C  
ATOM    703  O   ARG A 830       9.716   7.448 -18.353  1.00 20.54           O  
ATOM    704  CB  ARG A 830      11.539   5.256 -18.542  1.00 22.11           C  
ATOM    705  CG  ARG A 830      12.668   6.042 -17.843  1.00 24.08           C  
ATOM    706  CD  ARG A 830      13.178   5.307 -16.595  1.00 25.53           C  
ATOM    707  NE  ARG A 830      14.363   5.955 -16.016  1.00 24.63           N  
ATOM    708  CZ  ARG A 830      15.071   5.496 -14.970  1.00 26.62           C  
ATOM    709  NH1 ARG A 830      14.770   4.329 -14.383  1.00 26.21           N1+
ATOM    710  NH2 ARG A 830      16.095   6.221 -14.506  1.00 25.25           N1+
ATOM    711  H   ARG A 830      12.363   7.052 -20.822  1.00  0.00           H  
ATOM    712  HA  ARG A 830      10.150   5.252 -20.179  1.00  0.00           H  
ATOM    713  HB2 ARG A 830      10.754   5.040 -17.817  1.00  0.00           H  
ATOM    714  HB3 ARG A 830      11.930   4.283 -18.841  1.00  0.00           H  
ATOM    715  HG2 ARG A 830      13.492   6.280 -18.517  1.00  0.00           H  
ATOM    716  HG3 ARG A 830      12.251   6.996 -17.520  1.00  0.00           H  
ATOM    717  HD2 ARG A 830      12.417   5.374 -15.816  1.00  0.00           H  
ATOM    718  HD3 ARG A 830      13.336   4.246 -16.792  1.00  0.00           H  
ATOM    719  HE  ARG A 830      14.619   6.855 -16.403  1.00  0.00           H  
ATOM    720 HH11 ARG A 830      13.994   3.781 -14.725  1.00  0.00           H  
ATOM    721 HH12 ARG A 830      15.309   3.989 -13.601  1.00  0.00           H  
ATOM    722 HH21 ARG A 830      16.303   7.116 -14.929  1.00  0.00           H  
ATOM    723 HH22 ARG A 830      16.651   5.898 -13.727  1.00  0.00           H  
ATOM    724  N   ASN A 831       9.995   8.088 -20.520  1.00 20.08           N  
ATOM    725  CA  ASN A 831       9.377   9.414 -20.446  1.00 20.74           C  
ATOM    726  C   ASN A 831       7.996   9.494 -21.125  1.00 22.68           C  
ATOM    727  O   ASN A 831       7.271  10.448 -20.845  1.00 21.71           O  
ATOM    728  CB  ASN A 831      10.345  10.481 -21.019  1.00 19.27           C  
ATOM    729  CG  ASN A 831      10.748  10.330 -22.491  1.00 20.91           C  
ATOM    730  ND2 ASN A 831      10.446  11.343 -23.307  1.00 19.47           N  
ATOM    731  OD1 ASN A 831      11.345   9.327 -22.880  1.00 22.59           O  
ATOM    732  H   ASN A 831      10.397   7.845 -21.415  1.00  0.00           H  
ATOM    733  HA  ASN A 831       9.215   9.668 -19.398  1.00  0.00           H  
ATOM    734  HB2 ASN A 831       9.900  11.460 -20.892  1.00  0.00           H  
ATOM    735  HB3 ASN A 831      11.258  10.504 -20.432  1.00  0.00           H  
ATOM    736 HD21 ASN A 831       9.953  12.155 -22.962  1.00  0.00           H  
ATOM    737 HD22 ASN A 831      10.701  11.298 -24.283  1.00  0.00           H  
ATOM    738  N   LEU A 832       7.655   8.524 -21.996  1.00 22.86           N  
ATOM    739  CA  LEU A 832       6.411   8.507 -22.779  1.00 27.62           C  
ATOM    740  C   LEU A 832       5.155   8.121 -21.969  1.00 30.38           C  
ATOM    741  O   LEU A 832       4.052   8.365 -22.457  1.00 32.36           O  
ATOM    742  CB  LEU A 832       6.564   7.608 -24.032  1.00 31.84           C  
ATOM    743  CG  LEU A 832       7.399   8.199 -25.194  1.00 35.19           C  
ATOM    744  CD1 LEU A 832       6.886   9.574 -25.673  1.00 37.87           C  
ATOM    745  CD2 LEU A 832       8.919   8.181 -24.944  1.00 37.84           C  
ATOM    746  H   LEU A 832       8.300   7.767 -22.172  1.00  0.00           H  
ATOM    747  HA  LEU A 832       6.224   9.530 -23.107  1.00  0.00           H  
ATOM    748  HB2 LEU A 832       6.956   6.631 -23.747  1.00  0.00           H  
ATOM    749  HB3 LEU A 832       5.572   7.405 -24.441  1.00  0.00           H  
ATOM    750  HG  LEU A 832       7.233   7.515 -26.028  1.00  0.00           H  
ATOM    751 HD11 LEU A 832       6.932   9.646 -26.760  1.00  0.00           H  
ATOM    752 HD12 LEU A 832       5.846   9.741 -25.389  1.00  0.00           H  
ATOM    753 HD13 LEU A 832       7.470  10.398 -25.263  1.00  0.00           H  
ATOM    754 HD21 LEU A 832       9.337   9.185 -24.877  1.00  0.00           H  
ATOM    755 HD22 LEU A 832       9.183   7.653 -24.029  1.00  0.00           H  
ATOM    756 HD23 LEU A 832       9.437   7.675 -25.759  1.00  0.00           H  
ATOM    757  N   GLU A 833       5.333   7.610 -20.740  1.00 30.22           N  
ATOM    758  CA  GLU A 833       4.292   7.552 -19.715  1.00 29.74           C  
ATOM    759  C   GLU A 833       4.778   8.442 -18.553  1.00 27.45           C  
ATOM    760  O   GLU A 833       5.362   7.917 -17.602  1.00 24.25           O  
ATOM    761  CB  GLU A 833       4.018   6.088 -19.306  1.00 32.40           C  
ATOM    762  CG  GLU A 833       2.820   5.941 -18.339  1.00 37.97           C  
ATOM    763  CD  GLU A 833       2.566   4.509 -17.858  1.00 45.32           C  
ATOM    764  OE1 GLU A 833       3.196   3.577 -18.404  1.00 48.59           O  
ATOM    765  OE2 GLU A 833       1.743   4.375 -16.927  1.00 44.70           O1-
ATOM    766  H   GLU A 833       6.271   7.425 -20.418  1.00  0.00           H  
ATOM    767  HA  GLU A 833       3.347   7.937 -20.097  1.00  0.00           H  
ATOM    768  HB2 GLU A 833       3.821   5.503 -20.206  1.00  0.00           H  
ATOM    769  HB3 GLU A 833       4.912   5.650 -18.859  1.00  0.00           H  
ATOM    770  HG2 GLU A 833       2.955   6.569 -17.459  1.00  0.00           H  
ATOM    771  HG3 GLU A 833       1.911   6.296 -18.827  1.00  0.00           H  
ATOM    772  N   PRO A 834       4.604   9.781 -18.672  1.00 28.06           N  
ATOM    773  CA  PRO A 834       5.192  10.734 -17.715  1.00 25.46           C  
ATOM    774  C   PRO A 834       4.566  10.698 -16.310  1.00 25.44           C  
ATOM    775  O   PRO A 834       5.236  11.105 -15.366  1.00 23.95           O  
ATOM    776  CB  PRO A 834       5.013  12.097 -18.398  1.00 25.35           C  
ATOM    777  CG  PRO A 834       3.775  11.925 -19.259  1.00 27.19           C  
ATOM    778  CD  PRO A 834       3.886  10.487 -19.737  1.00 28.19           C  
ATOM    779  HA  PRO A 834       6.259  10.530 -17.604  1.00  0.00           H  
ATOM    780  HB2 PRO A 834       4.915  12.930 -17.703  1.00  0.00           H  
ATOM    781  HB3 PRO A 834       5.875  12.301 -19.035  1.00  0.00           H  
ATOM    782  HG2 PRO A 834       2.882  12.040 -18.641  1.00  0.00           H  
ATOM    783  HG3 PRO A 834       3.716  12.639 -20.080  1.00  0.00           H  
ATOM    784  HD2 PRO A 834       2.899  10.075 -19.947  1.00  0.00           H  
ATOM    785  HD3 PRO A 834       4.479  10.460 -20.650  1.00  0.00           H  
ATOM    786  N   SER A 835       3.329  10.180 -16.190  1.00 26.33           N  
ATOM    787  CA  SER A 835       2.588   9.996 -14.936  1.00 27.70           C  
ATOM    788  C   SER A 835       3.249   9.040 -13.922  1.00 25.48           C  
ATOM    789  O   SER A 835       2.915   9.115 -12.740  1.00 24.88           O  
ATOM    790  CB  SER A 835       1.142   9.586 -15.280  1.00 29.54           C  
ATOM    791  OG  SER A 835       1.075   8.295 -15.857  1.00 33.50           O  
ATOM    792  H   SER A 835       2.849   9.859 -17.018  1.00  0.00           H  
ATOM    793  HA  SER A 835       2.540  10.969 -14.446  1.00  0.00           H  
ATOM    794  HB2 SER A 835       0.526   9.591 -14.379  1.00  0.00           H  
ATOM    795  HB3 SER A 835       0.693  10.306 -15.966  1.00  0.00           H  
ATOM    796  HG  SER A 835       1.234   7.639 -15.174  1.00  0.00           H  
ATOM    797  N   LYS A 836       4.191   8.197 -14.384  1.00 22.82           N  
ATOM    798  CA  LYS A 836       5.063   7.383 -13.536  1.00 20.62           C  
ATOM    799  C   LYS A 836       6.087   8.208 -12.734  1.00 17.90           C  
ATOM    800  O   LYS A 836       6.509   7.751 -11.671  1.00 15.47           O  
ATOM    801  CB  LYS A 836       5.794   6.339 -14.396  1.00 24.48           C  
ATOM    802  CG  LYS A 836       4.862   5.280 -15.014  1.00 30.05           C  
ATOM    803  CD  LYS A 836       5.527   3.906 -15.191  1.00 32.61           C  
ATOM    804  CE  LYS A 836       5.723   3.172 -13.854  1.00 36.01           C  
ATOM    805  NZ  LYS A 836       6.462   1.911 -14.019  1.00 39.36           N1+
ATOM    806  H   LYS A 836       4.400   8.186 -15.372  1.00  0.00           H  
ATOM    807  HA  LYS A 836       4.436   6.858 -12.812  1.00  0.00           H  
ATOM    808  HB2 LYS A 836       6.374   6.826 -15.182  1.00  0.00           H  
ATOM    809  HB3 LYS A 836       6.527   5.846 -13.761  1.00  0.00           H  
ATOM    810  HG2 LYS A 836       3.954   5.168 -14.420  1.00  0.00           H  
ATOM    811  HG3 LYS A 836       4.536   5.642 -15.987  1.00  0.00           H  
ATOM    812  HD2 LYS A 836       4.918   3.297 -15.861  1.00  0.00           H  
ATOM    813  HD3 LYS A 836       6.490   4.033 -15.688  1.00  0.00           H  
ATOM    814  HE2 LYS A 836       6.282   3.786 -13.150  1.00  0.00           H  
ATOM    815  HE3 LYS A 836       4.759   2.961 -13.389  1.00  0.00           H  
ATOM    816  HZ1 LYS A 836       6.637   1.524 -13.099  1.00  0.00           H  
ATOM    817  HZ2 LYS A 836       5.926   1.261 -14.575  1.00  0.00           H  
ATOM    818  HZ3 LYS A 836       7.351   2.096 -14.461  1.00  0.00           H  
ATOM    819  N   TRP A 837       6.454   9.396 -13.243  1.00 15.39           N  
ATOM    820  CA  TRP A 837       7.296  10.363 -12.548  1.00 14.50           C  
ATOM    821  C   TRP A 837       6.453  11.258 -11.632  1.00 14.39           C  
ATOM    822  O   TRP A 837       5.409  11.760 -12.052  1.00 13.53           O  
ATOM    823  CB  TRP A 837       8.117  11.190 -13.553  1.00 13.69           C  
ATOM    824  CG  TRP A 837       9.166  10.411 -14.285  1.00 13.58           C  
ATOM    825  CD1 TRP A 837       9.005   9.765 -15.462  1.00 14.36           C  
ATOM    826  CD2 TRP A 837      10.515  10.092 -13.834  1.00 13.56           C  
ATOM    827  CE2 TRP A 837      11.135   9.260 -14.813  1.00 13.81           C  
ATOM    828  CE3 TRP A 837      11.275  10.410 -12.683  1.00 13.11           C  
ATOM    829  NE1 TRP A 837      10.171   9.104 -15.789  1.00 14.34           N  
ATOM    830  CZ2 TRP A 837      12.442   8.770 -14.656  1.00 13.69           C  
ATOM    831  CZ3 TRP A 837      12.589   9.927 -12.516  1.00 13.34           C  
ATOM    832  CH2 TRP A 837      13.173   9.107 -13.502  1.00 13.36           C  
ATOM    833  H   TRP A 837       6.041   9.717 -14.109  1.00  0.00           H  
ATOM    834  HA  TRP A 837       8.011   9.817 -11.937  1.00  0.00           H  
ATOM    835  HB2 TRP A 837       7.472  11.682 -14.279  1.00  0.00           H  
ATOM    836  HB3 TRP A 837       8.634  11.992 -13.025  1.00  0.00           H  
ATOM    837  HD1 TRP A 837       8.094   9.770 -16.043  1.00  0.00           H  
ATOM    838  HE1 TRP A 837      10.259   8.553 -16.634  1.00  0.00           H  
ATOM    839  HE3 TRP A 837      10.828  11.022 -11.914  1.00  0.00           H  
ATOM    840  HZ2 TRP A 837      12.876   8.137 -15.413  1.00  0.00           H  
ATOM    841  HZ3 TRP A 837      13.146  10.180 -11.626  1.00  0.00           H  
ATOM    842  HH2 TRP A 837      14.177   8.733 -13.369  1.00  0.00           H  
ATOM    843  N   THR A 838       6.950  11.445 -10.401  1.00 13.48           N  
ATOM    844  CA  THR A 838       6.361  12.303  -9.379  1.00 14.00           C  
ATOM    845  C   THR A 838       7.475  13.169  -8.774  1.00 13.17           C  
ATOM    846  O   THR A 838       8.437  12.639  -8.222  1.00 14.52           O  
ATOM    847  CB  THR A 838       5.704  11.471  -8.244  1.00 15.71           C  
ATOM    848  CG2 THR A 838       5.184  12.286  -7.043  1.00 16.82           C  
ATOM    849  OG1 THR A 838       4.608  10.758  -8.779  1.00 15.68           O  
ATOM    850  H   THR A 838       7.809  10.977 -10.140  1.00  0.00           H  
ATOM    851  HA  THR A 838       5.608  12.956  -9.824  1.00  0.00           H  
ATOM    852  HB  THR A 838       6.414  10.728  -7.878  1.00  0.00           H  
ATOM    853  HG1 THR A 838       4.929  10.184  -9.479  1.00  0.00           H  
ATOM    854 HG21 THR A 838       4.659  11.644  -6.334  1.00  0.00           H  
ATOM    855 HG22 THR A 838       5.994  12.765  -6.495  1.00  0.00           H  
ATOM    856 HG23 THR A 838       4.489  13.063  -7.362  1.00  0.00           H  
ATOM    857  N   ALA A 839       7.301  14.490  -8.880  1.00 12.47           N  
ATOM    858  CA  ALA A 839       8.171  15.503  -8.304  1.00 12.10           C  
ATOM    859  C   ALA A 839       7.677  15.891  -6.905  1.00 12.26           C  
ATOM    860  O   ALA A 839       6.514  16.267  -6.766  1.00 12.89           O  
ATOM    861  CB  ALA A 839       8.141  16.718  -9.237  1.00 12.10           C  
ATOM    862  H   ALA A 839       6.454  14.838  -9.310  1.00  0.00           H  
ATOM    863  HA  ALA A 839       9.198  15.138  -8.247  1.00  0.00           H  
ATOM    864  HB1 ALA A 839       8.626  17.582  -8.789  1.00  0.00           H  
ATOM    865  HB2 ALA A 839       8.658  16.491 -10.169  1.00  0.00           H  
ATOM    866  HB3 ALA A 839       7.120  17.013  -9.485  1.00  0.00           H  
ATOM    867  N   ILE A 840       8.573  15.831  -5.907  1.00 11.55           N  
ATOM    868  CA  ILE A 840       8.305  16.305  -4.549  1.00 12.45           C  
ATOM    869  C   ILE A 840       9.115  17.596  -4.347  1.00 12.64           C  
ATOM    870  O   ILE A 840      10.337  17.545  -4.185  1.00 13.21           O  
ATOM    871  CB  ILE A 840       8.705  15.273  -3.451  1.00 12.62           C  
ATOM    872  CG1 ILE A 840       8.107  13.868  -3.698  1.00 12.63           C  
ATOM    873  CG2 ILE A 840       8.356  15.763  -2.025  1.00 12.65           C  
ATOM    874  CD1 ILE A 840       6.575  13.796  -3.753  1.00 14.33           C  
ATOM    875  H   ILE A 840       9.511  15.498  -6.090  1.00  0.00           H  
ATOM    876  HA  ILE A 840       7.247  16.538  -4.415  1.00  0.00           H  
ATOM    877  HB  ILE A 840       9.788  15.139  -3.482  1.00  0.00           H  
ATOM    878 HG12 ILE A 840       8.494  13.474  -4.637  1.00  0.00           H  
ATOM    879 HG13 ILE A 840       8.464  13.183  -2.928  1.00  0.00           H  
ATOM    880 HG21 ILE A 840       8.664  15.036  -1.274  1.00  0.00           H  
ATOM    881 HG22 ILE A 840       8.838  16.706  -1.775  1.00  0.00           H  
ATOM    882 HG23 ILE A 840       7.284  15.926  -1.909  1.00  0.00           H  
ATOM    883 HD11 ILE A 840       6.244  12.759  -3.815  1.00  0.00           H  
ATOM    884 HD12 ILE A 840       6.113  14.233  -2.869  1.00  0.00           H  
ATOM    885 HD13 ILE A 840       6.188  14.311  -4.630  1.00  0.00           H  
ATOM    886  N   LEU A 841       8.402  18.731  -4.386  1.00 12.36           N  
ATOM    887  CA  LEU A 841       8.950  20.064  -4.150  1.00 12.36           C  
ATOM    888  C   LEU A 841       8.884  20.387  -2.651  1.00 12.95           C  
ATOM    889  O   LEU A 841       7.938  19.966  -1.988  1.00 13.71           O  
ATOM    890  CB  LEU A 841       8.148  21.110  -4.955  1.00 11.71           C  
ATOM    891  CG  LEU A 841       8.143  20.877  -6.486  1.00 12.23           C  
ATOM    892  CD1 LEU A 841       6.956  20.002  -6.949  1.00 11.87           C  
ATOM    893  CD2 LEU A 841       8.229  22.212  -7.254  1.00 11.58           C  
ATOM    894  H   LEU A 841       7.400  18.685  -4.522  1.00  0.00           H  
ATOM    895  HA  LEU A 841       9.992  20.097  -4.473  1.00  0.00           H  
ATOM    896  HB2 LEU A 841       7.127  21.201  -4.582  1.00  0.00           H  
ATOM    897  HB3 LEU A 841       8.615  22.074  -4.749  1.00  0.00           H  
ATOM    898  HG  LEU A 841       9.042  20.321  -6.743  1.00  0.00           H  
ATOM    899 HD11 LEU A 841       6.298  20.512  -7.650  1.00  0.00           H  
ATOM    900 HD12 LEU A 841       7.310  19.097  -7.442  1.00  0.00           H  
ATOM    901 HD13 LEU A 841       6.328  19.684  -6.119  1.00  0.00           H  
ATOM    902 HD21 LEU A 841       7.582  22.247  -8.127  1.00  0.00           H  
ATOM    903 HD22 LEU A 841       7.963  23.063  -6.629  1.00  0.00           H  
ATOM    904 HD23 LEU A 841       9.246  22.384  -7.607  1.00  0.00           H  
ATOM    905  N   GLY A 842       9.877  21.138  -2.146  1.00 13.25           N  
ATOM    906  CA  GLY A 842       9.961  21.514  -0.731  1.00 13.76           C  
ATOM    907  C   GLY A 842      10.501  20.380   0.157  1.00 14.23           C  
ATOM    908  O   GLY A 842      10.378  20.470   1.379  1.00 14.44           O  
ATOM    909  H   GLY A 842      10.617  21.465  -2.751  1.00  0.00           H  
ATOM    910  HA2 GLY A 842      10.643  22.355  -0.637  1.00  0.00           H  
ATOM    911  HA3 GLY A 842       8.991  21.849  -0.361  1.00  0.00           H  
ATOM    912  N   LEU A 843      11.085  19.326  -0.444  1.00 13.21           N  
ATOM    913  CA  LEU A 843      11.700  18.190   0.242  1.00 12.88           C  
ATOM    914  C   LEU A 843      13.012  18.588   0.940  1.00 12.96           C  
ATOM    915  O   LEU A 843      13.773  19.400   0.411  1.00 12.82           O  
ATOM    916  CB  LEU A 843      11.911  17.051  -0.785  1.00 12.17           C  
ATOM    917  CG  LEU A 843      12.321  15.675  -0.200  1.00 12.09           C  
ATOM    918  CD1 LEU A 843      11.288  15.120   0.803  1.00 12.57           C  
ATOM    919  CD2 LEU A 843      12.625  14.668  -1.329  1.00 12.12           C  
ATOM    920  H   LEU A 843      11.149  19.316  -1.451  1.00  0.00           H  
ATOM    921  HA  LEU A 843      11.007  17.850   1.008  1.00  0.00           H  
ATOM    922  HB2 LEU A 843      10.997  16.914  -1.358  1.00  0.00           H  
ATOM    923  HB3 LEU A 843      12.654  17.374  -1.514  1.00  0.00           H  
ATOM    924  HG  LEU A 843      13.256  15.804   0.345  1.00  0.00           H  
ATOM    925 HD11 LEU A 843      11.112  14.052   0.677  1.00  0.00           H  
ATOM    926 HD12 LEU A 843      11.633  15.263   1.828  1.00  0.00           H  
ATOM    927 HD13 LEU A 843      10.321  15.616   0.712  1.00  0.00           H  
ATOM    928 HD21 LEU A 843      13.574  14.161  -1.150  1.00  0.00           H  
ATOM    929 HD22 LEU A 843      11.856  13.902  -1.421  1.00  0.00           H  
ATOM    930 HD23 LEU A 843      12.700  15.155  -2.302  1.00  0.00           H  
ATOM    931  N   HIS A 844      13.252  17.960   2.098  1.00 12.71           N  
ATOM    932  CA  HIS A 844      14.476  18.083   2.878  1.00 13.43           C  
ATOM    933  C   HIS A 844      14.928  16.679   3.295  1.00 12.86           C  
ATOM    934  O   HIS A 844      15.968  16.224   2.829  1.00 11.82           O  
ATOM    935  CB  HIS A 844      14.245  19.039   4.069  1.00 14.17           C  
ATOM    936  CG  HIS A 844      15.346  19.053   5.101  1.00 16.32           C  
ATOM    937  CD2 HIS A 844      16.573  19.677   5.041  1.00 16.08           C  
ATOM    938  ND1 HIS A 844      15.240  18.377   6.322  1.00 17.04           N  
ATOM    939  CE1 HIS A 844      16.385  18.618   6.945  1.00 16.96           C  
ATOM    940  NE2 HIS A 844      17.210  19.383   6.232  1.00 17.42           N  
ATOM    941  H   HIS A 844      12.570  17.305   2.452  1.00  0.00           H  
ATOM    942  HA  HIS A 844      15.279  18.497   2.265  1.00  0.00           H  
ATOM    943  HB2 HIS A 844      14.120  20.058   3.698  1.00  0.00           H  
ATOM    944  HB3 HIS A 844      13.312  18.791   4.577  1.00  0.00           H  
ATOM    945  HD2 HIS A 844      17.031  20.286   4.275  1.00  0.00           H  
ATOM    946  HE1 HIS A 844      16.626  18.229   7.924  1.00  0.00           H  
ATOM    947  HE2 HIS A 844      18.139  19.686   6.499  1.00  0.00           H  
ATOM    948  N   MET A 845      14.130  16.021   4.148  1.00 12.58           N  
ATOM    949  CA  MET A 845      14.401  14.689   4.676  1.00 13.06           C  
ATOM    950  C   MET A 845      13.337  13.724   4.147  1.00 12.29           C  
ATOM    951  O   MET A 845      12.145  13.977   4.325  1.00 13.35           O  
ATOM    952  CB  MET A 845      14.444  14.787   6.213  1.00 15.07           C  
ATOM    953  CG  MET A 845      14.796  13.490   6.954  1.00 17.23           C  
ATOM    954  SD  MET A 845      14.992  13.774   8.735  1.00 23.17           S  
ATOM    955  CE  MET A 845      15.941  12.311   9.223  1.00 23.00           C  
ATOM    956  H   MET A 845      13.288  16.464   4.485  1.00  0.00           H  
ATOM    957  HA  MET A 845      15.375  14.335   4.342  1.00  0.00           H  
ATOM    958  HB2 MET A 845      15.182  15.541   6.489  1.00  0.00           H  
ATOM    959  HB3 MET A 845      13.492  15.169   6.582  1.00  0.00           H  
ATOM    960  HG2 MET A 845      14.031  12.728   6.803  1.00  0.00           H  
ATOM    961  HG3 MET A 845      15.728  13.087   6.558  1.00  0.00           H  
ATOM    962  HE1 MET A 845      16.241  12.393  10.268  1.00  0.00           H  
ATOM    963  HE2 MET A 845      15.343  11.410   9.113  1.00  0.00           H  
ATOM    964  HE3 MET A 845      16.839  12.209   8.615  1.00  0.00           H  
ATOM    965  N   LYS A 846      13.795  12.648   3.488  1.00 12.52           N  
ATOM    966  CA  LYS A 846      12.957  11.639   2.833  1.00 12.34           C  
ATOM    967  C   LYS A 846      12.085  10.829   3.810  1.00 14.28           C  
ATOM    968  O   LYS A 846      10.960  10.483   3.451  1.00 13.05           O  
ATOM    969  CB  LYS A 846      13.851  10.717   1.979  1.00 12.27           C  
ATOM    970  CG  LYS A 846      14.456  11.423   0.750  1.00 11.16           C  
ATOM    971  CD  LYS A 846      15.601  10.643   0.088  1.00 11.00           C  
ATOM    972  CE  LYS A 846      15.221   9.262  -0.465  1.00 11.42           C  
ATOM    973  NZ  LYS A 846      16.386   8.613  -1.093  1.00 11.16           N1+
ATOM    974  H   LYS A 846      14.794  12.507   3.406  1.00  0.00           H  
ATOM    975  HA  LYS A 846      12.278  12.169   2.162  1.00  0.00           H  
ATOM    976  HB2 LYS A 846      14.647  10.307   2.603  1.00  0.00           H  
ATOM    977  HB3 LYS A 846      13.268   9.863   1.630  1.00  0.00           H  
ATOM    978  HG2 LYS A 846      13.672  11.615   0.018  1.00  0.00           H  
ATOM    979  HG3 LYS A 846      14.837  12.404   1.034  1.00  0.00           H  
ATOM    980  HD2 LYS A 846      16.009  11.250  -0.720  1.00  0.00           H  
ATOM    981  HD3 LYS A 846      16.403  10.533   0.815  1.00  0.00           H  
ATOM    982  HE2 LYS A 846      14.856   8.615   0.333  1.00  0.00           H  
ATOM    983  HE3 LYS A 846      14.422   9.352  -1.201  1.00  0.00           H  
ATOM    984  HZ1 LYS A 846      17.123   8.505  -0.410  1.00  0.00           H  
ATOM    985  HZ2 LYS A 846      16.123   7.703  -1.443  1.00  0.00           H  
ATOM    986  HZ3 LYS A 846      16.723   9.183  -1.856  1.00  0.00           H  
ATOM    987  N   SER A 847      12.602  10.571   5.024  1.00 14.54           N  
ATOM    988  CA  SER A 847      11.895   9.879   6.104  1.00 16.05           C  
ATOM    989  C   SER A 847      10.982  10.789   6.956  1.00 18.83           C  
ATOM    990  O   SER A 847      10.277  10.257   7.812  1.00 18.54           O  
ATOM    991  CB  SER A 847      12.916   9.096   6.957  1.00 16.91           C  
ATOM    992  OG  SER A 847      13.668   9.937   7.805  1.00 16.29           O  
ATOM    993  H   SER A 847      13.558  10.843   5.223  1.00  0.00           H  
ATOM    994  HA  SER A 847      11.241   9.134   5.646  1.00  0.00           H  
ATOM    995  HB2 SER A 847      12.398   8.370   7.584  1.00  0.00           H  
ATOM    996  HB3 SER A 847      13.596   8.527   6.321  1.00  0.00           H  
ATOM    997  HG  SER A 847      14.572   9.984   7.465  1.00  0.00           H  
ATOM    998  N   ASN A 848      10.981  12.115   6.714  1.00 21.21           N  
ATOM    999  CA  ASN A 848      10.077  13.071   7.363  1.00 23.71           C  
ATOM   1000  C   ASN A 848       8.727  13.085   6.617  1.00 27.76           C  
ATOM   1001  O   ASN A 848       8.486  13.947   5.772  1.00 30.28           O  
ATOM   1002  CB  ASN A 848      10.754  14.463   7.441  1.00 23.82           C  
ATOM   1003  CG  ASN A 848      10.056  15.478   8.360  1.00 28.21           C  
ATOM   1004  ND2 ASN A 848      10.652  16.664   8.498  1.00 27.83           N  
ATOM   1005  OD1 ASN A 848       8.994  15.217   8.925  1.00 26.23           O  
ATOM   1006  H   ASN A 848      11.573  12.488   5.985  1.00  0.00           H  
ATOM   1007  HA  ASN A 848       9.865  12.749   8.385  1.00  0.00           H  
ATOM   1008  HB2 ASN A 848      11.758  14.329   7.845  1.00  0.00           H  
ATOM   1009  HB3 ASN A 848      10.874  14.900   6.449  1.00  0.00           H  
ATOM   1010 HD21 ASN A 848      11.519  16.867   8.021  1.00  0.00           H  
ATOM   1011 HD22 ASN A 848      10.243  17.372   9.090  1.00  0.00           H  
ATOM   1012  N   LEU A 849       7.885  12.098   6.955  1.00 36.78           N  
ATOM   1013  CA  LEU A 849       6.565  11.848   6.372  1.00 43.77           C  
ATOM   1014  C   LEU A 849       5.425  12.733   6.926  1.00 44.96           C  
ATOM   1015  O   LEU A 849       4.301  12.600   6.444  1.00 47.85           O  
ATOM   1016  CB  LEU A 849       6.253  10.325   6.406  1.00 47.34           C  
ATOM   1017  CG  LEU A 849       6.675   9.527   7.667  1.00 48.56           C  
ATOM   1018  CD1 LEU A 849       6.056  10.066   8.966  1.00 51.34           C  
ATOM   1019  CD2 LEU A 849       6.388   8.022   7.490  1.00 51.36           C  
ATOM   1020  H   LEU A 849       8.186  11.426   7.647  1.00  0.00           H  
ATOM   1021  HA  LEU A 849       6.625  12.119   5.316  1.00  0.00           H  
ATOM   1022  HB2 LEU A 849       5.194  10.154   6.204  1.00  0.00           H  
ATOM   1023  HB3 LEU A 849       6.773   9.878   5.558  1.00  0.00           H  
ATOM   1024  HG  LEU A 849       7.756   9.608   7.772  1.00  0.00           H  
ATOM   1025 HD11 LEU A 849       6.012   9.305   9.746  1.00  0.00           H  
ATOM   1026 HD12 LEU A 849       6.647  10.892   9.362  1.00  0.00           H  
ATOM   1027 HD13 LEU A 849       5.040  10.422   8.798  1.00  0.00           H  
ATOM   1028 HD21 LEU A 849       7.301   7.436   7.606  1.00  0.00           H  
ATOM   1029 HD22 LEU A 849       5.667   7.647   8.218  1.00  0.00           H  
ATOM   1030 HD23 LEU A 849       5.985   7.795   6.503  1.00  0.00           H  
ATOM   1031  N   THR A 850       5.720  13.633   7.883  1.00 47.12           N  
ATOM   1032  CA  THR A 850       4.771  14.611   8.434  1.00 44.76           C  
ATOM   1033  C   THR A 850       5.232  16.070   8.190  1.00 44.56           C  
ATOM   1034  O   THR A 850       4.784  16.965   8.907  1.00 49.64           O  
ATOM   1035  CB  THR A 850       4.524  14.387   9.958  1.00 49.40           C  
ATOM   1036  CG2 THR A 850       4.086  12.962  10.320  1.00 50.78           C  
ATOM   1037  OG1 THR A 850       5.643  14.741  10.752  1.00 53.46           O  
ATOM   1038  H   THR A 850       6.663  13.687   8.241  1.00  0.00           H  
ATOM   1039  HA  THR A 850       3.806  14.525   7.931  1.00  0.00           H  
ATOM   1040  HB  THR A 850       3.708  15.042  10.265  1.00  0.00           H  
ATOM   1041  HG1 THR A 850       5.800  15.683  10.651  1.00  0.00           H  
ATOM   1042 HG21 THR A 850       3.769  12.904  11.362  1.00  0.00           H  
ATOM   1043 HG22 THR A 850       3.251  12.634   9.699  1.00  0.00           H  
ATOM   1044 HG23 THR A 850       4.902  12.256  10.193  1.00  0.00           H  
ATOM   1045  N   SER A 851       6.090  16.299   7.180  1.00 41.92           N  
ATOM   1046  CA  SER A 851       6.568  17.626   6.781  1.00 35.03           C  
ATOM   1047  C   SER A 851       5.459  18.398   6.021  1.00 34.44           C  
ATOM   1048  O   SER A 851       5.057  17.933   4.954  1.00 35.50           O  
ATOM   1049  CB  SER A 851       7.811  17.430   5.889  1.00 33.31           C  
ATOM   1050  OG  SER A 851       8.398  18.671   5.550  1.00 33.89           O  
ATOM   1051  H   SER A 851       6.416  15.523   6.620  1.00  0.00           H  
ATOM   1052  HA  SER A 851       6.891  18.143   7.683  1.00  0.00           H  
ATOM   1053  HB2 SER A 851       8.560  16.832   6.403  1.00  0.00           H  
ATOM   1054  HB3 SER A 851       7.560  16.889   4.976  1.00  0.00           H  
ATOM   1055  HG  SER A 851       8.826  19.036   6.330  1.00  0.00           H  
ATOM   1056  N   PRO A 852       4.961  19.536   6.564  1.00 32.40           N  
ATOM   1057  CA  PRO A 852       3.869  20.292   5.918  1.00 29.92           C  
ATOM   1058  C   PRO A 852       4.270  21.080   4.653  1.00 29.37           C  
ATOM   1059  O   PRO A 852       3.390  21.367   3.843  1.00 28.26           O  
ATOM   1060  CB  PRO A 852       3.369  21.220   7.035  1.00 30.91           C  
ATOM   1061  CG  PRO A 852       4.601  21.481   7.886  1.00 32.26           C  
ATOM   1062  CD  PRO A 852       5.335  20.144   7.844  1.00 34.46           C  
ATOM   1063  HA  PRO A 852       3.063  19.611   5.637  1.00  0.00           H  
ATOM   1064  HB2 PRO A 852       2.911  22.141   6.673  1.00  0.00           H  
ATOM   1065  HB3 PRO A 852       2.618  20.696   7.629  1.00  0.00           H  
ATOM   1066  HG2 PRO A 852       5.211  22.249   7.410  1.00  0.00           H  
ATOM   1067  HG3 PRO A 852       4.370  21.816   8.897  1.00  0.00           H  
ATOM   1068  HD2 PRO A 852       6.409  20.285   7.959  1.00  0.00           H  
ATOM   1069  HD3 PRO A 852       4.986  19.508   8.657  1.00  0.00           H  
ATOM   1070  N   GLN A 853       5.564  21.419   4.503  1.00 26.87           N  
ATOM   1071  CA  GLN A 853       6.086  22.197   3.374  1.00 28.02           C  
ATOM   1072  C   GLN A 853       6.327  21.389   2.083  1.00 24.69           C  
ATOM   1073  O   GLN A 853       6.536  22.013   1.041  1.00 23.00           O  
ATOM   1074  CB  GLN A 853       7.343  22.988   3.798  1.00 28.60           C  
ATOM   1075  CG  GLN A 853       8.564  22.152   4.250  1.00 29.26           C  
ATOM   1076  CD  GLN A 853       8.759  22.154   5.769  1.00 35.80           C  
ATOM   1077  NE2 GLN A 853       9.993  22.378   6.222  1.00 38.86           N  
ATOM   1078  OE1 GLN A 853       7.817  21.930   6.523  1.00 40.24           O  
ATOM   1079  H   GLN A 853       6.235  21.170   5.217  1.00  0.00           H  
ATOM   1080  HA  GLN A 853       5.332  22.943   3.116  1.00  0.00           H  
ATOM   1081  HB2 GLN A 853       7.656  23.581   2.939  1.00  0.00           H  
ATOM   1082  HB3 GLN A 853       7.075  23.728   4.553  1.00  0.00           H  
ATOM   1083  HG2 GLN A 853       8.498  21.122   3.901  1.00  0.00           H  
ATOM   1084  HG3 GLN A 853       9.461  22.562   3.785  1.00  0.00           H  
ATOM   1085 HE21 GLN A 853      10.751  22.553   5.579  1.00  0.00           H  
ATOM   1086 HE22 GLN A 853      10.190  22.371   7.215  1.00  0.00           H  
ATOM   1087  N   THR A 854       6.287  20.045   2.151  1.00 22.77           N  
ATOM   1088  CA  THR A 854       6.402  19.180   0.975  1.00 20.93           C  
ATOM   1089  C   THR A 854       5.090  19.178   0.166  1.00 21.47           C  
ATOM   1090  O   THR A 854       4.009  19.032   0.739  1.00 20.78           O  
ATOM   1091  CB  THR A 854       6.755  17.715   1.340  1.00 24.26           C  
ATOM   1092  CG2 THR A 854       8.098  17.600   2.067  1.00 25.19           C  
ATOM   1093  OG1 THR A 854       5.758  17.076   2.113  1.00 26.61           O  
ATOM   1094  H   THR A 854       6.104  19.584   3.031  1.00  0.00           H  
ATOM   1095  HA  THR A 854       7.212  19.569   0.359  1.00  0.00           H  
ATOM   1096  HB  THR A 854       6.840  17.143   0.415  1.00  0.00           H  
ATOM   1097  HG1 THR A 854       4.913  17.171   1.665  1.00  0.00           H  
ATOM   1098 HG21 THR A 854       8.343  16.563   2.299  1.00  0.00           H  
ATOM   1099 HG22 THR A 854       8.891  18.000   1.441  1.00  0.00           H  
ATOM   1100 HG23 THR A 854       8.101  18.165   2.996  1.00  0.00           H  
ATOM   1101  N   VAL A 855       5.233  19.343  -1.157  1.00 19.18           N  
ATOM   1102  CA  VAL A 855       4.139  19.435  -2.118  1.00 20.02           C  
ATOM   1103  C   VAL A 855       4.394  18.396  -3.234  1.00 18.68           C  
ATOM   1104  O   VAL A 855       5.313  18.597  -4.030  1.00 18.06           O  
ATOM   1105  CB  VAL A 855       4.084  20.864  -2.740  1.00 21.02           C  
ATOM   1106  CG1 VAL A 855       3.125  21.001  -3.942  1.00 24.65           C  
ATOM   1107  CG2 VAL A 855       3.697  21.909  -1.677  1.00 24.93           C  
ATOM   1108  H   VAL A 855       6.163  19.465  -1.540  1.00  0.00           H  
ATOM   1109  HA  VAL A 855       3.184  19.270  -1.624  1.00  0.00           H  
ATOM   1110  HB  VAL A 855       5.082  21.127  -3.094  1.00  0.00           H  
ATOM   1111 HG11 VAL A 855       3.044  22.040  -4.261  1.00  0.00           H  
ATOM   1112 HG12 VAL A 855       3.459  20.434  -4.810  1.00  0.00           H  
ATOM   1113 HG13 VAL A 855       2.124  20.659  -3.679  1.00  0.00           H  
ATOM   1114 HG21 VAL A 855       3.659  22.913  -2.102  1.00  0.00           H  
ATOM   1115 HG22 VAL A 855       2.718  21.695  -1.248  1.00  0.00           H  
ATOM   1116 HG23 VAL A 855       4.415  21.936  -0.857  1.00  0.00           H  
ATOM   1117  N   PRO A 856       3.604  17.296  -3.273  1.00 19.40           N  
ATOM   1118  CA  PRO A 856       3.686  16.320  -4.370  1.00 17.26           C  
ATOM   1119  C   PRO A 856       2.972  16.816  -5.642  1.00 17.96           C  
ATOM   1120  O   PRO A 856       1.877  17.375  -5.560  1.00 17.48           O  
ATOM   1121  CB  PRO A 856       3.013  15.073  -3.778  1.00 17.96           C  
ATOM   1122  CG  PRO A 856       1.970  15.617  -2.817  1.00 20.64           C  
ATOM   1123  CD  PRO A 856       2.619  16.884  -2.266  1.00 18.57           C  
ATOM   1124  HA  PRO A 856       4.726  16.094  -4.607  1.00  0.00           H  
ATOM   1125  HB2 PRO A 856       2.583  14.409  -4.529  1.00  0.00           H  
ATOM   1126  HB3 PRO A 856       3.750  14.494  -3.221  1.00  0.00           H  
ATOM   1127  HG2 PRO A 856       1.070  15.883  -3.374  1.00  0.00           H  
ATOM   1128  HG3 PRO A 856       1.681  14.908  -2.042  1.00  0.00           H  
ATOM   1129  HD2 PRO A 856       1.856  17.640  -2.079  1.00  0.00           H  
ATOM   1130  HD3 PRO A 856       3.139  16.674  -1.330  1.00  0.00           H  
ATOM   1131  N   ARG A 857       3.615  16.586  -6.793  1.00 15.99           N  
ATOM   1132  CA  ARG A 857       3.066  16.829  -8.121  1.00 15.53           C  
ATOM   1133  C   ARG A 857       3.399  15.638  -9.018  1.00 15.49           C  
ATOM   1134  O   ARG A 857       4.569  15.275  -9.121  1.00 16.23           O  
ATOM   1135  CB  ARG A 857       3.683  18.111  -8.725  1.00 15.49           C  
ATOM   1136  CG  ARG A 857       3.179  19.433  -8.128  1.00 15.23           C  
ATOM   1137  CD  ARG A 857       1.716  19.722  -8.490  1.00 18.46           C  
ATOM   1138  NE  ARG A 857       1.238  20.982  -7.910  1.00 18.66           N  
ATOM   1139  CZ  ARG A 857       0.666  21.129  -6.705  1.00 22.23           C  
ATOM   1140  NH1 ARG A 857       0.490  20.085  -5.882  1.00 21.80           N1+
ATOM   1141  NH2 ARG A 857       0.257  22.345  -6.325  1.00 20.99           N1+
ATOM   1142  H   ARG A 857       4.535  16.162  -6.775  1.00  0.00           H  
ATOM   1143  HA  ARG A 857       1.980  16.913  -8.068  1.00  0.00           H  
ATOM   1144  HB2 ARG A 857       4.770  18.069  -8.633  1.00  0.00           H  
ATOM   1145  HB3 ARG A 857       3.479  18.138  -9.798  1.00  0.00           H  
ATOM   1146  HG2 ARG A 857       3.368  19.525  -7.058  1.00  0.00           H  
ATOM   1147  HG3 ARG A 857       3.783  20.208  -8.602  1.00  0.00           H  
ATOM   1148  HD2 ARG A 857       1.697  19.894  -9.563  1.00  0.00           H  
ATOM   1149  HD3 ARG A 857       1.032  18.890  -8.329  1.00  0.00           H  
ATOM   1150  HE  ARG A 857       1.386  21.805  -8.479  1.00  0.00           H  
ATOM   1151 HH11 ARG A 857       0.827  19.166  -6.142  1.00  0.00           H  
ATOM   1152 HH12 ARG A 857       0.042  20.204  -4.985  1.00  0.00           H  
ATOM   1153 HH21 ARG A 857       0.349  23.130  -6.959  1.00  0.00           H  
ATOM   1154 HH22 ARG A 857      -0.182  22.484  -5.427  1.00  0.00           H  
ATOM   1155  N   LEU A 858       2.384  15.125  -9.731  1.00 15.79           N  
ATOM   1156  CA ALEU A 858       2.584  14.258 -10.892  0.50 15.39           C  
ATOM   1157  CA BLEU A 858       2.732  14.199 -10.936  0.50 15.72           C  
ATOM   1158  C   LEU A 858       3.168  15.075 -12.054  1.00 14.94           C  
ATOM   1159  O   LEU A 858       2.912  16.276 -12.152  1.00 14.10           O  
ATOM   1160  CB ALEU A 858       1.240  13.639 -11.335  0.50 16.54           C  
ATOM   1161  CB BLEU A 858       1.440  13.515 -11.427  0.50 17.54           C  
ATOM   1162  CG ALEU A 858       0.589  12.675 -10.320  0.50 16.91           C  
ATOM   1163  CG BLEU A 858       1.363  12.012 -11.775  0.50 18.78           C  
ATOM   1164  CD1ALEU A 858      -0.816  12.247 -10.801  0.50 17.94           C  
ATOM   1165  CD1BLEU A 858       1.997  11.112 -10.712  0.50 18.29           C  
ATOM   1166  CD2ALEU A 858       1.491  11.465  -9.995  0.50 17.24           C  
ATOM   1167  CD2BLEU A 858      -0.090  11.592 -11.999  0.50 19.49           C  
ATOM   1168  H   LEU A 858       1.445  15.473  -9.599  1.00  0.00           H  
ATOM   1169  HA ALEU A 858       3.291  13.468 -10.632  0.50  0.00           H  
ATOM   1170  HA BLEU A 858       3.440  13.439 -10.606  0.50  0.00           H  
ATOM   1171  HB2ALEU A 858       0.545  14.447 -11.561  0.50  0.00           H  
ATOM   1172  HB2BLEU A 858       0.635  13.753 -10.732  0.50  0.00           H  
ATOM   1173  HB3ALEU A 858       1.380  13.100 -12.274  0.50  0.00           H  
ATOM   1174  HB3BLEU A 858       1.040  14.087 -12.264  0.50  0.00           H  
ATOM   1175  HG ALEU A 858       0.441  13.227  -9.391  0.50  0.00           H  
ATOM   1176  HG BLEU A 858       1.903  11.857 -12.709  0.50  0.00           H  
ATOM   1177 HD11ALEU A 858      -1.574  12.515 -10.064  0.50  0.00           H  
ATOM   1178 HD11BLEU A 858       1.909  10.070 -11.018  0.50  0.00           H  
ATOM   1179 HD12ALEU A 858      -1.096  12.736 -11.735  0.50  0.00           H  
ATOM   1180 HD12BLEU A 858       3.050  11.369 -10.599  0.50  0.00           H  
ATOM   1181 HD13ALEU A 858      -0.897  11.175 -10.976  0.50  0.00           H  
ATOM   1182 HD13BLEU A 858       1.484  11.255  -9.761  0.50  0.00           H  
ATOM   1183 HD21ALEU A 858       0.948  10.521  -9.986  0.50  0.00           H  
ATOM   1184 HD21BLEU A 858      -0.128  10.530 -12.243  0.50  0.00           H  
ATOM   1185 HD22ALEU A 858       2.305  11.354 -10.712  0.50  0.00           H  
ATOM   1186 HD22BLEU A 858      -0.666  11.777 -11.092  0.50  0.00           H  
ATOM   1187 HD23ALEU A 858       1.939  11.580  -9.008  0.50  0.00           H  
ATOM   1188 HD23BLEU A 858      -0.513  12.169 -12.821  0.50  0.00           H  
ATOM   1189  N   ILE A 859       3.921  14.392 -12.921  1.00 14.09           N  
ATOM   1190  CA  ILE A 859       4.443  14.957 -14.160  1.00 13.85           C  
ATOM   1191  C   ILE A 859       3.531  14.479 -15.308  1.00 16.90           C  
ATOM   1192  O   ILE A 859       3.173  13.303 -15.325  1.00 16.65           O  
ATOM   1193  CB  ILE A 859       5.906  14.476 -14.387  1.00 13.26           C  
ATOM   1194  CG1 ILE A 859       6.834  14.828 -13.198  1.00 12.09           C  
ATOM   1195  CG2 ILE A 859       6.536  14.942 -15.713  1.00 11.84           C  
ATOM   1196  CD1 ILE A 859       6.947  16.325 -12.875  1.00 13.42           C  
ATOM   1197  H   ILE A 859       4.094  13.406 -12.777  1.00  0.00           H  
ATOM   1198  HA  ILE A 859       4.425  16.043 -14.113  1.00  0.00           H  
ATOM   1199  HB  ILE A 859       5.880  13.389 -14.431  1.00  0.00           H  
ATOM   1200 HG12 ILE A 859       6.485  14.317 -12.300  1.00  0.00           H  
ATOM   1201 HG13 ILE A 859       7.826  14.416 -13.375  1.00  0.00           H  
ATOM   1202 HG21 ILE A 859       7.552  14.561 -15.795  1.00  0.00           H  
ATOM   1203 HG22 ILE A 859       5.983  14.584 -16.578  1.00  0.00           H  
ATOM   1204 HG23 ILE A 859       6.593  16.026 -15.791  1.00  0.00           H  
ATOM   1205 HD11 ILE A 859       7.894  16.541 -12.385  1.00  0.00           H  
ATOM   1206 HD12 ILE A 859       6.893  16.954 -13.762  1.00  0.00           H  
ATOM   1207 HD13 ILE A 859       6.147  16.634 -12.201  1.00  0.00           H  
ATOM   1208  N   ASP A 860       3.137  15.384 -16.219  1.00 15.93           N  
ATOM   1209  CA  ASP A 860       2.190  15.086 -17.312  1.00 16.73           C  
ATOM   1210  C   ASP A 860       2.833  15.219 -18.708  1.00 16.54           C  
ATOM   1211  O   ASP A 860       2.209  14.804 -19.685  1.00 16.26           O  
ATOM   1212  CB  ASP A 860       0.884  15.923 -17.244  1.00 18.22           C  
ATOM   1213  CG  ASP A 860       1.048  17.448 -17.263  1.00 19.83           C  
ATOM   1214  OD1 ASP A 860       2.194  17.929 -17.140  1.00 20.07           O  
ATOM   1215  OD2 ASP A 860       0.005  18.124 -17.381  1.00 22.05           O1-
ATOM   1216  H   ASP A 860       3.429  16.350 -16.141  1.00  0.00           H  
ATOM   1217  HA  ASP A 860       1.878  14.042 -17.252  1.00  0.00           H  
ATOM   1218  HB2 ASP A 860       0.234  15.641 -18.074  1.00  0.00           H  
ATOM   1219  HB3 ASP A 860       0.361  15.663 -16.323  1.00  0.00           H  
ATOM   1220  N   GLU A 861       4.056  15.765 -18.786  1.00 14.64           N  
ATOM   1221  CA  GLU A 861       4.833  15.882 -20.015  1.00 14.37           C  
ATOM   1222  C   GLU A 861       6.320  15.922 -19.659  1.00 12.90           C  
ATOM   1223  O   GLU A 861       6.699  16.610 -18.712  1.00 12.63           O  
ATOM   1224  CB  GLU A 861       4.377  17.113 -20.836  1.00 14.90           C  
ATOM   1225  CG  GLU A 861       5.225  17.383 -22.098  1.00 16.53           C  
ATOM   1226  CD  GLU A 861       4.730  18.563 -22.935  1.00 18.87           C  
ATOM   1227  OE1 GLU A 861       4.316  19.574 -22.327  1.00 20.27           O  
ATOM   1228  OE2 GLU A 861       4.801  18.441 -24.177  1.00 20.13           O1-
ATOM   1229  H   GLU A 861       4.505  16.100 -17.945  1.00  0.00           H  
ATOM   1230  HA  GLU A 861       4.664  14.986 -20.617  1.00  0.00           H  
ATOM   1231  HB2 GLU A 861       3.336  16.980 -21.132  1.00  0.00           H  
ATOM   1232  HB3 GLU A 861       4.391  17.996 -20.195  1.00  0.00           H  
ATOM   1233  HG2 GLU A 861       6.254  17.609 -21.820  1.00  0.00           H  
ATOM   1234  HG3 GLU A 861       5.254  16.489 -22.723  1.00  0.00           H  
ATOM   1235  N   ILE A 862       7.129  15.197 -20.444  1.00 12.41           N  
ATOM   1236  CA  ILE A 862       8.585  15.184 -20.343  1.00 10.84           C  
ATOM   1237  C   ILE A 862       9.152  15.270 -21.768  1.00 10.70           C  
ATOM   1238  O   ILE A 862       8.817  14.430 -22.605  1.00 11.65           O  
ATOM   1239  CB  ILE A 862       9.121  13.890 -19.668  1.00 10.39           C  
ATOM   1240  CG1 ILE A 862       8.618  13.736 -18.219  1.00 11.14           C  
ATOM   1241  CG2 ILE A 862      10.664  13.780 -19.709  1.00 10.34           C  
ATOM   1242  CD1 ILE A 862       8.788  12.328 -17.636  1.00 11.75           C  
ATOM   1243  H   ILE A 862       6.740  14.667 -21.211  1.00  0.00           H  
ATOM   1244  HA  ILE A 862       8.925  16.047 -19.772  1.00  0.00           H  
ATOM   1245  HB  ILE A 862       8.694  13.056 -20.222  1.00  0.00           H  
ATOM   1246 HG12 ILE A 862       9.102  14.469 -17.576  1.00  0.00           H  
ATOM   1247 HG13 ILE A 862       7.555  13.953 -18.172  1.00  0.00           H  
ATOM   1248 HG21 ILE A 862      11.010  12.906 -19.165  1.00  0.00           H  
ATOM   1249 HG22 ILE A 862      11.054  13.680 -20.722  1.00  0.00           H  
ATOM   1250 HG23 ILE A 862      11.137  14.653 -19.261  1.00  0.00           H  
ATOM   1251 HD11 ILE A 862       8.205  12.228 -16.720  1.00  0.00           H  
ATOM   1252 HD12 ILE A 862       8.432  11.569 -18.331  1.00  0.00           H  
ATOM   1253 HD13 ILE A 862       9.826  12.105 -17.391  1.00  0.00           H  
ATOM   1254  N   VAL A 863      10.012  16.273 -21.997  1.00 10.41           N  
ATOM   1255  CA  VAL A 863      10.650  16.536 -23.282  1.00 11.02           C  
ATOM   1256  C   VAL A 863      12.167  16.642 -23.054  1.00 11.09           C  
ATOM   1257  O   VAL A 863      12.633  17.622 -22.472  1.00  9.87           O  
ATOM   1258  CB  VAL A 863      10.131  17.860 -23.924  1.00 11.90           C  
ATOM   1259  CG1 VAL A 863      10.799  18.186 -25.275  1.00 12.72           C  
ATOM   1260  CG2 VAL A 863       8.603  17.847 -24.107  1.00 12.73           C  
ATOM   1261  H   VAL A 863      10.255  16.904 -21.244  1.00  0.00           H  
ATOM   1262  HA  VAL A 863      10.465  15.719 -23.982  1.00  0.00           H  
ATOM   1263  HB  VAL A 863      10.350  18.690 -23.249  1.00  0.00           H  
ATOM   1264 HG11 VAL A 863      10.336  19.053 -25.746  1.00  0.00           H  
ATOM   1265 HG12 VAL A 863      11.856  18.416 -25.163  1.00  0.00           H  
ATOM   1266 HG13 VAL A 863      10.712  17.351 -25.971  1.00  0.00           H  
ATOM   1267 HG21 VAL A 863       8.250  18.754 -24.597  1.00  0.00           H  
ATOM   1268 HG22 VAL A 863       8.281  16.997 -24.709  1.00  0.00           H  
ATOM   1269 HG23 VAL A 863       8.091  17.789 -23.149  1.00  0.00           H  
ATOM   1270  N   ILE A 864      12.909  15.633 -23.541  1.00 11.04           N  
ATOM   1271  CA  ILE A 864      14.371  15.653 -23.643  1.00 11.43           C  
ATOM   1272  C   ILE A 864      14.842  16.646 -24.727  1.00 11.53           C  
ATOM   1273  O   ILE A 864      14.074  16.965 -25.638  1.00 11.29           O  
ATOM   1274  CB  ILE A 864      14.937  14.242 -23.987  1.00 13.07           C  
ATOM   1275  CG1 ILE A 864      14.413  13.648 -25.322  1.00 15.33           C  
ATOM   1276  CG2 ILE A 864      14.730  13.264 -22.814  1.00 12.72           C  
ATOM   1277  CD1 ILE A 864      15.148  12.377 -25.767  1.00 16.87           C  
ATOM   1278  H   ILE A 864      12.450  14.859 -23.997  1.00  0.00           H  
ATOM   1279  HA  ILE A 864      14.783  15.975 -22.687  1.00  0.00           H  
ATOM   1280  HB  ILE A 864      16.019  14.350 -24.094  1.00  0.00           H  
ATOM   1281 HG12 ILE A 864      13.350  13.428 -25.230  1.00  0.00           H  
ATOM   1282 HG13 ILE A 864      14.497  14.371 -26.133  1.00  0.00           H  
ATOM   1283 HG21 ILE A 864      15.231  12.311 -22.989  1.00  0.00           H  
ATOM   1284 HG22 ILE A 864      15.137  13.670 -21.889  1.00  0.00           H  
ATOM   1285 HG23 ILE A 864      13.672  13.055 -22.647  1.00  0.00           H  
ATOM   1286 HD11 ILE A 864      15.072  12.243 -26.847  1.00  0.00           H  
ATOM   1287 HD12 ILE A 864      16.208  12.420 -25.516  1.00  0.00           H  
ATOM   1288 HD13 ILE A 864      14.720  11.493 -25.295  1.00  0.00           H  
ATOM   1289  N   ASN A 865      16.102  17.101 -24.625  1.00 10.87           N  
ATOM   1290  CA  ASN A 865      16.738  17.969 -25.620  1.00 11.30           C  
ATOM   1291  C   ASN A 865      16.824  17.259 -26.992  1.00 12.33           C  
ATOM   1292  O   ASN A 865      17.246  16.102 -27.018  1.00 11.62           O  
ATOM   1293  CB  ASN A 865      18.149  18.352 -25.122  1.00 10.69           C  
ATOM   1294  CG  ASN A 865      18.710  19.582 -25.839  1.00 10.91           C  
ATOM   1295  ND2 ASN A 865      18.409  20.776 -25.326  1.00 10.29           N  
ATOM   1296  OD1 ASN A 865      19.386  19.458 -26.856  1.00 10.95           O  
ATOM   1297  H   ASN A 865      16.677  16.824 -23.840  1.00  0.00           H  
ATOM   1298  HA  ASN A 865      16.137  18.869 -25.706  1.00  0.00           H  
ATOM   1299  HB2 ASN A 865      18.098  18.610 -24.068  1.00  0.00           H  
ATOM   1300  HB3 ASN A 865      18.847  17.518 -25.195  1.00  0.00           H  
ATOM   1301 HD21 ASN A 865      17.837  20.851 -24.497  1.00  0.00           H  
ATOM   1302 HD22 ASN A 865      18.750  21.617 -25.769  1.00  0.00           H  
ATOM   1303  N   PRO A 866      16.420  17.931 -28.098  1.00 12.74           N  
ATOM   1304  CA  PRO A 866      16.447  17.319 -29.442  1.00 13.81           C  
ATOM   1305  C   PRO A 866      17.852  16.981 -29.985  1.00 13.90           C  
ATOM   1306  O   PRO A 866      17.941  16.206 -30.935  1.00 15.13           O  
ATOM   1307  CB  PRO A 866      15.714  18.343 -30.325  1.00 14.39           C  
ATOM   1308  CG  PRO A 866      15.944  19.676 -29.634  1.00 15.55           C  
ATOM   1309  CD  PRO A 866      15.910  19.305 -28.158  1.00 13.00           C  
ATOM   1310  HA  PRO A 866      15.876  16.390 -29.427  1.00  0.00           H  
ATOM   1311  HB2 PRO A 866      16.049  18.352 -31.363  1.00  0.00           H  
ATOM   1312  HB3 PRO A 866      14.648  18.114 -30.331  1.00  0.00           H  
ATOM   1313  HG2 PRO A 866      16.937  20.049 -29.892  1.00  0.00           H  
ATOM   1314  HG3 PRO A 866      15.216  20.441 -29.906  1.00  0.00           H  
ATOM   1315  HD2 PRO A 866      16.493  20.019 -27.578  1.00  0.00           H  
ATOM   1316  HD3 PRO A 866      14.885  19.312 -27.783  1.00  0.00           H  
ATOM   1317  N   HIS A 867      18.907  17.533 -29.361  1.00 13.36           N  
ATOM   1318  CA  HIS A 867      20.309  17.259 -29.674  1.00 13.76           C  
ATOM   1319  C   HIS A 867      20.949  16.239 -28.712  1.00 13.17           C  
ATOM   1320  O   HIS A 867      22.154  16.013 -28.838  1.00 13.29           O  
ATOM   1321  CB  HIS A 867      21.101  18.585 -29.671  1.00 14.85           C  
ATOM   1322  CG  HIS A 867      20.487  19.687 -30.498  1.00 17.16           C  
ATOM   1323  CD2 HIS A 867      20.410  19.874 -31.860  1.00 17.01           C  
ATOM   1324  ND1 HIS A 867      19.854  20.781 -29.934  1.00 18.53           N  
ATOM   1325  CE1 HIS A 867      19.431  21.551 -30.939  1.00 17.86           C  
ATOM   1326  NE2 HIS A 867      19.730  21.062 -32.137  1.00 21.30           N  
ATOM   1327  H   HIS A 867      18.750  18.171 -28.593  1.00  0.00           H  
ATOM   1328  HA  HIS A 867      20.381  16.839 -30.679  1.00  0.00           H  
ATOM   1329  HB2 HIS A 867      21.220  18.950 -28.652  1.00  0.00           H  
ATOM   1330  HB3 HIS A 867      22.110  18.417 -30.049  1.00  0.00           H  
ATOM   1331  HD1 HIS A 867      19.734  20.957 -28.946  1.00  0.00           H  
ATOM   1332  HD2 HIS A 867      20.783  19.247 -32.657  1.00  0.00           H  
ATOM   1333  HE1 HIS A 867      18.895  22.478 -30.793  1.00  0.00           H  
ATOM   1334  N   TYR A 868      20.175  15.648 -27.775  1.00 12.57           N  
ATOM   1335  CA  TYR A 868      20.669  14.673 -26.796  1.00 13.23           C  
ATOM   1336  C   TYR A 868      21.287  13.432 -27.457  1.00 15.79           C  
ATOM   1337  O   TYR A 868      20.601  12.697 -28.168  1.00 16.17           O  
ATOM   1338  CB  TYR A 868      19.596  14.292 -25.750  1.00 12.34           C  
ATOM   1339  CG  TYR A 868      20.049  13.240 -24.741  1.00 12.33           C  
ATOM   1340  CD1 TYR A 868      21.211  13.451 -23.966  1.00 11.78           C  
ATOM   1341  CD2 TYR A 868      19.339  12.029 -24.599  1.00 12.28           C  
ATOM   1342  CE1 TYR A 868      21.664  12.468 -23.067  1.00 12.36           C  
ATOM   1343  CE2 TYR A 868      19.785  11.049 -23.691  1.00 12.98           C  
ATOM   1344  CZ  TYR A 868      20.945  11.266 -22.926  1.00 12.78           C  
ATOM   1345  OH  TYR A 868      21.379  10.305 -22.063  1.00 13.03           O  
ATOM   1346  H   TYR A 868      19.188  15.868 -27.728  1.00  0.00           H  
ATOM   1347  HA  TYR A 868      21.455  15.183 -26.243  1.00  0.00           H  
ATOM   1348  HB2 TYR A 868      19.289  15.179 -25.195  1.00  0.00           H  
ATOM   1349  HB3 TYR A 868      18.703  13.928 -26.260  1.00  0.00           H  
ATOM   1350  HD1 TYR A 868      21.772  14.366 -24.067  1.00  0.00           H  
ATOM   1351  HD2 TYR A 868      18.456  11.843 -25.193  1.00  0.00           H  
ATOM   1352  HE1 TYR A 868      22.557  12.639 -22.484  1.00  0.00           H  
ATOM   1353  HE2 TYR A 868      19.243  10.123 -23.589  1.00  0.00           H  
ATOM   1354  HH  TYR A 868      20.787   9.552 -22.012  1.00  0.00           H  
ATOM   1355  N   ASN A 869      22.579  13.242 -27.170  1.00 19.35           N  
ATOM   1356  CA  ASN A 869      23.386  12.136 -27.639  1.00 21.90           C  
ATOM   1357  C   ASN A 869      23.803  11.336 -26.398  1.00 20.69           C  
ATOM   1358  O   ASN A 869      24.747  11.734 -25.721  1.00 19.56           O  
ATOM   1359  CB  ASN A 869      24.588  12.706 -28.431  1.00 22.43           C  
ATOM   1360  CG  ASN A 869      25.289  11.657 -29.295  1.00 27.14           C  
ATOM   1361  ND2 ASN A 869      25.520  11.963 -30.573  1.00 31.20           N  
ATOM   1362  OD1 ASN A 869      25.632  10.584 -28.810  1.00 26.92           O  
ATOM   1363  H   ASN A 869      23.049  13.900 -26.560  1.00  0.00           H  
ATOM   1364  HA  ASN A 869      22.829  11.459 -28.286  1.00  0.00           H  
ATOM   1365  HB2 ASN A 869      24.227  13.492 -29.097  1.00  0.00           H  
ATOM   1366  HB3 ASN A 869      25.314  13.185 -27.775  1.00  0.00           H  
ATOM   1367 HD21 ASN A 869      25.223  12.852 -30.950  1.00  0.00           H  
ATOM   1368 HD22 ASN A 869      25.979  11.299 -31.180  1.00  0.00           H  
ATOM   1369  N   ARG A 870      23.081  10.238 -26.115  1.00 21.20           N  
ATOM   1370  CA  ARG A 870      23.314   9.351 -24.971  1.00 23.25           C  
ATOM   1371  C   ARG A 870      24.722   8.731 -24.936  1.00 24.55           C  
ATOM   1372  O   ARG A 870      25.334   8.717 -23.867  1.00 27.56           O  
ATOM   1373  CB  ARG A 870      22.200   8.278 -24.922  1.00 27.64           C  
ATOM   1374  CG  ARG A 870      22.332   7.266 -23.762  1.00 30.08           C  
ATOM   1375  CD  ARG A 870      21.161   6.280 -23.655  1.00 34.05           C  
ATOM   1376  NE  ARG A 870      21.129   5.338 -24.784  1.00 41.51           N  
ATOM   1377  CZ  ARG A 870      20.386   4.220 -24.857  1.00 46.33           C  
ATOM   1378  NH1 ARG A 870      19.609   3.828 -23.837  1.00 46.73           N1+
ATOM   1379  NH2 ARG A 870      20.424   3.479 -25.972  1.00 48.16           N1+
ATOM   1380  H   ARG A 870      22.279  10.010 -26.683  1.00  0.00           H  
ATOM   1381  HA  ARG A 870      23.222   9.970 -24.077  1.00  0.00           H  
ATOM   1382  HB2 ARG A 870      21.237   8.783 -24.841  1.00  0.00           H  
ATOM   1383  HB3 ARG A 870      22.175   7.736 -25.868  1.00  0.00           H  
ATOM   1384  HG2 ARG A 870      23.242   6.683 -23.910  1.00  0.00           H  
ATOM   1385  HG3 ARG A 870      22.461   7.777 -22.807  1.00  0.00           H  
ATOM   1386  HD2 ARG A 870      21.197   5.764 -22.695  1.00  0.00           H  
ATOM   1387  HD3 ARG A 870      20.222   6.829 -23.680  1.00  0.00           H  
ATOM   1388  HE  ARG A 870      21.683   5.599 -25.587  1.00  0.00           H  
ATOM   1389 HH11 ARG A 870      19.578   4.372 -22.987  1.00  0.00           H  
ATOM   1390 HH12 ARG A 870      19.061   2.981 -23.900  1.00  0.00           H  
ATOM   1391 HH21 ARG A 870      21.013   3.747 -26.747  1.00  0.00           H  
ATOM   1392 HH22 ARG A 870      19.879   2.632 -26.041  1.00  0.00           H  
ATOM   1393  N   ARG A 871      25.207   8.238 -26.090  1.00 24.20           N  
ATOM   1394  CA  ARG A 871      26.501   7.563 -26.198  1.00 25.99           C  
ATOM   1395  C   ARG A 871      27.729   8.495 -26.081  1.00 22.89           C  
ATOM   1396  O   ARG A 871      28.787   8.002 -25.695  1.00 22.58           O  
ATOM   1397  CB  ARG A 871      26.540   6.642 -27.441  1.00 28.51           C  
ATOM   1398  CG  ARG A 871      26.432   7.285 -28.844  1.00 33.65           C  
ATOM   1399  CD  ARG A 871      25.055   7.166 -29.536  1.00 36.62           C  
ATOM   1400  NE  ARG A 871      24.049   8.139 -29.079  1.00 35.74           N  
ATOM   1401  CZ  ARG A 871      22.719   8.023 -29.264  1.00 37.16           C  
ATOM   1402  NH1 ARG A 871      21.907   9.035 -28.933  1.00 33.54           N1+
ATOM   1403  NH2 ARG A 871      22.177   6.916 -29.791  1.00 41.70           N1+
ATOM   1404  H   ARG A 871      24.648   8.278 -26.930  1.00  0.00           H  
ATOM   1405  HA  ARG A 871      26.566   6.892 -25.339  1.00  0.00           H  
ATOM   1406  HB2 ARG A 871      27.497   6.119 -27.406  1.00  0.00           H  
ATOM   1407  HB3 ARG A 871      25.800   5.848 -27.336  1.00  0.00           H  
ATOM   1408  HG2 ARG A 871      26.740   8.325 -28.771  1.00  0.00           H  
ATOM   1409  HG3 ARG A 871      27.164   6.831 -29.513  1.00  0.00           H  
ATOM   1410  HD2 ARG A 871      25.139   7.132 -30.622  1.00  0.00           H  
ATOM   1411  HD3 ARG A 871      24.647   6.199 -29.243  1.00  0.00           H  
ATOM   1412  HE  ARG A 871      24.422   9.038 -28.796  1.00  0.00           H  
ATOM   1413 HH11 ARG A 871      20.909   8.959 -29.078  1.00  0.00           H  
ATOM   1414 HH12 ARG A 871      22.289   9.913 -28.620  1.00  0.00           H  
ATOM   1415 HH21 ARG A 871      22.770   6.147 -30.068  1.00  0.00           H  
ATOM   1416 HH22 ARG A 871      21.181   6.852 -29.944  1.00  0.00           H  
ATOM   1417  N   ARG A 872      27.571   9.805 -26.352  1.00 20.91           N  
ATOM   1418  CA AARG A 872      28.601  10.828 -26.103  0.50 20.57           C  
ATOM   1419  CA BARG A 872      28.509  10.763 -25.974  0.50 20.63           C  
ATOM   1420  C   ARG A 872      28.354  11.610 -24.798  1.00 19.18           C  
ATOM   1421  O   ARG A 872      29.230  12.378 -24.399  1.00 18.53           O  
ATOM   1422  CB AARG A 872      28.693  11.800 -27.301  0.50 21.53           C  
ATOM   1423  CB BARG A 872      28.949  11.563 -27.226  0.50 22.09           C  
ATOM   1424  CG AARG A 872      29.099  11.112 -28.618  0.50 23.49           C  
ATOM   1425  CG BARG A 872      29.882  10.773 -28.158  0.50 24.33           C  
ATOM   1426  CD AARG A 872      29.289  12.070 -29.805  0.50 24.90           C  
ATOM   1427  CD BARG A 872      30.165  11.518 -29.445  0.50 26.22           C  
ATOM   1428  NE AARG A 872      30.322  13.091 -29.561  0.50 26.37           N  
ATOM   1429  NE BARG A 872      31.165  10.834 -30.239  0.50 28.27           N  
ATOM   1430  CZ AARG A 872      30.112  14.363 -29.186  0.50 24.59           C  
ATOM   1431  CZ BARG A 872      30.952   9.685 -30.870  0.50 30.38           C  
ATOM   1432  NH1AARG A 872      28.872  14.843 -29.021  0.50 24.62           N1+
ATOM   1433  NH1BARG A 872      31.943   9.112 -31.561  0.50 32.33           N1+
ATOM   1434  NH2AARG A 872      31.163  15.164 -28.980  0.50 24.47           N1+
ATOM   1435  NH2BARG A 872      29.752   9.108 -30.819  0.50 29.93           N1+
ATOM   1436  H   ARG A 872      26.677  10.142 -26.678  1.00  0.00           H  
ATOM   1437  HA AARG A 872      29.578  10.354 -25.995  0.50  0.00           H  
ATOM   1438  HA BARG A 872      29.350  10.124 -25.703  0.50  0.00           H  
ATOM   1439  HB2AARG A 872      27.749  12.331 -27.434  0.50  0.00           H  
ATOM   1440  HB2BARG A 872      28.066  11.880 -27.781  0.50  0.00           H  
ATOM   1441  HB3AARG A 872      29.438  12.562 -27.068  0.50  0.00           H  
ATOM   1442  HB3BARG A 872      29.444  12.482 -26.913  0.50  0.00           H  
ATOM   1443  HG2AARG A 872      29.981  10.480 -28.501  0.50  0.00           H  
ATOM   1444  HG2BARG A 872      30.821  10.569 -27.643  0.50  0.00           H  
ATOM   1445  HG3AARG A 872      28.286  10.435 -28.878  0.50  0.00           H  
ATOM   1446  HG3BARG A 872      29.431   9.808 -28.389  0.50  0.00           H  
ATOM   1447  HD2AARG A 872      29.721  11.469 -30.606  0.50  0.00           H  
ATOM   1448  HD2BARG A 872      29.244  11.609 -30.021  0.50  0.00           H  
ATOM   1449  HD3AARG A 872      28.356  12.458 -30.213  0.50  0.00           H  
ATOM   1450  HD3BARG A 872      30.513  12.525 -29.213  0.50  0.00           H  
ATOM   1451  HE AARG A 872      31.278  12.774 -29.644  0.50  0.00           H  
ATOM   1452  HE BARG A 872      32.068  11.282 -30.297  0.50  0.00           H  
ATOM   1453 HH11AARG A 872      28.078  14.243 -29.183  0.50  0.00           H  
ATOM   1454 HH11BARG A 872      32.851   9.553 -31.602  0.50  0.00           H  
ATOM   1455 HH12AARG A 872      28.701  15.800 -28.724  0.50  0.00           H  
ATOM   1456 HH12BARG A 872      31.784   8.238 -32.042  0.50  0.00           H  
ATOM   1457 HH21AARG A 872      32.105  14.806 -29.088  0.50  0.00           H  
ATOM   1458 HH21BARG A 872      29.003   9.544 -30.300  0.50  0.00           H  
ATOM   1459 HH22AARG A 872      31.028  16.128 -28.712  0.50  0.00           H  
ATOM   1460 HH22BARG A 872      29.591   8.234 -31.299  0.50  0.00           H  
ATOM   1461  N   LYS A 873      27.177  11.419 -24.172  1.00 16.73           N  
ATOM   1462  CA  LYS A 873      26.663  12.107 -22.977  1.00 15.20           C  
ATOM   1463  C   LYS A 873      26.424  13.622 -23.186  1.00 13.48           C  
ATOM   1464  O   LYS A 873      26.315  14.361 -22.208  1.00 13.41           O  
ATOM   1465  CB  LYS A 873      27.552  11.814 -21.743  1.00 16.33           C  
ATOM   1466  CG  LYS A 873      27.769  10.313 -21.476  1.00 17.84           C  
ATOM   1467  CD  LYS A 873      28.607  10.061 -20.215  1.00 18.01           C  
ATOM   1468  CE  LYS A 873      28.983   8.589 -20.001  1.00 19.96           C  
ATOM   1469  NZ  LYS A 873      27.792   7.745 -19.803  1.00 20.76           N1+
ATOM   1470  H   LYS A 873      26.528  10.761 -24.581  1.00  0.00           H  
ATOM   1471  HA  LYS A 873      25.679  11.677 -22.787  1.00  0.00           H  
ATOM   1472  HB2 LYS A 873      28.523  12.298 -21.858  1.00  0.00           H  
ATOM   1473  HB3 LYS A 873      27.098  12.261 -20.859  1.00  0.00           H  
ATOM   1474  HG2 LYS A 873      26.800   9.822 -21.387  1.00  0.00           H  
ATOM   1475  HG3 LYS A 873      28.271   9.851 -22.327  1.00  0.00           H  
ATOM   1476  HD2 LYS A 873      29.520  10.658 -20.257  1.00  0.00           H  
ATOM   1477  HD3 LYS A 873      28.052  10.416 -19.347  1.00  0.00           H  
ATOM   1478  HE2 LYS A 873      29.552   8.214 -20.852  1.00  0.00           H  
ATOM   1479  HE3 LYS A 873      29.622   8.495 -19.122  1.00  0.00           H  
ATOM   1480  HZ1 LYS A 873      27.203   7.801 -20.622  1.00  0.00           H  
ATOM   1481  HZ2 LYS A 873      28.076   6.787 -19.657  1.00  0.00           H  
ATOM   1482  HZ3 LYS A 873      27.277   8.071 -18.998  1.00  0.00           H  
ATOM   1483  N   ASP A 874      26.355  14.051 -24.457  1.00 12.60           N  
ATOM   1484  CA  ASP A 874      26.275  15.441 -24.896  1.00 12.09           C  
ATOM   1485  C   ASP A 874      24.808  15.902 -24.933  1.00 11.40           C  
ATOM   1486  O   ASP A 874      23.938  15.132 -25.341  1.00 11.59           O  
ATOM   1487  CB  ASP A 874      26.950  15.574 -26.284  1.00 13.13           C  
ATOM   1488  CG  ASP A 874      27.245  17.005 -26.742  1.00 14.03           C  
ATOM   1489  OD1 ASP A 874      27.520  17.164 -27.950  1.00 15.30           O  
ATOM   1490  OD2 ASP A 874      27.272  17.910 -25.883  1.00 13.40           O1-
ATOM   1491  H   ASP A 874      26.402  13.364 -25.195  1.00  0.00           H  
ATOM   1492  HA  ASP A 874      26.815  16.055 -24.174  1.00  0.00           H  
ATOM   1493  HB2 ASP A 874      27.896  15.031 -26.273  1.00  0.00           H  
ATOM   1494  HB3 ASP A 874      26.311  15.109 -27.035  1.00  0.00           H  
ATOM   1495  N   ASN A 875      24.581  17.165 -24.527  1.00 10.42           N  
ATOM   1496  CA  ASN A 875      23.280  17.851 -24.439  1.00 10.01           C  
ATOM   1497  C   ASN A 875      22.306  17.146 -23.470  1.00  9.24           C  
ATOM   1498  O   ASN A 875      21.128  16.976 -23.790  1.00  9.11           O  
ATOM   1499  CB  ASN A 875      22.649  18.088 -25.839  1.00 10.89           C  
ATOM   1500  CG  ASN A 875      23.545  18.837 -26.827  1.00 11.96           C  
ATOM   1501  ND2 ASN A 875      24.152  18.116 -27.771  1.00 12.22           N  
ATOM   1502  OD1 ASN A 875      23.666  20.055 -26.759  1.00 12.60           O  
ATOM   1503  H   ASN A 875      25.379  17.725 -24.264  1.00  0.00           H  
ATOM   1504  HA  ASN A 875      23.481  18.815 -23.980  1.00  0.00           H  
ATOM   1505  HB2 ASN A 875      22.358  17.144 -26.288  1.00  0.00           H  
ATOM   1506  HB3 ASN A 875      21.730  18.667 -25.734  1.00  0.00           H  
ATOM   1507 HD21 ASN A 875      24.003  17.118 -27.829  1.00  0.00           H  
ATOM   1508 HD22 ASN A 875      24.764  18.564 -28.437  1.00  0.00           H  
ATOM   1509  N   ASP A 876      22.840  16.725 -22.312  1.00  8.73           N  
ATOM   1510  CA  ASP A 876      22.160  15.928 -21.292  1.00  8.79           C  
ATOM   1511  C   ASP A 876      21.277  16.825 -20.400  1.00  7.97           C  
ATOM   1512  O   ASP A 876      21.672  17.179 -19.289  1.00  8.20           O  
ATOM   1513  CB  ASP A 876      23.207  15.107 -20.502  1.00  8.98           C  
ATOM   1514  CG  ASP A 876      22.636  14.099 -19.501  1.00  9.73           C  
ATOM   1515  OD1 ASP A 876      21.480  13.665 -19.681  1.00  9.47           O  
ATOM   1516  OD2 ASP A 876      23.404  13.712 -18.597  1.00 10.04           O1-
ATOM   1517  H   ASP A 876      23.817  16.909 -22.133  1.00  0.00           H  
ATOM   1518  HA  ASP A 876      21.501  15.225 -21.801  1.00  0.00           H  
ATOM   1519  HB2 ASP A 876      23.831  14.552 -21.203  1.00  0.00           H  
ATOM   1520  HB3 ASP A 876      23.859  15.798 -19.966  1.00  0.00           H  
ATOM   1521  N   ILE A 877      20.095  17.182 -20.924  1.00  8.07           N  
ATOM   1522  CA  ILE A 877      19.137  18.068 -20.270  1.00  8.26           C  
ATOM   1523  C   ILE A 877      17.711  17.767 -20.776  1.00  8.58           C  
ATOM   1524  O   ILE A 877      17.531  17.412 -21.941  1.00  8.76           O  
ATOM   1525  CB  ILE A 877      19.515  19.566 -20.491  1.00  8.53           C  
ATOM   1526  CG1 ILE A 877      18.739  20.523 -19.558  1.00  8.61           C  
ATOM   1527  CG2 ILE A 877      19.419  20.022 -21.961  1.00  9.32           C  
ATOM   1528  CD1 ILE A 877      19.312  21.947 -19.525  1.00  9.51           C  
ATOM   1529  H   ILE A 877      19.845  16.870 -21.853  1.00  0.00           H  
ATOM   1530  HA  ILE A 877      19.162  17.857 -19.203  1.00  0.00           H  
ATOM   1531  HB  ILE A 877      20.566  19.658 -20.213  1.00  0.00           H  
ATOM   1532 HG12 ILE A 877      17.690  20.569 -19.850  1.00  0.00           H  
ATOM   1533 HG13 ILE A 877      18.751  20.127 -18.542  1.00  0.00           H  
ATOM   1534 HG21 ILE A 877      19.846  21.012 -22.092  1.00  0.00           H  
ATOM   1535 HG22 ILE A 877      19.965  19.353 -22.625  1.00  0.00           H  
ATOM   1536 HG23 ILE A 877      18.387  20.072 -22.302  1.00  0.00           H  
ATOM   1537 HD11 ILE A 877      18.969  22.486 -18.642  1.00  0.00           H  
ATOM   1538 HD12 ILE A 877      20.402  21.944 -19.506  1.00  0.00           H  
ATOM   1539 HD13 ILE A 877      18.992  22.515 -20.398  1.00  0.00           H  
ATOM   1540  N   ALA A 878      16.726  17.898 -19.877  1.00  8.45           N  
ATOM   1541  CA  ALA A 878      15.314  17.629 -20.128  1.00  8.87           C  
ATOM   1542  C   ALA A 878      14.428  18.603 -19.349  1.00  9.47           C  
ATOM   1543  O   ALA A 878      14.797  19.036 -18.258  1.00  9.47           O  
ATOM   1544  CB  ALA A 878      14.986  16.179 -19.744  1.00  8.55           C  
ATOM   1545  H   ALA A 878      16.954  18.177 -18.930  1.00  0.00           H  
ATOM   1546  HA  ALA A 878      15.104  17.758 -21.189  1.00  0.00           H  
ATOM   1547  HB1 ALA A 878      13.921  15.967 -19.856  1.00  0.00           H  
ATOM   1548  HB2 ALA A 878      15.518  15.487 -20.391  1.00  0.00           H  
ATOM   1549  HB3 ALA A 878      15.264  15.960 -18.712  1.00  0.00           H  
ATOM   1550  N   MET A 879      13.253  18.887 -19.925  1.00  9.98           N  
ATOM   1551  CA  MET A 879      12.173  19.654 -19.313  1.00 10.85           C  
ATOM   1552  C   MET A 879      11.071  18.690 -18.860  1.00 11.06           C  
ATOM   1553  O   MET A 879      10.767  17.745 -19.585  1.00 11.29           O  
ATOM   1554  CB  MET A 879      11.625  20.661 -20.343  1.00 11.91           C  
ATOM   1555  CG  MET A 879      12.620  21.773 -20.700  1.00 13.30           C  
ATOM   1556  SD  MET A 879      13.124  22.841 -19.328  1.00 15.56           S  
ATOM   1557  CE  MET A 879      11.597  23.766 -19.036  1.00 14.54           C  
ATOM   1558  H   MET A 879      13.031  18.468 -20.821  1.00  0.00           H  
ATOM   1559  HA  MET A 879      12.541  20.191 -18.441  1.00  0.00           H  
ATOM   1560  HB2 MET A 879      11.328  20.141 -21.255  1.00  0.00           H  
ATOM   1561  HB3 MET A 879      10.717  21.122 -19.961  1.00  0.00           H  
ATOM   1562  HG2 MET A 879      13.522  21.334 -21.116  1.00  0.00           H  
ATOM   1563  HG3 MET A 879      12.204  22.403 -21.482  1.00  0.00           H  
ATOM   1564  HE1 MET A 879      11.734  24.476 -18.221  1.00  0.00           H  
ATOM   1565  HE2 MET A 879      11.310  24.316 -19.931  1.00  0.00           H  
ATOM   1566  HE3 MET A 879      10.790  23.091 -18.765  1.00  0.00           H  
ATOM   1567  N   MET A 880      10.500  18.946 -17.672  1.00 10.85           N  
ATOM   1568  CA  MET A 880       9.458  18.119 -17.059  1.00 11.00           C  
ATOM   1569  C   MET A 880       8.367  19.041 -16.498  1.00 10.97           C  
ATOM   1570  O   MET A 880       8.653  19.824 -15.593  1.00 10.51           O  
ATOM   1571  CB  MET A 880      10.055  17.211 -15.956  1.00 11.07           C  
ATOM   1572  CG  MET A 880      11.260  16.357 -16.394  1.00 12.69           C  
ATOM   1573  SD  MET A 880      12.029  15.362 -15.091  1.00 15.37           S  
ATOM   1574  CE  MET A 880      10.716  14.172 -14.716  1.00 15.33           C  
ATOM   1575  H   MET A 880      10.807  19.745 -17.132  1.00  0.00           H  
ATOM   1576  HA  MET A 880       9.005  17.475 -17.813  1.00  0.00           H  
ATOM   1577  HB2 MET A 880      10.357  17.809 -15.098  1.00  0.00           H  
ATOM   1578  HB3 MET A 880       9.266  16.554 -15.589  1.00  0.00           H  
ATOM   1579  HG2 MET A 880      10.979  15.701 -17.214  1.00  0.00           H  
ATOM   1580  HG3 MET A 880      12.054  16.999 -16.776  1.00  0.00           H  
ATOM   1581  HE1 MET A 880      11.061  13.454 -13.972  1.00  0.00           H  
ATOM   1582  HE2 MET A 880       9.845  14.686 -14.316  1.00  0.00           H  
ATOM   1583  HE3 MET A 880      10.424  13.628 -15.612  1.00  0.00           H  
ATOM   1584  N   HIS A 881       7.146  18.945 -17.052  1.00 11.55           N  
ATOM   1585  CA  HIS A 881       5.999  19.755 -16.644  1.00 12.24           C  
ATOM   1586  C   HIS A 881       5.268  19.105 -15.464  1.00 12.05           C  
ATOM   1587  O   HIS A 881       4.904  17.936 -15.554  1.00 11.61           O  
ATOM   1588  CB  HIS A 881       5.021  19.934 -17.822  1.00 13.31           C  
ATOM   1589  CG  HIS A 881       3.924  20.943 -17.566  1.00 14.25           C  
ATOM   1590  CD2 HIS A 881       3.977  22.314 -17.403  1.00 15.62           C  
ATOM   1591  ND1 HIS A 881       2.582  20.610 -17.639  1.00 15.27           N1+
ATOM   1592  CE1 HIS A 881       1.881  21.723 -17.441  1.00 16.42           C  
ATOM   1593  NE2 HIS A 881       2.678  22.778 -17.295  1.00 16.71           N  
ATOM   1594  H   HIS A 881       6.974  18.255 -17.773  1.00  0.00           H  
ATOM   1595  HA  HIS A 881       6.365  20.742 -16.362  1.00  0.00           H  
ATOM   1596  HB2 HIS A 881       5.558  20.261 -18.706  1.00  0.00           H  
ATOM   1597  HB3 HIS A 881       4.573  18.976 -18.089  1.00  0.00           H  
ATOM   1598  HD1 HIS A 881       2.211  19.667 -17.743  1.00  0.00           H  
ATOM   1599  HD2 HIS A 881       4.812  22.993 -17.321  1.00  0.00           H  
ATOM   1600  HE1 HIS A 881       0.802  21.760 -17.396  1.00  0.00           H  
ATOM   1601  HE2 HIS A 881       2.400  23.741 -17.121  1.00  0.00           H  
ATOM   1602  N   LEU A 882       5.007  19.906 -14.423  1.00 12.21           N  
ATOM   1603  CA  LEU A 882       4.119  19.584 -13.309  1.00 13.28           C  
ATOM   1604  C   LEU A 882       2.657  19.657 -13.784  1.00 14.77           C  
ATOM   1605  O   LEU A 882       2.300  20.622 -14.463  1.00 14.99           O  
ATOM   1606  CB  LEU A 882       4.339  20.609 -12.170  1.00 13.45           C  
ATOM   1607  CG  LEU A 882       5.792  20.774 -11.670  1.00 13.66           C  
ATOM   1608  CD1 LEU A 882       5.892  21.948 -10.673  1.00 14.38           C  
ATOM   1609  CD2 LEU A 882       6.378  19.467 -11.101  1.00 13.36           C  
ATOM   1610  H   LEU A 882       5.330  20.865 -14.455  1.00  0.00           H  
ATOM   1611  HA  LEU A 882       4.342  18.577 -12.953  1.00  0.00           H  
ATOM   1612  HB2 LEU A 882       3.980  21.583 -12.507  1.00  0.00           H  
ATOM   1613  HB3 LEU A 882       3.707  20.336 -11.324  1.00  0.00           H  
ATOM   1614  HG  LEU A 882       6.411  21.057 -12.522  1.00  0.00           H  
ATOM   1615 HD11 LEU A 882       6.710  22.619 -10.939  1.00  0.00           H  
ATOM   1616 HD12 LEU A 882       4.981  22.546 -10.647  1.00  0.00           H  
ATOM   1617 HD13 LEU A 882       6.062  21.607  -9.656  1.00  0.00           H  
ATOM   1618 HD21 LEU A 882       6.901  19.614 -10.156  1.00  0.00           H  
ATOM   1619 HD22 LEU A 882       5.610  18.714 -10.931  1.00  0.00           H  
ATOM   1620 HD23 LEU A 882       7.097  19.042 -11.800  1.00  0.00           H  
ATOM   1621  N   GLU A 883       1.841  18.664 -13.392  1.00 15.14           N  
ATOM   1622  CA  GLU A 883       0.416  18.542 -13.732  1.00 18.21           C  
ATOM   1623  C   GLU A 883      -0.434  19.762 -13.328  1.00 18.61           C  
ATOM   1624  O   GLU A 883      -1.302  20.180 -14.093  1.00 19.69           O  
ATOM   1625  CB  GLU A 883      -0.126  17.225 -13.133  1.00 19.87           C  
ATOM   1626  CG  GLU A 883      -1.606  16.921 -13.455  1.00 26.51           C  
ATOM   1627  CD  GLU A 883      -2.113  15.650 -12.772  1.00 29.92           C  
ATOM   1628  OE1 GLU A 883      -1.847  15.501 -11.558  1.00 30.91           O  
ATOM   1629  OE2 GLU A 883      -2.782  14.857 -13.468  1.00 32.08           O1-
ATOM   1630  H   GLU A 883       2.225  17.897 -12.853  1.00  0.00           H  
ATOM   1631  HA  GLU A 883       0.354  18.469 -14.814  1.00  0.00           H  
ATOM   1632  HB2 GLU A 883       0.481  16.397 -13.501  1.00  0.00           H  
ATOM   1633  HB3 GLU A 883       0.022  17.245 -12.051  1.00  0.00           H  
ATOM   1634  HG2 GLU A 883      -2.256  17.733 -13.135  1.00  0.00           H  
ATOM   1635  HG3 GLU A 883      -1.733  16.828 -14.534  1.00  0.00           H  
ATOM   1636  N   PHE A 884      -0.124  20.324 -12.151  1.00 19.62           N  
ATOM   1637  CA  PHE A 884      -0.655  21.588 -11.652  1.00 20.18           C  
ATOM   1638  C   PHE A 884       0.533  22.470 -11.252  1.00 18.82           C  
ATOM   1639  O   PHE A 884       1.605  21.951 -10.936  1.00 18.01           O  
ATOM   1640  CB  PHE A 884      -1.567  21.322 -10.435  1.00 22.82           C  
ATOM   1641  CG  PHE A 884      -2.769  20.439 -10.720  1.00 25.91           C  
ATOM   1642  CD1 PHE A 884      -3.873  20.952 -11.432  1.00 28.97           C  
ATOM   1643  CD2 PHE A 884      -2.729  19.062 -10.414  1.00 26.73           C  
ATOM   1644  CE1 PHE A 884      -4.928  20.114 -11.774  1.00 31.06           C  
ATOM   1645  CE2 PHE A 884      -3.798  18.244 -10.756  1.00 29.85           C  
ATOM   1646  CZ  PHE A 884      -4.892  18.769 -11.432  1.00 31.58           C  
ATOM   1647  H   PHE A 884       0.624  19.921 -11.606  1.00  0.00           H  
ATOM   1648  HA  PHE A 884      -1.221  22.106 -12.429  1.00  0.00           H  
ATOM   1649  HB2 PHE A 884      -0.995  20.883  -9.617  1.00  0.00           H  
ATOM   1650  HB3 PHE A 884      -1.943  22.274 -10.058  1.00  0.00           H  
ATOM   1651  HD1 PHE A 884      -3.900  21.993 -11.719  1.00  0.00           H  
ATOM   1652  HD2 PHE A 884      -1.869  18.636  -9.917  1.00  0.00           H  
ATOM   1653  HE1 PHE A 884      -5.775  20.510 -12.314  1.00  0.00           H  
ATOM   1654  HE2 PHE A 884      -3.769  17.192 -10.512  1.00  0.00           H  
ATOM   1655  HZ  PHE A 884      -5.714  18.122 -11.704  1.00  0.00           H  
ATOM   1656  N   LYS A 885       0.327  23.796 -11.231  1.00 18.79           N  
ATOM   1657  CA  LYS A 885       1.354  24.728 -10.766  1.00 20.07           C  
ATOM   1658  C   LYS A 885       1.501  24.658  -9.232  1.00 19.93           C  
ATOM   1659  O   LYS A 885       0.521  24.395  -8.530  1.00 18.75           O  
ATOM   1660  CB  LYS A 885       1.055  26.154 -11.292  1.00 23.52           C  
ATOM   1661  CG  LYS A 885       0.118  27.034 -10.441  1.00 28.91           C  
ATOM   1662  CD  LYS A 885      -0.071  28.435 -11.045  1.00 33.36           C  
ATOM   1663  CE  LYS A 885      -0.679  29.448 -10.062  1.00 39.66           C  
ATOM   1664  NZ  LYS A 885       0.258  29.782  -8.974  1.00 46.32           N1+
ATOM   1665  H   LYS A 885      -0.566  24.187 -11.493  1.00  0.00           H  
ATOM   1666  HA  LYS A 885       2.300  24.412 -11.208  1.00  0.00           H  
ATOM   1667  HB2 LYS A 885       2.008  26.678 -11.340  1.00  0.00           H  
ATOM   1668  HB3 LYS A 885       0.707  26.106 -12.325  1.00  0.00           H  
ATOM   1669  HG2 LYS A 885      -0.851  26.546 -10.327  1.00  0.00           H  
ATOM   1670  HG3 LYS A 885       0.527  27.142  -9.437  1.00  0.00           H  
ATOM   1671  HD2 LYS A 885       0.881  28.815 -11.419  1.00  0.00           H  
ATOM   1672  HD3 LYS A 885      -0.722  28.358 -11.917  1.00  0.00           H  
ATOM   1673  HE2 LYS A 885      -0.926  30.369 -10.590  1.00  0.00           H  
ATOM   1674  HE3 LYS A 885      -1.607  29.063  -9.638  1.00  0.00           H  
ATOM   1675  HZ1 LYS A 885       0.472  28.952  -8.439  1.00  0.00           H  
ATOM   1676  HZ2 LYS A 885       1.111  30.160  -9.362  1.00  0.00           H  
ATOM   1677  HZ3 LYS A 885      -0.163  30.464  -8.360  1.00  0.00           H  
ATOM   1678  N   VAL A 886       2.718  24.935  -8.747  1.00 17.12           N  
ATOM   1679  CA  VAL A 886       3.001  25.124  -7.327  1.00 18.21           C  
ATOM   1680  C   VAL A 886       2.949  26.621  -6.975  1.00 19.83           C  
ATOM   1681  O   VAL A 886       3.309  27.468  -7.796  1.00 20.42           O  
ATOM   1682  CB  VAL A 886       4.392  24.556  -6.924  1.00 18.58           C  
ATOM   1683  CG1 VAL A 886       4.440  23.030  -7.105  1.00 19.64           C  
ATOM   1684  CG2 VAL A 886       5.610  25.229  -7.594  1.00 18.34           C  
ATOM   1685  H   VAL A 886       3.474  25.149  -9.385  1.00  0.00           H  
ATOM   1686  HA  VAL A 886       2.249  24.607  -6.726  1.00  0.00           H  
ATOM   1687  HB  VAL A 886       4.503  24.727  -5.852  1.00  0.00           H  
ATOM   1688 HG11 VAL A 886       5.362  22.616  -6.697  1.00  0.00           H  
ATOM   1689 HG12 VAL A 886       3.612  22.543  -6.591  1.00  0.00           H  
ATOM   1690 HG13 VAL A 886       4.385  22.749  -8.156  1.00  0.00           H  
ATOM   1691 HG21 VAL A 886       6.534  24.766  -7.256  1.00  0.00           H  
ATOM   1692 HG22 VAL A 886       5.581  25.127  -8.676  1.00  0.00           H  
ATOM   1693 HG23 VAL A 886       5.687  26.289  -7.354  1.00  0.00           H  
ATOM   1694  N   ASN A 887       2.507  26.900  -5.741  1.00 20.34           N  
ATOM   1695  CA  ASN A 887       2.553  28.225  -5.122  1.00 23.74           C  
ATOM   1696  C   ASN A 887       3.860  28.333  -4.330  1.00 21.44           C  
ATOM   1697  O   ASN A 887       4.239  27.378  -3.647  1.00 20.14           O  
ATOM   1698  CB  ASN A 887       1.331  28.413  -4.195  1.00 25.61           C  
ATOM   1699  CG  ASN A 887      -0.010  28.428  -4.939  1.00 29.85           C  
ATOM   1700  ND2 ASN A 887      -1.057  27.890  -4.311  1.00 33.15           N  
ATOM   1701  OD1 ASN A 887      -0.109  28.929  -6.058  1.00 32.84           O  
ATOM   1702  H   ASN A 887       2.234  26.144  -5.130  1.00  0.00           H  
ATOM   1703  HA  ASN A 887       2.537  28.995  -5.896  1.00  0.00           H  
ATOM   1704  HB2 ASN A 887       1.318  27.634  -3.429  1.00  0.00           H  
ATOM   1705  HB3 ASN A 887       1.415  29.363  -3.665  1.00  0.00           H  
ATOM   1706 HD21 ASN A 887      -0.955  27.496  -3.387  1.00  0.00           H  
ATOM   1707 HD22 ASN A 887      -1.964  27.884  -4.754  1.00  0.00           H  
ATOM   1708  N   TYR A 888       4.530  29.488  -4.452  1.00 20.17           N  
ATOM   1709  CA  TYR A 888       5.848  29.708  -3.863  1.00 19.65           C  
ATOM   1710  C   TYR A 888       5.771  29.994  -2.355  1.00 21.28           C  
ATOM   1711  O   TYR A 888       4.864  30.688  -1.896  1.00 21.30           O  
ATOM   1712  CB  TYR A 888       6.580  30.845  -4.604  1.00 20.30           C  
ATOM   1713  CG  TYR A 888       6.747  30.708  -6.113  1.00 18.39           C  
ATOM   1714  CD1 TYR A 888       6.850  29.447  -6.745  1.00 18.11           C  
ATOM   1715  CD2 TYR A 888       6.819  31.879  -6.895  1.00 19.58           C  
ATOM   1716  CE1 TYR A 888       7.000  29.362  -8.143  1.00 18.14           C  
ATOM   1717  CE2 TYR A 888       6.977  31.796  -8.290  1.00 19.12           C  
ATOM   1718  CZ  TYR A 888       7.065  30.539  -8.915  1.00 18.96           C  
ATOM   1719  OH  TYR A 888       7.229  30.473 -10.265  1.00 20.45           O  
ATOM   1720  H   TYR A 888       4.160  30.236  -5.020  1.00  0.00           H  
ATOM   1721  HA  TYR A 888       6.416  28.788  -3.996  1.00  0.00           H  
ATOM   1722  HB2 TYR A 888       6.062  31.785  -4.408  1.00  0.00           H  
ATOM   1723  HB3 TYR A 888       7.579  30.961  -4.185  1.00  0.00           H  
ATOM   1724  HD1 TYR A 888       6.815  28.534  -6.171  1.00  0.00           H  
ATOM   1725  HD2 TYR A 888       6.755  32.850  -6.426  1.00  0.00           H  
ATOM   1726  HE1 TYR A 888       7.085  28.393  -8.612  1.00  0.00           H  
ATOM   1727  HE2 TYR A 888       7.034  32.699  -8.880  1.00  0.00           H  
ATOM   1728  HH  TYR A 888       7.292  29.573 -10.592  1.00  0.00           H  
ATOM   1729  N   THR A 889       6.754  29.442  -1.632  1.00 19.64           N  
ATOM   1730  CA  THR A 889       6.957  29.548  -0.187  1.00 21.33           C  
ATOM   1731  C   THR A 889       8.472  29.691   0.083  1.00 21.60           C  
ATOM   1732  O   THR A 889       9.263  29.681  -0.858  1.00 20.32           O  
ATOM   1733  CB  THR A 889       6.418  28.279   0.545  1.00 21.35           C  
ATOM   1734  CG2 THR A 889       4.951  27.936   0.238  1.00 23.25           C  
ATOM   1735  OG1 THR A 889       7.214  27.124   0.331  1.00 19.01           O  
ATOM   1736  H   THR A 889       7.475  28.925  -2.119  1.00  0.00           H  
ATOM   1737  HA  THR A 889       6.461  30.440   0.199  1.00  0.00           H  
ATOM   1738  HB  THR A 889       6.466  28.476   1.617  1.00  0.00           H  
ATOM   1739  HG1 THR A 889       6.712  26.354   0.609  1.00  0.00           H  
ATOM   1740 HG21 THR A 889       4.599  27.120   0.871  1.00  0.00           H  
ATOM   1741 HG22 THR A 889       4.304  28.795   0.418  1.00  0.00           H  
ATOM   1742 HG23 THR A 889       4.816  27.626  -0.799  1.00  0.00           H  
ATOM   1743  N   ASP A 890       8.877  29.780   1.362  1.00 21.48           N  
ATOM   1744  CA  ASP A 890      10.291  29.758   1.787  1.00 22.03           C  
ATOM   1745  C   ASP A 890      11.047  28.457   1.421  1.00 20.74           C  
ATOM   1746  O   ASP A 890      12.277  28.451   1.448  1.00 20.99           O  
ATOM   1747  CB  ASP A 890      10.468  30.046   3.300  1.00 24.32           C  
ATOM   1748  CG  ASP A 890       9.753  31.300   3.819  1.00 29.29           C  
ATOM   1749  OD1 ASP A 890       9.515  32.223   3.009  1.00 29.25           O  
ATOM   1750  OD2 ASP A 890       9.517  31.340   5.046  1.00 33.12           O1-
ATOM   1751  H   ASP A 890       8.195  29.826   2.105  1.00  0.00           H  
ATOM   1752  HA  ASP A 890      10.794  30.560   1.243  1.00  0.00           H  
ATOM   1753  HB2 ASP A 890      10.082  29.190   3.857  1.00  0.00           H  
ATOM   1754  HB3 ASP A 890      11.527  30.141   3.541  1.00  0.00           H  
ATOM   1755  N   TYR A 891      10.297  27.396   1.084  1.00 18.83           N  
ATOM   1756  CA  TYR A 891      10.789  26.060   0.759  1.00 17.62           C  
ATOM   1757  C   TYR A 891      10.620  25.722  -0.734  1.00 15.96           C  
ATOM   1758  O   TYR A 891      11.197  24.729  -1.170  1.00 14.67           O  
ATOM   1759  CB  TYR A 891      10.032  25.040   1.640  1.00 18.63           C  
ATOM   1760  CG  TYR A 891      10.032  25.395   3.119  1.00 19.97           C  
ATOM   1761  CD1 TYR A 891      11.169  25.134   3.908  1.00 19.99           C  
ATOM   1762  CD2 TYR A 891       8.916  26.039   3.696  1.00 22.30           C  
ATOM   1763  CE1 TYR A 891      11.200  25.532   5.258  1.00 22.59           C  
ATOM   1764  CE2 TYR A 891       8.940  26.423   5.050  1.00 23.47           C  
ATOM   1765  CZ  TYR A 891      10.085  26.173   5.831  1.00 23.74           C  
ATOM   1766  OH  TYR A 891      10.120  26.556   7.140  1.00 24.88           O  
ATOM   1767  H   TYR A 891       9.291  27.499   1.080  1.00  0.00           H  
ATOM   1768  HA  TYR A 891      11.853  25.985   0.986  1.00  0.00           H  
ATOM   1769  HB2 TYR A 891       8.995  24.963   1.308  1.00  0.00           H  
ATOM   1770  HB3 TYR A 891      10.458  24.043   1.515  1.00  0.00           H  
ATOM   1771  HD1 TYR A 891      12.026  24.645   3.471  1.00  0.00           H  
ATOM   1772  HD2 TYR A 891       8.042  26.253   3.098  1.00  0.00           H  
ATOM   1773  HE1 TYR A 891      12.081  25.354   5.856  1.00  0.00           H  
ATOM   1774  HE2 TYR A 891       8.083  26.919   5.481  1.00  0.00           H  
ATOM   1775  HH  TYR A 891       9.318  26.999   7.425  1.00  0.00           H  
ATOM   1776  N   ILE A 892       9.845  26.525  -1.487  1.00 16.31           N  
ATOM   1777  CA  ILE A 892       9.537  26.311  -2.902  1.00 15.53           C  
ATOM   1778  C   ILE A 892       9.693  27.651  -3.647  1.00 15.79           C  
ATOM   1779  O   ILE A 892       8.834  28.518  -3.517  1.00 15.98           O  
ATOM   1780  CB  ILE A 892       8.096  25.737  -3.110  1.00 15.82           C  
ATOM   1781  CG1 ILE A 892       7.957  24.348  -2.439  1.00 14.50           C  
ATOM   1782  CG2 ILE A 892       7.683  25.641  -4.598  1.00 15.04           C  
ATOM   1783  CD1 ILE A 892       6.545  23.751  -2.476  1.00 15.79           C  
ATOM   1784  H   ILE A 892       9.419  27.339  -1.065  1.00  0.00           H  
ATOM   1785  HA  ILE A 892      10.236  25.601  -3.339  1.00  0.00           H  
ATOM   1786  HB  ILE A 892       7.390  26.408  -2.616  1.00  0.00           H  
ATOM   1787 HG12 ILE A 892       8.652  23.651  -2.907  1.00  0.00           H  
ATOM   1788 HG13 ILE A 892       8.251  24.399  -1.391  1.00  0.00           H  
ATOM   1789 HG21 ILE A 892       6.670  25.256  -4.707  1.00  0.00           H  
ATOM   1790 HG22 ILE A 892       7.688  26.606  -5.103  1.00  0.00           H  
ATOM   1791 HG23 ILE A 892       8.352  24.977  -5.144  1.00  0.00           H  
ATOM   1792 HD11 ILE A 892       6.444  22.976  -1.717  1.00  0.00           H  
ATOM   1793 HD12 ILE A 892       5.785  24.509  -2.282  1.00  0.00           H  
ATOM   1794 HD13 ILE A 892       6.330  23.293  -3.441  1.00  0.00           H  
ATOM   1795  N   GLN A 893      10.789  27.801  -4.405  1.00 14.63           N  
ATOM   1796  CA AGLN A 893      11.095  28.981  -5.224  0.50 14.90           C  
ATOM   1797  CA BGLN A 893      11.052  28.807  -5.260  0.50 15.08           C  
ATOM   1798  C   GLN A 893      11.794  28.522  -6.513  1.00 14.43           C  
ATOM   1799  O   GLN A 893      12.575  27.575  -6.447  1.00 13.91           O  
ATOM   1800  CB AGLN A 893      12.061  29.928  -4.470  0.50 15.39           C  
ATOM   1801  CB BGLN A 893      11.980  29.763  -4.507  0.50 15.87           C  
ATOM   1802  CG AGLN A 893      11.491  30.672  -3.249  0.50 16.66           C  
ATOM   1803  CG BGLN A 893      11.453  30.181  -3.188  0.50 17.37           C  
ATOM   1804  CD AGLN A 893      10.394  31.691  -3.583  0.50 17.26           C  
ATOM   1805  CD BGLN A 893      12.054  31.481  -2.762  0.50 18.56           C  
ATOM   1806  NE2AGLN A 893       9.589  32.058  -2.586  0.50 17.59           N  
ATOM   1807  NE2BGLN A 893      11.483  32.100  -1.746  0.50 19.41           N  
ATOM   1808  OE1AGLN A 893      10.287  32.168  -4.710  0.50 18.05           O  
ATOM   1809  OE1BGLN A 893      13.026  31.917  -3.342  0.50 19.35           O  
ATOM   1810  H   GLN A 893      11.456  27.043  -4.469  1.00  0.00           H  
ATOM   1811  HA AGLN A 893      10.164  29.493  -5.461  0.50  0.00           H  
ATOM   1812  HA BGLN A 893      10.117  29.310  -5.509  0.50  0.00           H  
ATOM   1813  HB2AGLN A 893      12.931  29.359  -4.152  0.50  0.00           H  
ATOM   1814  HB2BGLN A 893      12.954  29.292  -4.375  0.50  0.00           H  
ATOM   1815  HB3AGLN A 893      12.455  30.673  -5.164  0.50  0.00           H  
ATOM   1816  HB3BGLN A 893      12.164  30.646  -5.119  0.50  0.00           H  
ATOM   1817  HG2AGLN A 893      11.129  29.951  -2.519  0.50  0.00           H  
ATOM   1818  HG2BGLN A 893      10.369  30.284  -3.246  0.50  0.00           H  
ATOM   1819  HG3AGLN A 893      12.299  31.214  -2.757  0.50  0.00           H  
ATOM   1820  HG3BGLN A 893      11.682  29.415  -2.447  0.50  0.00           H  
ATOM   1821 HE21AGLN A 893       9.679  31.626  -1.676  0.50  0.00           H  
ATOM   1822 HE21BGLN A 893      10.677  31.692  -1.294  0.50  0.00           H  
ATOM   1823 HE22AGLN A 893       8.866  32.744  -2.743  0.50  0.00           H  
ATOM   1824 HE22BGLN A 893      11.852  32.982  -1.420  0.50  0.00           H  
ATOM   1825  N   PRO A 894      11.556  29.209  -7.652  1.00 14.48           N  
ATOM   1826  CA  PRO A 894      12.307  28.946  -8.886  1.00 13.66           C  
ATOM   1827  C   PRO A 894      13.717  29.571  -8.842  1.00 13.86           C  
ATOM   1828  O   PRO A 894      13.860  30.706  -8.384  1.00 14.18           O  
ATOM   1829  CB  PRO A 894      11.423  29.590  -9.964  1.00 14.48           C  
ATOM   1830  CG  PRO A 894      10.783  30.783  -9.269  1.00 15.34           C  
ATOM   1831  CD  PRO A 894      10.588  30.293  -7.836  1.00 15.44           C  
ATOM   1832  HA  PRO A 894      12.378  27.874  -9.059  1.00  0.00           H  
ATOM   1833  HB2 PRO A 894      11.970  29.876 -10.864  1.00  0.00           H  
ATOM   1834  HB3 PRO A 894      10.649  28.883 -10.265  1.00  0.00           H  
ATOM   1835  HG2 PRO A 894      11.479  31.623  -9.274  1.00  0.00           H  
ATOM   1836  HG3 PRO A 894       9.862  31.119  -9.743  1.00  0.00           H  
ATOM   1837  HD2 PRO A 894      10.725  31.105  -7.122  1.00  0.00           H  
ATOM   1838  HD3 PRO A 894       9.590  29.883  -7.706  1.00  0.00           H  
ATOM   1839  N   ILE A 895      14.727  28.837  -9.339  1.00 13.03           N  
ATOM   1840  CA  ILE A 895      16.053  29.398  -9.614  1.00 12.05           C  
ATOM   1841  C   ILE A 895      16.042  30.122 -10.974  1.00 12.79           C  
ATOM   1842  O   ILE A 895      15.393  29.658 -11.915  1.00 12.61           O  
ATOM   1843  CB  ILE A 895      17.183  28.324  -9.599  1.00 11.31           C  
ATOM   1844  CG1 ILE A 895      18.595  28.958  -9.629  1.00 10.38           C  
ATOM   1845  CG2 ILE A 895      17.051  27.212 -10.662  1.00 10.37           C  
ATOM   1846  CD1 ILE A 895      19.722  28.024  -9.170  1.00 10.37           C  
ATOM   1847  H   ILE A 895      14.543  27.913  -9.710  1.00  0.00           H  
ATOM   1848  HA  ILE A 895      16.286  30.127  -8.835  1.00  0.00           H  
ATOM   1849  HB  ILE A 895      17.096  27.832  -8.637  1.00  0.00           H  
ATOM   1850 HG12 ILE A 895      18.824  29.311 -10.633  1.00  0.00           H  
ATOM   1851 HG13 ILE A 895      18.613  29.841  -8.990  1.00  0.00           H  
ATOM   1852 HG21 ILE A 895      17.828  26.458 -10.541  1.00  0.00           H  
ATOM   1853 HG22 ILE A 895      16.104  26.690 -10.572  1.00  0.00           H  
ATOM   1854 HG23 ILE A 895      17.122  27.598 -11.678  1.00  0.00           H  
ATOM   1855 HD11 ILE A 895      20.584  28.601  -8.834  1.00  0.00           H  
ATOM   1856 HD12 ILE A 895      19.410  27.388  -8.345  1.00  0.00           H  
ATOM   1857 HD13 ILE A 895      20.056  27.374  -9.976  1.00  0.00           H  
ATOM   1858  N   SER A 896      16.770  31.248 -11.044  1.00 13.19           N  
ATOM   1859  CA  SER A 896      16.964  32.024 -12.266  1.00 14.78           C  
ATOM   1860  C   SER A 896      17.843  31.264 -13.271  1.00 13.48           C  
ATOM   1861  O   SER A 896      18.827  30.641 -12.871  1.00 13.31           O  
ATOM   1862  CB  SER A 896      17.618  33.375 -11.905  1.00 16.76           C  
ATOM   1863  OG  SER A 896      16.668  34.240 -11.314  1.00 20.49           O  
ATOM   1864  H   SER A 896      17.289  31.556 -10.234  1.00  0.00           H  
ATOM   1865  HA  SER A 896      15.992  32.208 -12.730  1.00  0.00           H  
ATOM   1866  HB2 SER A 896      18.469  33.243 -11.236  1.00  0.00           H  
ATOM   1867  HB3 SER A 896      17.996  33.871 -12.800  1.00  0.00           H  
ATOM   1868  HG  SER A 896      16.321  33.810 -10.527  1.00  0.00           H  
ATOM   1869  N   LEU A 897      17.506  31.374 -14.564  1.00 13.58           N  
ATOM   1870  CA  LEU A 897      18.390  30.950 -15.649  1.00 13.34           C  
ATOM   1871  C   LEU A 897      19.532  31.976 -15.824  1.00 14.01           C  
ATOM   1872  O   LEU A 897      19.325  33.144 -15.484  1.00 14.09           O  
ATOM   1873  CB  LEU A 897      17.577  30.813 -16.954  1.00 13.67           C  
ATOM   1874  CG  LEU A 897      16.579  29.635 -16.963  1.00 13.72           C  
ATOM   1875  CD1 LEU A 897      15.732  29.661 -18.249  1.00 13.77           C  
ATOM   1876  CD2 LEU A 897      17.269  28.271 -16.748  1.00 13.60           C  
ATOM   1877  H   LEU A 897      16.684  31.897 -14.832  1.00  0.00           H  
ATOM   1878  HA  LEU A 897      18.793  29.982 -15.363  1.00  0.00           H  
ATOM   1879  HB2 LEU A 897      17.047  31.749 -17.142  1.00  0.00           H  
ATOM   1880  HB3 LEU A 897      18.257  30.687 -17.798  1.00  0.00           H  
ATOM   1881  HG  LEU A 897      15.887  29.785 -16.133  1.00  0.00           H  
ATOM   1882 HD11 LEU A 897      14.677  29.502 -18.025  1.00  0.00           H  
ATOM   1883 HD12 LEU A 897      15.809  30.620 -18.761  1.00  0.00           H  
ATOM   1884 HD13 LEU A 897      16.041  28.901 -18.966  1.00  0.00           H  
ATOM   1885 HD21 LEU A 897      16.910  27.506 -17.432  1.00  0.00           H  
ATOM   1886 HD22 LEU A 897      18.347  28.334 -16.889  1.00  0.00           H  
ATOM   1887 HD23 LEU A 897      17.091  27.904 -15.736  1.00  0.00           H  
ATOM   1888  N   PRO A 898      20.702  31.544 -16.357  1.00 14.45           N  
ATOM   1889  CA  PRO A 898      21.828  32.444 -16.670  1.00 15.28           C  
ATOM   1890  C   PRO A 898      21.440  33.661 -17.523  1.00 19.00           C  
ATOM   1891  O   PRO A 898      20.798  33.495 -18.561  1.00 17.39           O  
ATOM   1892  CB  PRO A 898      22.828  31.543 -17.416  1.00 14.95           C  
ATOM   1893  CG  PRO A 898      22.547  30.155 -16.880  1.00 13.37           C  
ATOM   1894  CD  PRO A 898      21.034  30.165 -16.714  1.00 13.81           C  
ATOM   1895  HA  PRO A 898      22.257  32.759 -15.718  1.00  0.00           H  
ATOM   1896  HB2 PRO A 898      22.641  31.551 -18.492  1.00  0.00           H  
ATOM   1897  HB3 PRO A 898      23.861  31.854 -17.264  1.00  0.00           H  
ATOM   1898  HG2 PRO A 898      22.908  29.352 -17.521  1.00  0.00           H  
ATOM   1899  HG3 PRO A 898      23.019  30.044 -15.903  1.00  0.00           H  
ATOM   1900  HD2 PRO A 898      20.543  29.918 -17.655  1.00  0.00           H  
ATOM   1901  HD3 PRO A 898      20.734  29.434 -15.967  1.00  0.00           H  
ATOM   1902  N   GLU A 899      21.842  34.853 -17.056  1.00 21.30           N  
ATOM   1903  CA  GLU A 899      21.698  36.121 -17.776  1.00 22.53           C  
ATOM   1904  C   GLU A 899      22.522  36.101 -19.077  1.00 22.88           C  
ATOM   1905  O   GLU A 899      23.490  35.343 -19.175  1.00 22.79           O  
ATOM   1906  CB  GLU A 899      22.117  37.289 -16.853  1.00 23.96           C  
ATOM   1907  CG  GLU A 899      21.338  37.336 -15.521  1.00 30.18           C  
ATOM   1908  CD  GLU A 899      21.742  38.481 -14.586  1.00 33.26           C  
ATOM   1909  OE1 GLU A 899      22.869  39.001 -14.739  1.00 35.74           O  
ATOM   1910  OE2 GLU A 899      20.912  38.799 -13.705  1.00 36.67           O1-
ATOM   1911  H   GLU A 899      22.370  34.895 -16.193  1.00  0.00           H  
ATOM   1912  HA  GLU A 899      20.644  36.241 -18.036  1.00  0.00           H  
ATOM   1913  HB2 GLU A 899      23.182  37.226 -16.641  1.00  0.00           H  
ATOM   1914  HB3 GLU A 899      21.975  38.233 -17.381  1.00  0.00           H  
ATOM   1915  HG2 GLU A 899      20.268  37.408 -15.722  1.00  0.00           H  
ATOM   1916  HG3 GLU A 899      21.492  36.409 -14.973  1.00  0.00           H  
ATOM   1917  N   GLU A 900      22.110  36.908 -20.068  1.00 23.99           N  
ATOM   1918  CA  GLU A 900      22.732  36.948 -21.394  1.00 25.20           C  
ATOM   1919  C   GLU A 900      24.207  37.379 -21.328  1.00 25.60           C  
ATOM   1920  O   GLU A 900      24.499  38.495 -20.899  1.00 24.85           O  
ATOM   1921  CB  GLU A 900      21.909  37.843 -22.340  1.00 27.25           C  
ATOM   1922  CG  GLU A 900      20.491  37.290 -22.603  1.00 26.63           C  
ATOM   1923  CD  GLU A 900      19.666  38.114 -23.595  1.00 29.16           C  
ATOM   1924  OE1 GLU A 900      20.138  39.196 -24.009  1.00 29.94           O  
ATOM   1925  OE2 GLU A 900      18.559  37.636 -23.925  1.00 28.80           O1-
ATOM   1926  H   GLU A 900      21.310  37.508 -19.931  1.00  0.00           H  
ATOM   1927  HA  GLU A 900      22.696  35.933 -21.796  1.00  0.00           H  
ATOM   1928  HB2 GLU A 900      21.839  38.848 -21.922  1.00  0.00           H  
ATOM   1929  HB3 GLU A 900      22.439  37.945 -23.289  1.00  0.00           H  
ATOM   1930  HG2 GLU A 900      20.561  36.272 -22.988  1.00  0.00           H  
ATOM   1931  HG3 GLU A 900      19.928  37.232 -21.671  1.00  0.00           H  
ATOM   1932  N   ASN A 901      25.093  36.451 -21.734  1.00 28.29           N  
ATOM   1933  CA  ASN A 901      26.560  36.548 -21.708  1.00 31.04           C  
ATOM   1934  C   ASN A 901      27.163  36.519 -20.284  1.00 28.95           C  
ATOM   1935  O   ASN A 901      28.293  36.978 -20.110  1.00 27.03           O  
ATOM   1936  CB  ASN A 901      27.086  37.748 -22.548  1.00 37.20           C  
ATOM   1937  CG  ASN A 901      26.581  37.751 -23.995  1.00 43.73           C  
ATOM   1938  ND2 ASN A 901      25.956  38.851 -24.421  1.00 43.60           N  
ATOM   1939  OD1 ASN A 901      26.760  36.776 -24.721  1.00 46.03           O  
ATOM   1940  H   ASN A 901      24.735  35.566 -22.062  1.00  0.00           H  
ATOM   1941  HA  ASN A 901      26.928  35.634 -22.177  1.00  0.00           H  
ATOM   1942  HB2 ASN A 901      26.834  38.693 -22.066  1.00  0.00           H  
ATOM   1943  HB3 ASN A 901      28.175  37.720 -22.596  1.00  0.00           H  
ATOM   1944 HD21 ASN A 901      25.815  39.633 -23.799  1.00  0.00           H  
ATOM   1945 HD22 ASN A 901      25.604  38.898 -25.366  1.00  0.00           H  
ATOM   1946  N   GLN A 902      26.439  35.951 -19.298  1.00 25.75           N  
ATOM   1947  CA  GLN A 902      26.932  35.742 -17.934  1.00 23.68           C  
ATOM   1948  C   GLN A 902      28.026  34.668 -17.898  1.00 24.07           C  
ATOM   1949  O   GLN A 902      27.778  33.524 -18.284  1.00 23.00           O  
ATOM   1950  CB  GLN A 902      25.769  35.398 -16.979  1.00 24.08           C  
ATOM   1951  CG  GLN A 902      26.197  35.196 -15.507  1.00 22.12           C  
ATOM   1952  CD  GLN A 902      25.012  35.082 -14.545  1.00 22.07           C  
ATOM   1953  NE2 GLN A 902      25.211  35.507 -13.298  1.00 24.84           N  
ATOM   1954  OE1 GLN A 902      23.945  34.589 -14.903  1.00 22.18           O  
ATOM   1955  H   GLN A 902      25.507  35.607 -19.492  1.00  0.00           H  
ATOM   1956  HA  GLN A 902      27.357  36.690 -17.594  1.00  0.00           H  
ATOM   1957  HB2 GLN A 902      25.055  36.216 -17.026  1.00  0.00           H  
ATOM   1958  HB3 GLN A 902      25.244  34.508 -17.332  1.00  0.00           H  
ATOM   1959  HG2 GLN A 902      26.802  34.295 -15.400  1.00  0.00           H  
ATOM   1960  HG3 GLN A 902      26.823  36.033 -15.193  1.00  0.00           H  
ATOM   1961 HE21 GLN A 902      26.108  35.902 -13.026  1.00  0.00           H  
ATOM   1962 HE22 GLN A 902      24.463  35.460 -12.622  1.00  0.00           H  
ATOM   1963  N   VAL A 903      29.206  35.072 -17.412  1.00 21.32           N  
ATOM   1964  CA  VAL A 903      30.354  34.199 -17.214  1.00 21.20           C  
ATOM   1965  C   VAL A 903      30.285  33.602 -15.798  1.00 20.02           C  
ATOM   1966  O   VAL A 903      30.128  34.346 -14.829  1.00 24.24           O  
ATOM   1967  CB  VAL A 903      31.686  34.990 -17.375  1.00 22.73           C  
ATOM   1968  CG1 VAL A 903      32.956  34.185 -17.025  1.00 22.47           C  
ATOM   1969  CG2 VAL A 903      31.819  35.556 -18.802  1.00 25.42           C  
ATOM   1970  H   VAL A 903      29.319  36.029 -17.110  1.00  0.00           H  
ATOM   1971  HA  VAL A 903      30.338  33.393 -17.951  1.00  0.00           H  
ATOM   1972  HB  VAL A 903      31.660  35.847 -16.699  1.00  0.00           H  
ATOM   1973 HG11 VAL A 903      33.858  34.749 -17.263  1.00  0.00           H  
ATOM   1974 HG12 VAL A 903      33.013  33.947 -15.965  1.00  0.00           H  
ATOM   1975 HG13 VAL A 903      32.998  33.248 -17.582  1.00  0.00           H  
ATOM   1976 HG21 VAL A 903      32.748  36.115 -18.921  1.00  0.00           H  
ATOM   1977 HG22 VAL A 903      31.813  34.758 -19.545  1.00  0.00           H  
ATOM   1978 HG23 VAL A 903      31.003  36.238 -19.042  1.00  0.00           H  
ATOM   1979  N   PHE A 904      30.451  32.274 -15.720  1.00 17.64           N  
ATOM   1980  CA  PHE A 904      30.674  31.541 -14.478  1.00 16.31           C  
ATOM   1981  C   PHE A 904      32.151  31.103 -14.530  1.00 16.56           C  
ATOM   1982  O   PHE A 904      32.446  30.113 -15.203  1.00 16.07           O  
ATOM   1983  CB  PHE A 904      29.708  30.337 -14.398  1.00 14.89           C  
ATOM   1984  CG  PHE A 904      28.231  30.684 -14.462  1.00 13.64           C  
ATOM   1985  CD1 PHE A 904      27.632  31.438 -13.431  1.00 13.81           C  
ATOM   1986  CD2 PHE A 904      27.461  30.323 -15.588  1.00 13.49           C  
ATOM   1987  CE1 PHE A 904      26.290  31.782 -13.515  1.00 13.69           C  
ATOM   1988  CE2 PHE A 904      26.119  30.672 -15.648  1.00 12.69           C  
ATOM   1989  CZ  PHE A 904      25.535  31.396 -14.615  1.00 13.48           C  
ATOM   1990  H   PHE A 904      30.558  31.739 -16.570  1.00  0.00           H  
ATOM   1991  HA  PHE A 904      30.472  32.167 -13.609  1.00  0.00           H  
ATOM   1992  HB2 PHE A 904      29.931  29.592 -15.164  1.00  0.00           H  
ATOM   1993  HB3 PHE A 904      29.860  29.843 -13.440  1.00  0.00           H  
ATOM   1994  HD1 PHE A 904      28.213  31.749 -12.576  1.00  0.00           H  
ATOM   1995  HD2 PHE A 904      27.906  29.768 -16.400  1.00  0.00           H  
ATOM   1996  HE1 PHE A 904      25.835  32.362 -12.725  1.00  0.00           H  
ATOM   1997  HE2 PHE A 904      25.530  30.381 -16.505  1.00  0.00           H  
ATOM   1998  HZ  PHE A 904      24.493  31.673 -14.674  1.00  0.00           H  
ATOM   1999  N   PRO A 905      33.071  31.892 -13.924  1.00 16.84           N  
ATOM   2000  CA  PRO A 905      34.512  31.736 -14.190  1.00 18.33           C  
ATOM   2001  C   PRO A 905      35.120  30.490 -13.503  1.00 16.63           C  
ATOM   2002  O   PRO A 905      34.714  30.178 -12.382  1.00 16.57           O  
ATOM   2003  CB  PRO A 905      35.114  33.036 -13.628  1.00 18.59           C  
ATOM   2004  CG  PRO A 905      34.167  33.462 -12.521  1.00 20.62           C  
ATOM   2005  CD  PRO A 905      32.807  33.049 -13.064  1.00 17.74           C  
ATOM   2006  HA  PRO A 905      34.658  31.729 -15.268  1.00  0.00           H  
ATOM   2007  HB2 PRO A 905      36.141  32.926 -13.274  1.00  0.00           H  
ATOM   2008  HB3 PRO A 905      35.125  33.795 -14.411  1.00  0.00           H  
ATOM   2009  HG2 PRO A 905      34.389  32.893 -11.620  1.00  0.00           H  
ATOM   2010  HG3 PRO A 905      34.231  34.522 -12.274  1.00  0.00           H  
ATOM   2011  HD2 PRO A 905      32.115  32.822 -12.255  1.00  0.00           H  
ATOM   2012  HD3 PRO A 905      32.389  33.858 -13.660  1.00  0.00           H  
ATOM   2013  N   PRO A 906      36.117  29.838 -14.150  1.00 17.75           N  
ATOM   2014  CA  PRO A 906      36.984  28.830 -13.505  1.00 16.14           C  
ATOM   2015  C   PRO A 906      37.635  29.307 -12.193  1.00 17.13           C  
ATOM   2016  O   PRO A 906      38.209  30.396 -12.154  1.00 14.43           O  
ATOM   2017  CB  PRO A 906      38.040  28.512 -14.579  1.00 17.44           C  
ATOM   2018  CG  PRO A 906      37.341  28.803 -15.893  1.00 19.11           C  
ATOM   2019  CD  PRO A 906      36.485  30.015 -15.557  1.00 17.70           C  
ATOM   2020  HA  PRO A 906      36.371  27.945 -13.331  1.00  0.00           H  
ATOM   2021  HB2 PRO A 906      38.906  29.169 -14.483  1.00  0.00           H  
ATOM   2022  HB3 PRO A 906      38.400  27.485 -14.519  1.00  0.00           H  
ATOM   2023  HG2 PRO A 906      38.026  28.972 -16.724  1.00  0.00           H  
ATOM   2024  HG3 PRO A 906      36.694  27.964 -16.152  1.00  0.00           H  
ATOM   2025  HD2 PRO A 906      37.059  30.937 -15.661  1.00  0.00           H  
ATOM   2026  HD3 PRO A 906      35.626  30.055 -16.227  1.00  0.00           H  
ATOM   2027  N   GLY A 907      37.506  28.477 -11.149  1.00 16.78           N  
ATOM   2028  CA  GLY A 907      38.053  28.706  -9.815  1.00 19.82           C  
ATOM   2029  C   GLY A 907      36.994  29.228  -8.832  1.00 19.81           C  
ATOM   2030  O   GLY A 907      37.233  29.159  -7.627  1.00 23.18           O  
ATOM   2031  H   GLY A 907      37.038  27.590 -11.289  1.00  0.00           H  
ATOM   2032  HA2 GLY A 907      38.438  27.757  -9.441  1.00  0.00           H  
ATOM   2033  HA3 GLY A 907      38.896  29.399  -9.839  1.00  0.00           H  
ATOM   2034  N   ARG A 908      35.831  29.718  -9.308  1.00 20.54           N  
ATOM   2035  CA  ARG A 908      34.719  30.143  -8.452  1.00 20.86           C  
ATOM   2036  C   ARG A 908      33.975  28.924  -7.889  1.00 19.53           C  
ATOM   2037  O   ARG A 908      33.574  28.054  -8.661  1.00 14.34           O  
ATOM   2038  CB  ARG A 908      33.771  31.080  -9.233  1.00 25.15           C  
ATOM   2039  CG  ARG A 908      32.564  31.589  -8.411  1.00 28.38           C  
ATOM   2040  CD  ARG A 908      31.703  32.634  -9.135  1.00 29.63           C  
ATOM   2041  NE  ARG A 908      32.406  33.917  -9.292  1.00 29.83           N  
ATOM   2042  CZ  ARG A 908      31.964  34.977  -9.993  1.00 32.03           C  
ATOM   2043  NH1 ARG A 908      30.781  34.954 -10.625  1.00 33.52           N1+
ATOM   2044  NH2 ARG A 908      32.722  36.078 -10.058  1.00 33.50           N1+
ATOM   2045  H   ARG A 908      35.670  29.751 -10.305  1.00  0.00           H  
ATOM   2046  HA  ARG A 908      35.133  30.718  -7.620  1.00  0.00           H  
ATOM   2047  HB2 ARG A 908      34.352  31.933  -9.584  1.00  0.00           H  
ATOM   2048  HB3 ARG A 908      33.399  30.571 -10.123  1.00  0.00           H  
ATOM   2049  HG2 ARG A 908      31.926  30.782  -8.052  1.00  0.00           H  
ATOM   2050  HG3 ARG A 908      32.977  32.062  -7.519  1.00  0.00           H  
ATOM   2051  HD2 ARG A 908      31.531  32.274 -10.148  1.00  0.00           H  
ATOM   2052  HD3 ARG A 908      30.718  32.740  -8.677  1.00  0.00           H  
ATOM   2053  HE  ARG A 908      33.288  33.996  -8.807  1.00  0.00           H  
ATOM   2054 HH11 ARG A 908      30.192  34.136 -10.564  1.00  0.00           H  
ATOM   2055 HH12 ARG A 908      30.455  35.750 -11.156  1.00  0.00           H  
ATOM   2056 HH21 ARG A 908      33.614  36.117  -9.586  1.00  0.00           H  
ATOM   2057 HH22 ARG A 908      32.404  36.884 -10.578  1.00  0.00           H  
ATOM   2058  N   ASN A 909      33.774  28.917  -6.561  1.00 18.97           N  
ATOM   2059  CA  ASN A 909      32.958  27.931  -5.848  1.00 19.36           C  
ATOM   2060  C   ASN A 909      31.475  28.143  -6.172  1.00 16.52           C  
ATOM   2061  O   ASN A 909      30.944  29.233  -5.951  1.00 19.33           O  
ATOM   2062  CB  ASN A 909      33.231  28.037  -4.329  1.00 24.87           C  
ATOM   2063  CG  ASN A 909      34.452  27.237  -3.861  1.00 30.66           C  
ATOM   2064  ND2 ASN A 909      35.610  27.422  -4.498  1.00 32.51           N  
ATOM   2065  OD1 ASN A 909      34.350  26.450  -2.923  1.00 31.25           O  
ATOM   2066  H   ASN A 909      34.123  29.683  -6.004  1.00  0.00           H  
ATOM   2067  HA  ASN A 909      33.298  26.957  -6.199  1.00  0.00           H  
ATOM   2068  HB2 ASN A 909      33.313  29.077  -4.009  1.00  0.00           H  
ATOM   2069  HB3 ASN A 909      32.379  27.630  -3.782  1.00  0.00           H  
ATOM   2070 HD21 ASN A 909      35.679  28.065  -5.273  1.00  0.00           H  
ATOM   2071 HD22 ASN A 909      36.430  26.908  -4.207  1.00  0.00           H  
ATOM   2072  N   CYS A 910      30.854  27.071  -6.678  1.00 15.43           N  
ATOM   2073  CA  CYS A 910      29.425  26.972  -6.946  1.00 13.53           C  
ATOM   2074  C   CYS A 910      28.896  25.742  -6.203  1.00 13.62           C  
ATOM   2075  O   CYS A 910      29.577  24.716  -6.145  1.00 13.88           O  
ATOM   2076  CB  CYS A 910      29.186  26.853  -8.460  1.00 14.17           C  
ATOM   2077  SG  CYS A 910      29.750  28.283  -9.422  1.00 16.40           S  
ATOM   2078  H   CYS A 910      31.381  26.221  -6.834  1.00  0.00           H  
ATOM   2079  HA  CYS A 910      28.900  27.855  -6.576  1.00  0.00           H  
ATOM   2080  HB2 CYS A 910      29.681  25.966  -8.860  1.00  0.00           H  
ATOM   2081  HB3 CYS A 910      28.122  26.718  -8.651  1.00  0.00           H  
ATOM   2082  N   SER A 911      27.693  25.880  -5.636  1.00 11.62           N  
ATOM   2083  CA  SER A 911      27.063  24.870  -4.796  1.00 10.87           C  
ATOM   2084  C   SER A 911      26.425  23.740  -5.625  1.00 10.25           C  
ATOM   2085  O   SER A 911      26.017  23.956  -6.765  1.00  9.48           O  
ATOM   2086  CB  SER A 911      26.027  25.557  -3.891  1.00 11.07           C  
ATOM   2087  OG  SER A 911      26.660  26.480  -3.028  1.00 11.45           O  
ATOM   2088  H   SER A 911      27.174  26.740  -5.755  1.00  0.00           H  
ATOM   2089  HA  SER A 911      27.827  24.433  -4.157  1.00  0.00           H  
ATOM   2090  HB2 SER A 911      25.273  26.084  -4.475  1.00  0.00           H  
ATOM   2091  HB3 SER A 911      25.509  24.822  -3.274  1.00  0.00           H  
ATOM   2092  HG  SER A 911      27.294  26.012  -2.467  1.00  0.00           H  
ATOM   2093  N   ILE A 912      26.338  22.559  -5.003  1.00  9.54           N  
ATOM   2094  CA  ILE A 912      25.674  21.358  -5.504  1.00  9.34           C  
ATOM   2095  C   ILE A 912      24.848  20.729  -4.372  1.00  9.69           C  
ATOM   2096  O   ILE A 912      25.212  20.879  -3.205  1.00  9.39           O  
ATOM   2097  CB  ILE A 912      26.692  20.307  -6.039  1.00  8.60           C  
ATOM   2098  CG1 ILE A 912      27.834  19.954  -5.048  1.00  8.95           C  
ATOM   2099  CG2 ILE A 912      27.245  20.757  -7.399  1.00  8.55           C  
ATOM   2100  CD1 ILE A 912      28.671  18.730  -5.447  1.00  8.54           C  
ATOM   2101  H   ILE A 912      26.732  22.468  -4.074  1.00  0.00           H  
ATOM   2102  HA  ILE A 912      24.981  21.632  -6.299  1.00  0.00           H  
ATOM   2103  HB  ILE A 912      26.140  19.385  -6.232  1.00  0.00           H  
ATOM   2104 HG12 ILE A 912      28.502  20.809  -4.941  1.00  0.00           H  
ATOM   2105 HG13 ILE A 912      27.435  19.765  -4.052  1.00  0.00           H  
ATOM   2106 HG21 ILE A 912      27.869  19.991  -7.847  1.00  0.00           H  
ATOM   2107 HG22 ILE A 912      26.441  20.969  -8.104  1.00  0.00           H  
ATOM   2108 HG23 ILE A 912      27.849  21.659  -7.299  1.00  0.00           H  
ATOM   2109 HD11 ILE A 912      29.361  18.459  -4.648  1.00  0.00           H  
ATOM   2110 HD12 ILE A 912      28.039  17.864  -5.640  1.00  0.00           H  
ATOM   2111 HD13 ILE A 912      29.268  18.921  -6.338  1.00  0.00           H  
ATOM   2112  N   ALA A 913      23.746  20.049  -4.731  1.00 10.20           N  
ATOM   2113  CA  ALA A 913      22.845  19.420  -3.766  1.00 10.45           C  
ATOM   2114  C   ALA A 913      22.037  18.277  -4.393  1.00 10.29           C  
ATOM   2115  O   ALA A 913      21.711  18.332  -5.580  1.00 10.83           O  
ATOM   2116  CB  ALA A 913      21.918  20.481  -3.142  1.00 11.62           C  
ATOM   2117  H   ALA A 913      23.493  19.957  -5.705  1.00  0.00           H  
ATOM   2118  HA  ALA A 913      23.464  18.982  -2.985  1.00  0.00           H  
ATOM   2119  HB1 ALA A 913      21.246  20.041  -2.405  1.00  0.00           H  
ATOM   2120  HB2 ALA A 913      22.487  21.256  -2.628  1.00  0.00           H  
ATOM   2121  HB3 ALA A 913      21.305  20.965  -3.902  1.00  0.00           H  
ATOM   2122  N   GLY A 914      21.708  17.277  -3.560  1.00  9.11           N  
ATOM   2123  CA  GLY A 914      20.888  16.135  -3.949  1.00  8.80           C  
ATOM   2124  C   GLY A 914      20.858  15.094  -2.819  1.00  9.52           C  
ATOM   2125  O   GLY A 914      21.493  15.258  -1.775  1.00  9.32           O  
ATOM   2126  H   GLY A 914      22.015  17.306  -2.596  1.00  0.00           H  
ATOM   2127  HA2 GLY A 914      19.872  16.471  -4.160  1.00  0.00           H  
ATOM   2128  HA3 GLY A 914      21.283  15.677  -4.858  1.00  0.00           H  
ATOM   2129  N   TRP A 915      20.098  14.012  -3.060  1.00  8.86           N  
ATOM   2130  CA  TRP A 915      19.917  12.866  -2.159  1.00  9.28           C  
ATOM   2131  C   TRP A 915      20.677  11.611  -2.627  1.00  9.78           C  
ATOM   2132  O   TRP A 915      20.344  10.512  -2.185  1.00 10.05           O  
ATOM   2133  CB  TRP A 915      18.413  12.567  -1.993  1.00  9.35           C  
ATOM   2134  CG  TRP A 915      17.614  13.633  -1.314  1.00  9.41           C  
ATOM   2135  CD1 TRP A 915      17.481  13.763   0.024  1.00  9.86           C  
ATOM   2136  CD2 TRP A 915      16.901  14.760  -1.902  1.00  9.76           C  
ATOM   2137  CE2 TRP A 915      16.327  15.526  -0.844  1.00 10.34           C  
ATOM   2138  CE3 TRP A 915      16.679  15.219  -3.222  1.00  9.35           C  
ATOM   2139  NE1 TRP A 915      16.702  14.863   0.304  1.00 10.61           N  
ATOM   2140  CZ2 TRP A 915      15.581  16.690  -1.081  1.00 10.04           C  
ATOM   2141  CZ3 TRP A 915      15.917  16.377  -3.472  1.00 10.47           C  
ATOM   2142  CH2 TRP A 915      15.365  17.112  -2.404  1.00  9.76           C  
ATOM   2143  H   TRP A 915      19.612  13.947  -3.943  1.00  0.00           H  
ATOM   2144  HA  TRP A 915      20.314  13.104  -1.172  1.00  0.00           H  
ATOM   2145  HB2 TRP A 915      17.962  12.370  -2.967  1.00  0.00           H  
ATOM   2146  HB3 TRP A 915      18.266  11.659  -1.407  1.00  0.00           H  
ATOM   2147  HD1 TRP A 915      17.923  13.093   0.747  1.00  0.00           H  
ATOM   2148  HE1 TRP A 915      16.473  15.146   1.250  1.00  0.00           H  
ATOM   2149  HE3 TRP A 915      17.099  14.671  -4.052  1.00  0.00           H  
ATOM   2150  HZ2 TRP A 915      15.181  17.252  -0.253  1.00  0.00           H  
ATOM   2151  HZ3 TRP A 915      15.766  16.708  -4.488  1.00  0.00           H  
ATOM   2152  HH2 TRP A 915      14.787  18.004  -2.600  1.00  0.00           H  
ATOM   2153  N   GLY A 916      21.689  11.777  -3.494  1.00  9.99           N  
ATOM   2154  CA  GLY A 916      22.517  10.692  -4.016  1.00 10.35           C  
ATOM   2155  C   GLY A 916      23.477  10.132  -2.959  1.00 10.34           C  
ATOM   2156  O   GLY A 916      23.520  10.590  -1.814  1.00 10.87           O  
ATOM   2157  H   GLY A 916      21.932  12.710  -3.806  1.00  0.00           H  
ATOM   2158  HA2 GLY A 916      21.875   9.889  -4.380  1.00  0.00           H  
ATOM   2159  HA3 GLY A 916      23.093  11.057  -4.865  1.00  0.00           H  
ATOM   2160  N   THR A 917      24.236   9.103  -3.367  1.00 11.10           N  
ATOM   2161  CA  THR A 917      25.117   8.316  -2.506  1.00 12.05           C  
ATOM   2162  C   THR A 917      26.256   9.147  -1.878  1.00 11.69           C  
ATOM   2163  O   THR A 917      26.909   9.938  -2.560  1.00 11.83           O  
ATOM   2164  CB  THR A 917      25.692   7.078  -3.244  1.00 13.08           C  
ATOM   2165  CG2 THR A 917      24.610   6.159  -3.832  1.00 14.13           C  
ATOM   2166  OG1 THR A 917      26.586   7.426  -4.279  1.00 13.84           O  
ATOM   2167  H   THR A 917      24.167   8.789  -4.327  1.00  0.00           H  
ATOM   2168  HA  THR A 917      24.491   7.950  -1.699  1.00  0.00           H  
ATOM   2169  HB  THR A 917      26.261   6.490  -2.524  1.00  0.00           H  
ATOM   2170  HG1 THR A 917      27.356   7.849  -3.890  1.00  0.00           H  
ATOM   2171 HG21 THR A 917      25.057   5.272  -4.282  1.00  0.00           H  
ATOM   2172 HG22 THR A 917      23.921   5.822  -3.058  1.00  0.00           H  
ATOM   2173 HG23 THR A 917      24.024   6.655  -4.603  1.00  0.00           H  
ATOM   2174  N   VAL A 918      26.413   8.960  -0.556  1.00 11.70           N  
ATOM   2175  CA AVAL A 918      27.292   9.733   0.329  0.50 11.73           C  
ATOM   2176  CA BVAL A 918      27.312   9.905   0.004  0.50 11.87           C  
ATOM   2177  C   VAL A 918      28.794   9.399   0.159  1.00 12.02           C  
ATOM   2178  O   VAL A 918      29.642  10.224   0.492  1.00 11.65           O  
ATOM   2179  CB AVAL A 918      26.846   9.551   1.812  0.50 11.95           C  
ATOM   2180  CB BVAL A 918      26.829  10.032   1.461  0.50 12.45           C  
ATOM   2181  CG1AVAL A 918      27.757  10.218   2.864  0.50 11.87           C  
ATOM   2182  CG1BVAL A 918      25.444  10.718   1.524  0.50 12.11           C  
ATOM   2183  CG2AVAL A 918      25.401  10.052   2.014  0.50 11.70           C  
ATOM   2184  CG2BVAL A 918      26.821   8.645   2.053  0.50 12.91           C  
ATOM   2185  H   VAL A 918      25.816   8.292  -0.089  1.00  0.00           H  
ATOM   2186  HA AVAL A 918      27.170  10.783   0.070  0.50  0.00           H  
ATOM   2187  HA BVAL A 918      27.264  10.891  -0.458  0.50  0.00           H  
ATOM   2188  HB AVAL A 918      26.843   8.482   2.033  0.50  0.00           H  
ATOM   2189  HB BVAL A 918      27.545  10.642   2.013  0.50  0.00           H  
ATOM   2190 HG11AVAL A 918      27.319  10.158   3.860  0.50  0.00           H  
ATOM   2191 HG11BVAL A 918      25.124  10.796   2.563  0.50  0.00           H  
ATOM   2192 HG12AVAL A 918      28.733   9.738   2.928  0.50  0.00           H  
ATOM   2193 HG12BVAL A 918      25.512  11.715   1.089  0.50  0.00           H  
ATOM   2194 HG13AVAL A 918      27.913  11.274   2.638  0.50  0.00           H  
ATOM   2195 HG13BVAL A 918      24.719  10.126   0.965  0.50  0.00           H  
ATOM   2196 HG21AVAL A 918      25.077   9.924   3.047  0.50  0.00           H  
ATOM   2197 HG21BVAL A 918      26.483   8.693   3.088  0.50  0.00           H  
ATOM   2198 HG22AVAL A 918      25.316  11.112   1.771  0.50  0.00           H  
ATOM   2199 HG22BVAL A 918      26.146   8.009   1.480  0.50  0.00           H  
ATOM   2200 HG23AVAL A 918      24.690   9.510   1.390  0.50  0.00           H  
ATOM   2201 HG23BVAL A 918      27.828   8.229   2.019  0.50  0.00           H  
ATOM   2202  N   VAL A 919      29.088   8.226  -0.417  1.00 12.59           N  
ATOM   2203  CA  VAL A 919      30.390   7.835  -0.959  1.00 12.96           C  
ATOM   2204  C   VAL A 919      30.145   7.093  -2.288  1.00 13.27           C  
ATOM   2205  O   VAL A 919      29.003   6.720  -2.570  1.00 13.88           O  
ATOM   2206  CB  VAL A 919      31.187   6.913   0.013  1.00 13.81           C  
ATOM   2207  CG1 VAL A 919      31.589   7.651   1.301  1.00 14.76           C  
ATOM   2208  CG2 VAL A 919      30.509   5.568   0.342  1.00 13.85           C  
ATOM   2209  H   VAL A 919      28.329   7.609  -0.665  1.00  0.00           H  
ATOM   2210  HA  VAL A 919      30.987   8.721  -1.181  1.00  0.00           H  
ATOM   2211  HB  VAL A 919      32.127   6.666  -0.482  1.00  0.00           H  
ATOM   2212 HG11 VAL A 919      32.250   7.037   1.915  1.00  0.00           H  
ATOM   2213 HG12 VAL A 919      32.119   8.577   1.075  1.00  0.00           H  
ATOM   2214 HG13 VAL A 919      30.720   7.904   1.908  1.00  0.00           H  
ATOM   2215 HG21 VAL A 919      31.121   4.983   1.028  1.00  0.00           H  
ATOM   2216 HG22 VAL A 919      29.541   5.720   0.818  1.00  0.00           H  
ATOM   2217 HG23 VAL A 919      30.360   4.954  -0.547  1.00  0.00           H  
ATOM   2218  N   TYR A 920      31.208   6.878  -3.085  1.00 13.80           N  
ATOM   2219  CA  TYR A 920      31.135   6.076  -4.311  1.00 14.43           C  
ATOM   2220  C   TYR A 920      30.773   4.612  -3.995  1.00 14.62           C  
ATOM   2221  O   TYR A 920      31.472   3.975  -3.206  1.00 14.28           O  
ATOM   2222  CB  TYR A 920      32.448   6.175  -5.118  1.00 14.62           C  
ATOM   2223  CG  TYR A 920      32.440   5.377  -6.415  1.00 16.06           C  
ATOM   2224  CD1 TYR A 920      31.460   5.637  -7.396  1.00 16.39           C  
ATOM   2225  CD2 TYR A 920      33.382   4.349  -6.629  1.00 17.60           C  
ATOM   2226  CE1 TYR A 920      31.405   4.863  -8.570  1.00 16.70           C  
ATOM   2227  CE2 TYR A 920      33.331   3.579  -7.808  1.00 18.32           C  
ATOM   2228  CZ  TYR A 920      32.340   3.832  -8.776  1.00 18.18           C  
ATOM   2229  OH  TYR A 920      32.286   3.083  -9.914  1.00 21.48           O  
ATOM   2230  H   TYR A 920      32.124   7.204  -2.812  1.00  0.00           H  
ATOM   2231  HA  TYR A 920      30.338   6.508  -4.920  1.00  0.00           H  
ATOM   2232  HB2 TYR A 920      32.663   7.213  -5.364  1.00  0.00           H  
ATOM   2233  HB3 TYR A 920      33.283   5.841  -4.499  1.00  0.00           H  
ATOM   2234  HD1 TYR A 920      30.734   6.418  -7.242  1.00  0.00           H  
ATOM   2235  HD2 TYR A 920      34.139   4.138  -5.889  1.00  0.00           H  
ATOM   2236  HE1 TYR A 920      30.648   5.061  -9.314  1.00  0.00           H  
ATOM   2237  HE2 TYR A 920      34.056   2.793  -7.963  1.00  0.00           H  
ATOM   2238  HH  TYR A 920      32.993   2.435  -9.970  1.00  0.00           H  
ATOM   2239  N   GLN A 921      29.668   4.140  -4.600  1.00 15.19           N  
ATOM   2240  CA  GLN A 921      29.044   2.826  -4.387  1.00 16.01           C  
ATOM   2241  C   GLN A 921      28.469   2.639  -2.962  1.00 16.12           C  
ATOM   2242  O   GLN A 921      28.316   1.505  -2.510  1.00 15.46           O  
ATOM   2243  CB  GLN A 921      29.983   1.673  -4.830  1.00 18.55           C  
ATOM   2244  CG  GLN A 921      30.386   1.765  -6.317  1.00 21.23           C  
ATOM   2245  CD  GLN A 921      31.347   0.661  -6.763  1.00 26.52           C  
ATOM   2246  NE2 GLN A 921      32.452   0.472  -6.040  1.00 30.99           N  
ATOM   2247  OE1 GLN A 921      31.104  -0.004  -7.767  1.00 26.32           O  
ATOM   2248  H   GLN A 921      29.169   4.752  -5.229  1.00  0.00           H  
ATOM   2249  HA  GLN A 921      28.175   2.807  -5.046  1.00  0.00           H  
ATOM   2250  HB2 GLN A 921      30.871   1.658  -4.198  1.00  0.00           H  
ATOM   2251  HB3 GLN A 921      29.490   0.713  -4.668  1.00  0.00           H  
ATOM   2252  HG2 GLN A 921      29.494   1.734  -6.944  1.00  0.00           H  
ATOM   2253  HG3 GLN A 921      30.868   2.719  -6.518  1.00  0.00           H  
ATOM   2254 HE21 GLN A 921      32.635   1.039  -5.225  1.00  0.00           H  
ATOM   2255 HE22 GLN A 921      33.115  -0.242  -6.308  1.00  0.00           H  
ATOM   2256  N   GLY A 922      28.143   3.759  -2.292  1.00 14.69           N  
ATOM   2257  CA  GLY A 922      27.537   3.800  -0.964  1.00 14.39           C  
ATOM   2258  C   GLY A 922      26.006   3.807  -1.063  1.00 14.04           C  
ATOM   2259  O   GLY A 922      25.430   3.545  -2.120  1.00 14.86           O  
ATOM   2260  H   GLY A 922      28.309   4.652  -2.735  1.00  0.00           H  
ATOM   2261  HA2 GLY A 922      27.870   2.966  -0.345  1.00  0.00           H  
ATOM   2262  HA3 GLY A 922      27.857   4.718  -0.472  1.00  0.00           H  
ATOM   2263  N   THR A 923      25.356   4.116   0.069  1.00 13.43           N  
ATOM   2264  CA  THR A 923      23.904   4.261   0.182  1.00 12.52           C  
ATOM   2265  C   THR A 923      23.480   5.734  -0.007  1.00 11.86           C  
ATOM   2266  O   THR A 923      24.225   6.638   0.378  1.00 11.09           O  
ATOM   2267  CB  THR A 923      23.408   3.745   1.565  1.00 13.34           C  
ATOM   2268  CG2 THR A 923      23.961   4.496   2.793  1.00 13.18           C  
ATOM   2269  OG1 THR A 923      21.996   3.800   1.649  1.00 13.37           O  
ATOM   2270  H   THR A 923      25.882   4.321   0.905  1.00  0.00           H  
ATOM   2271  HA  THR A 923      23.417   3.662  -0.590  1.00  0.00           H  
ATOM   2272  HB  THR A 923      23.688   2.695   1.654  1.00  0.00           H  
ATOM   2273  HG1 THR A 923      21.736   3.633   2.558  1.00  0.00           H  
ATOM   2274 HG21 THR A 923      23.624   4.029   3.718  1.00  0.00           H  
ATOM   2275 HG22 THR A 923      25.051   4.485   2.807  1.00  0.00           H  
ATOM   2276 HG23 THR A 923      23.638   5.537   2.820  1.00  0.00           H  
ATOM   2277  N   THR A 924      22.281   5.928  -0.586  1.00 12.01           N  
ATOM   2278  CA  THR A 924      21.626   7.223  -0.796  1.00 11.24           C  
ATOM   2279  C   THR A 924      21.322   7.948   0.533  1.00 11.37           C  
ATOM   2280  O   THR A 924      20.988   7.301   1.527  1.00 11.86           O  
ATOM   2281  CB  THR A 924      20.302   7.060  -1.596  1.00 11.70           C  
ATOM   2282  CG2 THR A 924      20.481   6.313  -2.927  1.00 11.44           C  
ATOM   2283  OG1 THR A 924      19.247   6.471  -0.854  1.00 11.82           O  
ATOM   2284  H   THR A 924      21.739   5.119  -0.850  1.00  0.00           H  
ATOM   2285  HA  THR A 924      22.296   7.849  -1.383  1.00  0.00           H  
ATOM   2286  HB  THR A 924      19.944   8.056  -1.848  1.00  0.00           H  
ATOM   2287  HG1 THR A 924      19.525   5.600  -0.559  1.00  0.00           H  
ATOM   2288 HG21 THR A 924      19.553   6.306  -3.500  1.00  0.00           H  
ATOM   2289 HG22 THR A 924      21.241   6.796  -3.543  1.00  0.00           H  
ATOM   2290 HG23 THR A 924      20.783   5.277  -2.776  1.00  0.00           H  
ATOM   2291  N   ALA A 925      21.460   9.283   0.514  1.00 10.51           N  
ATOM   2292  CA  ALA A 925      21.224  10.146   1.669  1.00 11.21           C  
ATOM   2293  C   ALA A 925      19.724  10.321   1.958  1.00 11.62           C  
ATOM   2294  O   ALA A 925      18.936  10.467   1.023  1.00 11.09           O  
ATOM   2295  CB  ALA A 925      21.881  11.507   1.408  1.00 11.39           C  
ATOM   2296  H   ALA A 925      21.726   9.750  -0.342  1.00  0.00           H  
ATOM   2297  HA  ALA A 925      21.708   9.695   2.537  1.00  0.00           H  
ATOM   2298  HB1 ALA A 925      21.844  12.128   2.303  1.00  0.00           H  
ATOM   2299  HB2 ALA A 925      22.929  11.396   1.132  1.00  0.00           H  
ATOM   2300  HB3 ALA A 925      21.385  12.050   0.604  1.00  0.00           H  
ATOM   2301  N   ASP A 926      19.378  10.327   3.256  1.00 11.71           N  
ATOM   2302  CA  ASP A 926      18.035  10.594   3.776  1.00 12.02           C  
ATOM   2303  C   ASP A 926      17.767  12.111   3.760  1.00 11.79           C  
ATOM   2304  O   ASP A 926      16.857  12.558   3.062  1.00 11.12           O  
ATOM   2305  CB  ASP A 926      17.859   9.967   5.184  1.00 13.31           C  
ATOM   2306  CG  ASP A 926      16.486  10.149   5.845  1.00 14.91           C  
ATOM   2307  OD1 ASP A 926      15.526  10.554   5.154  1.00 13.58           O  
ATOM   2308  OD2 ASP A 926      16.406   9.831   7.050  1.00 15.16           O1-
ATOM   2309  H   ASP A 926      20.095  10.186   3.953  1.00  0.00           H  
ATOM   2310  HA  ASP A 926      17.312  10.119   3.110  1.00  0.00           H  
ATOM   2311  HB2 ASP A 926      18.047   8.895   5.111  1.00  0.00           H  
ATOM   2312  HB3 ASP A 926      18.611  10.387   5.854  1.00  0.00           H  
ATOM   2313  N   ILE A 927      18.589  12.860   4.512  1.00 11.25           N  
ATOM   2314  CA  ILE A 927      18.594  14.320   4.536  1.00 11.62           C  
ATOM   2315  C   ILE A 927      19.359  14.852   3.310  1.00 11.57           C  
ATOM   2316  O   ILE A 927      20.375  14.270   2.926  1.00 10.50           O  
ATOM   2317  CB  ILE A 927      19.253  14.869   5.838  1.00 12.62           C  
ATOM   2318  CG1 ILE A 927      18.459  14.416   7.087  1.00 13.95           C  
ATOM   2319  CG2 ILE A 927      19.410  16.406   5.854  1.00 12.55           C  
ATOM   2320  CD1 ILE A 927      19.204  14.612   8.415  1.00 16.59           C  
ATOM   2321  H   ILE A 927      19.310  12.410   5.057  1.00  0.00           H  
ATOM   2322  HA  ILE A 927      17.567  14.682   4.496  1.00  0.00           H  
ATOM   2323  HB  ILE A 927      20.254  14.439   5.915  1.00  0.00           H  
ATOM   2324 HG12 ILE A 927      17.510  14.951   7.125  1.00  0.00           H  
ATOM   2325 HG13 ILE A 927      18.199  13.361   7.012  1.00  0.00           H  
ATOM   2326 HG21 ILE A 927      19.713  16.767   6.834  1.00  0.00           H  
ATOM   2327 HG22 ILE A 927      20.167  16.751   5.150  1.00  0.00           H  
ATOM   2328 HG23 ILE A 927      18.469  16.897   5.606  1.00  0.00           H  
ATOM   2329 HD11 ILE A 927      18.833  13.921   9.172  1.00  0.00           H  
ATOM   2330 HD12 ILE A 927      20.275  14.437   8.307  1.00  0.00           H  
ATOM   2331 HD13 ILE A 927      19.067  15.622   8.802  1.00  0.00           H  
ATOM   2332  N   LEU A 928      18.847  15.952   2.735  1.00 10.39           N  
ATOM   2333  CA  LEU A 928      19.411  16.670   1.595  1.00 10.48           C  
ATOM   2334  C   LEU A 928      20.842  17.136   1.890  1.00 10.69           C  
ATOM   2335  O   LEU A 928      21.037  17.937   2.802  1.00 10.76           O  
ATOM   2336  CB  LEU A 928      18.472  17.853   1.248  1.00 10.60           C  
ATOM   2337  CG  LEU A 928      18.889  18.753   0.059  1.00 10.68           C  
ATOM   2338  CD1 LEU A 928      18.981  17.970  -1.267  1.00  9.97           C  
ATOM   2339  CD2 LEU A 928      17.963  19.983  -0.057  1.00 11.38           C  
ATOM   2340  H   LEU A 928      17.989  16.338   3.106  1.00  0.00           H  
ATOM   2341  HA  LEU A 928      19.435  15.963   0.765  1.00  0.00           H  
ATOM   2342  HB2 LEU A 928      17.473  17.470   1.048  1.00  0.00           H  
ATOM   2343  HB3 LEU A 928      18.368  18.482   2.134  1.00  0.00           H  
ATOM   2344  HG  LEU A 928      19.886  19.142   0.267  1.00  0.00           H  
ATOM   2345 HD11 LEU A 928      19.917  18.191  -1.774  1.00  0.00           H  
ATOM   2346 HD12 LEU A 928      18.940  16.891  -1.131  1.00  0.00           H  
ATOM   2347 HD13 LEU A 928      18.170  18.211  -1.950  1.00  0.00           H  
ATOM   2348 HD21 LEU A 928      17.568  20.127  -1.063  1.00  0.00           H  
ATOM   2349 HD22 LEU A 928      17.105  19.913   0.614  1.00  0.00           H  
ATOM   2350 HD23 LEU A 928      18.501  20.894   0.205  1.00  0.00           H  
ATOM   2351  N   GLN A 929      21.804  16.609   1.122  1.00 10.44           N  
ATOM   2352  CA  GLN A 929      23.211  16.973   1.240  1.00 10.57           C  
ATOM   2353  C   GLN A 929      23.508  18.213   0.391  1.00 10.51           C  
ATOM   2354  O   GLN A 929      22.888  18.396  -0.657  1.00  9.76           O  
ATOM   2355  CB  GLN A 929      24.094  15.783   0.808  1.00 10.39           C  
ATOM   2356  CG  GLN A 929      23.927  14.508   1.658  1.00 10.60           C  
ATOM   2357  CD  GLN A 929      24.231  14.733   3.141  1.00 11.59           C  
ATOM   2358  NE2 GLN A 929      23.206  14.646   3.990  1.00 11.01           N  
ATOM   2359  OE1 GLN A 929      25.375  14.988   3.509  1.00 12.03           O  
ATOM   2360  H   GLN A 929      21.567  15.962   0.382  1.00  0.00           H  
ATOM   2361  HA  GLN A 929      23.428  17.217   2.279  1.00  0.00           H  
ATOM   2362  HB2 GLN A 929      23.890  15.536  -0.235  1.00  0.00           H  
ATOM   2363  HB3 GLN A 929      25.141  16.089   0.851  1.00  0.00           H  
ATOM   2364  HG2 GLN A 929      22.913  14.125   1.542  1.00  0.00           H  
ATOM   2365  HG3 GLN A 929      24.592  13.729   1.285  1.00  0.00           H  
ATOM   2366 HE21 GLN A 929      22.273  14.450   3.651  1.00  0.00           H  
ATOM   2367 HE22 GLN A 929      23.342  14.819   4.983  1.00  0.00           H  
ATOM   2368  N   GLU A 930      24.471  19.016   0.861  1.00 10.34           N  
ATOM   2369  CA  GLU A 930      24.986  20.201   0.185  1.00 11.67           C  
ATOM   2370  C   GLU A 930      26.518  20.210   0.270  1.00 11.68           C  
ATOM   2371  O   GLU A 930      27.086  19.724   1.249  1.00 11.73           O  
ATOM   2372  CB  GLU A 930      24.358  21.476   0.797  1.00 13.28           C  
ATOM   2373  CG  GLU A 930      24.714  21.755   2.279  1.00 15.41           C  
ATOM   2374  CD  GLU A 930      24.140  23.066   2.821  1.00 18.88           C  
ATOM   2375  OE1 GLU A 930      23.084  23.499   2.312  1.00 17.73           O  
ATOM   2376  OE2 GLU A 930      24.751  23.601   3.771  1.00 23.39           O1-
ATOM   2377  H   GLU A 930      24.909  18.797   1.747  1.00  0.00           H  
ATOM   2378  HA  GLU A 930      24.709  20.154  -0.867  1.00  0.00           H  
ATOM   2379  HB2 GLU A 930      24.654  22.334   0.191  1.00  0.00           H  
ATOM   2380  HB3 GLU A 930      23.275  21.406   0.690  1.00  0.00           H  
ATOM   2381  HG2 GLU A 930      24.337  20.951   2.909  1.00  0.00           H  
ATOM   2382  HG3 GLU A 930      25.794  21.787   2.421  1.00  0.00           H  
ATOM   2383  N   ALA A 931      27.152  20.801  -0.751  1.00 11.54           N  
ATOM   2384  CA  ALA A 931      28.595  21.021  -0.823  1.00 12.39           C  
ATOM   2385  C   ALA A 931      28.900  22.100  -1.866  1.00 12.97           C  
ATOM   2386  O   ALA A 931      28.081  22.328  -2.754  1.00 13.28           O  
ATOM   2387  CB  ALA A 931      29.314  19.710  -1.185  1.00 12.13           C  
ATOM   2388  H   ALA A 931      26.617  21.173  -1.525  1.00  0.00           H  
ATOM   2389  HA  ALA A 931      28.943  21.372   0.150  1.00  0.00           H  
ATOM   2390  HB1 ALA A 931      30.386  19.826  -1.047  1.00  0.00           H  
ATOM   2391  HB2 ALA A 931      28.998  18.880  -0.557  1.00  0.00           H  
ATOM   2392  HB3 ALA A 931      29.136  19.421  -2.222  1.00  0.00           H  
ATOM   2393  N   ASP A 932      30.089  22.713  -1.760  1.00 12.95           N  
ATOM   2394  CA  ASP A 932      30.625  23.665  -2.741  1.00 14.01           C  
ATOM   2395  C   ASP A 932      31.799  23.020  -3.484  1.00 13.80           C  
ATOM   2396  O   ASP A 932      32.592  22.313  -2.862  1.00 13.75           O  
ATOM   2397  CB  ASP A 932      31.065  25.014  -2.121  1.00 15.37           C  
ATOM   2398  CG  ASP A 932      30.006  25.719  -1.265  1.00 18.26           C  
ATOM   2399  OD1 ASP A 932      28.800  25.466  -1.486  1.00 16.03           O  
ATOM   2400  OD2 ASP A 932      30.423  26.571  -0.451  1.00 21.65           O1-
ATOM   2401  H   ASP A 932      30.711  22.469  -1.003  1.00  0.00           H  
ATOM   2402  HA  ASP A 932      29.866  23.891  -3.489  1.00  0.00           H  
ATOM   2403  HB2 ASP A 932      31.941  24.842  -1.494  1.00  0.00           H  
ATOM   2404  HB3 ASP A 932      31.360  25.698  -2.917  1.00  0.00           H  
ATOM   2405  N   VAL A 933      31.880  23.288  -4.797  1.00 13.07           N  
ATOM   2406  CA  VAL A 933      32.892  22.760  -5.712  1.00 12.51           C  
ATOM   2407  C   VAL A 933      33.367  23.880  -6.672  1.00 11.99           C  
ATOM   2408  O   VAL A 933      32.523  24.556  -7.263  1.00 13.18           O  
ATOM   2409  CB  VAL A 933      32.326  21.575  -6.559  1.00 13.00           C  
ATOM   2410  CG1 VAL A 933      32.286  20.269  -5.749  1.00 13.97           C  
ATOM   2411  CG2 VAL A 933      30.951  21.824  -7.218  1.00 12.65           C  
ATOM   2412  H   VAL A 933      31.177  23.876  -5.225  1.00  0.00           H  
ATOM   2413  HA  VAL A 933      33.719  22.388  -5.114  1.00  0.00           H  
ATOM   2414  HB  VAL A 933      33.028  21.394  -7.374  1.00  0.00           H  
ATOM   2415 HG11 VAL A 933      31.970  19.429  -6.369  1.00  0.00           H  
ATOM   2416 HG12 VAL A 933      33.269  20.020  -5.347  1.00  0.00           H  
ATOM   2417 HG13 VAL A 933      31.589  20.343  -4.915  1.00  0.00           H  
ATOM   2418 HG21 VAL A 933      30.648  20.966  -7.818  1.00  0.00           H  
ATOM   2419 HG22 VAL A 933      30.174  21.981  -6.470  1.00  0.00           H  
ATOM   2420 HG23 VAL A 933      30.948  22.688  -7.881  1.00  0.00           H  
ATOM   2421  N   PRO A 934      34.702  24.091  -6.801  1.00 12.40           N  
ATOM   2422  CA  PRO A 934      35.258  25.086  -7.733  1.00 12.37           C  
ATOM   2423  C   PRO A 934      35.124  24.637  -9.195  1.00 11.55           C  
ATOM   2424  O   PRO A 934      35.443  23.490  -9.505  1.00 10.87           O  
ATOM   2425  CB  PRO A 934      36.728  25.210  -7.304  1.00 13.51           C  
ATOM   2426  CG  PRO A 934      37.077  23.848  -6.733  1.00 13.35           C  
ATOM   2427  CD  PRO A 934      35.774  23.398  -6.083  1.00 12.48           C  
ATOM   2428  HA  PRO A 934      34.770  26.049  -7.604  1.00  0.00           H  
ATOM   2429  HB2 PRO A 934      37.397  25.505  -8.114  1.00  0.00           H  
ATOM   2430  HB3 PRO A 934      36.815  25.967  -6.526  1.00  0.00           H  
ATOM   2431  HG2 PRO A 934      37.333  23.171  -7.548  1.00  0.00           H  
ATOM   2432  HG3 PRO A 934      37.920  23.866  -6.042  1.00  0.00           H  
ATOM   2433  HD2 PRO A 934      35.684  22.312  -6.124  1.00  0.00           H  
ATOM   2434  HD3 PRO A 934      35.743  23.724  -5.044  1.00  0.00           H  
ATOM   2435  N   LEU A 935      34.662  25.554 -10.059  1.00 10.45           N  
ATOM   2436  CA  LEU A 935      34.564  25.347 -11.505  1.00 10.45           C  
ATOM   2437  C   LEU A 935      35.947  25.164 -12.160  1.00 10.90           C  
ATOM   2438  O   LEU A 935      36.937  25.709 -11.672  1.00 12.12           O  
ATOM   2439  CB  LEU A 935      33.848  26.551 -12.154  1.00  9.87           C  
ATOM   2440  CG  LEU A 935      32.388  26.787 -11.710  1.00 10.78           C  
ATOM   2441  CD1 LEU A 935      31.862  28.097 -12.326  1.00 10.45           C  
ATOM   2442  CD2 LEU A 935      31.464  25.588 -12.008  1.00 11.68           C  
ATOM   2443  H   LEU A 935      34.391  26.468  -9.719  1.00  0.00           H  
ATOM   2444  HA  LEU A 935      33.981  24.443 -11.671  1.00  0.00           H  
ATOM   2445  HB2 LEU A 935      34.426  27.452 -11.941  1.00  0.00           H  
ATOM   2446  HB3 LEU A 935      33.863  26.439 -13.240  1.00  0.00           H  
ATOM   2447  HG  LEU A 935      32.378  26.925 -10.630  1.00  0.00           H  
ATOM   2448 HD11 LEU A 935      30.911  27.966 -12.839  1.00  0.00           H  
ATOM   2449 HD12 LEU A 935      31.719  28.861 -11.562  1.00  0.00           H  
ATOM   2450 HD13 LEU A 935      32.558  28.508 -13.055  1.00  0.00           H  
ATOM   2451 HD21 LEU A 935      30.518  25.881 -12.463  1.00  0.00           H  
ATOM   2452 HD22 LEU A 935      31.927  24.869 -12.683  1.00  0.00           H  
ATOM   2453 HD23 LEU A 935      31.214  25.065 -11.085  1.00  0.00           H  
ATOM   2454  N   LEU A 936      35.970  24.429 -13.279  1.00 10.97           N  
ATOM   2455  CA  LEU A 936      37.135  24.268 -14.147  1.00 10.93           C  
ATOM   2456  C   LEU A 936      36.820  24.868 -15.522  1.00 10.80           C  
ATOM   2457  O   LEU A 936      35.655  24.946 -15.918  1.00 10.48           O  
ATOM   2458  CB  LEU A 936      37.482  22.768 -14.322  1.00 12.93           C  
ATOM   2459  CG  LEU A 936      38.178  22.100 -13.117  1.00 15.33           C  
ATOM   2460  CD1 LEU A 936      37.220  21.844 -11.940  1.00 16.62           C  
ATOM   2461  CD2 LEU A 936      38.899  20.806 -13.546  1.00 15.36           C  
ATOM   2462  H   LEU A 936      35.112  24.008 -13.613  1.00  0.00           H  
ATOM   2463  HA  LEU A 936      38.004  24.793 -13.745  1.00  0.00           H  
ATOM   2464  HB2 LEU A 936      36.599  22.199 -14.612  1.00  0.00           H  
ATOM   2465  HB3 LEU A 936      38.168  22.687 -15.166  1.00  0.00           H  
ATOM   2466  HG  LEU A 936      38.954  22.784 -12.769  1.00  0.00           H  
ATOM   2467 HD11 LEU A 936      37.347  20.860 -11.492  1.00  0.00           H  
ATOM   2468 HD12 LEU A 936      37.381  22.576 -11.148  1.00  0.00           H  
ATOM   2469 HD13 LEU A 936      36.181  21.914 -12.254  1.00  0.00           H  
ATOM   2470 HD21 LEU A 936      38.464  19.914 -13.098  1.00  0.00           H  
ATOM   2471 HD22 LEU A 936      38.886  20.647 -14.625  1.00  0.00           H  
ATOM   2472 HD23 LEU A 936      39.943  20.833 -13.237  1.00  0.00           H  
ATOM   2473  N   SER A 937      37.894  25.193 -16.260  1.00 10.59           N  
ATOM   2474  CA  SER A 937      37.854  25.386 -17.708  1.00 11.14           C  
ATOM   2475  C   SER A 937      37.633  24.037 -18.418  1.00 11.13           C  
ATOM   2476  O   SER A 937      38.044  22.995 -17.900  1.00 11.48           O  
ATOM   2477  CB  SER A 937      39.157  26.088 -18.154  1.00 11.41           C  
ATOM   2478  OG  SER A 937      40.292  25.242 -18.104  1.00 11.54           O  
ATOM   2479  H   SER A 937      38.818  25.100 -15.864  1.00  0.00           H  
ATOM   2480  HA  SER A 937      37.016  26.046 -17.939  1.00  0.00           H  
ATOM   2481  HB2 SER A 937      39.049  26.439 -19.182  1.00  0.00           H  
ATOM   2482  HB3 SER A 937      39.345  26.973 -17.545  1.00  0.00           H  
ATOM   2483  HG  SER A 937      41.063  25.751 -18.370  1.00  0.00           H  
ATOM   2484  N   ASN A 938      37.007  24.080 -19.605  1.00 11.74           N  
ATOM   2485  CA  ASN A 938      36.750  22.893 -20.430  1.00 12.51           C  
ATOM   2486  C   ASN A 938      38.039  22.256 -20.986  1.00 12.90           C  
ATOM   2487  O   ASN A 938      38.015  21.059 -21.258  1.00 11.91           O  
ATOM   2488  CB  ASN A 938      35.759  23.243 -21.565  1.00 13.21           C  
ATOM   2489  CG  ASN A 938      34.308  23.435 -21.103  1.00 14.36           C  
ATOM   2490  ND2 ASN A 938      33.369  23.323 -22.041  1.00 13.30           N  
ATOM   2491  OD1 ASN A 938      34.025  23.677 -19.931  1.00 14.68           O  
ATOM   2492  H   ASN A 938      36.679  24.962 -19.972  1.00  0.00           H  
ATOM   2493  HA  ASN A 938      36.265  22.177 -19.764  1.00  0.00           H  
ATOM   2494  HB2 ASN A 938      36.092  24.127 -22.110  1.00  0.00           H  
ATOM   2495  HB3 ASN A 938      35.746  22.426 -22.289  1.00  0.00           H  
ATOM   2496 HD21 ASN A 938      33.616  23.107 -22.996  1.00  0.00           H  
ATOM   2497 HD22 ASN A 938      32.392  23.375 -21.787  1.00  0.00           H  
ATOM   2498  N   GLU A 939      39.135  23.030 -21.097  1.00 15.67           N  
ATOM   2499  CA  GLU A 939      40.465  22.537 -21.464  1.00 17.77           C  
ATOM   2500  C   GLU A 939      41.095  21.671 -20.357  1.00 15.19           C  
ATOM   2501  O   GLU A 939      41.583  20.582 -20.661  1.00 14.03           O  
ATOM   2502  CB  GLU A 939      41.364  23.722 -21.879  1.00 20.86           C  
ATOM   2503  CG  GLU A 939      42.795  23.321 -22.297  1.00 27.07           C  
ATOM   2504  CD  GLU A 939      43.622  24.520 -22.760  1.00 34.62           C  
ATOM   2505  OE1 GLU A 939      43.225  25.130 -23.777  1.00 43.07           O  
ATOM   2506  OE2 GLU A 939      44.637  24.805 -22.089  1.00 37.61           O1-
ATOM   2507  H   GLU A 939      39.078  24.007 -20.850  1.00  0.00           H  
ATOM   2508  HA  GLU A 939      40.346  21.900 -22.343  1.00  0.00           H  
ATOM   2509  HB2 GLU A 939      40.884  24.248 -22.706  1.00  0.00           H  
ATOM   2510  HB3 GLU A 939      41.417  24.442 -21.060  1.00  0.00           H  
ATOM   2511  HG2 GLU A 939      43.322  22.837 -21.474  1.00  0.00           H  
ATOM   2512  HG3 GLU A 939      42.757  22.598 -23.112  1.00  0.00           H  
ATOM   2513  N   ARG A 940      41.043  22.149 -19.097  1.00 14.36           N  
ATOM   2514  CA  ARG A 940      41.511  21.409 -17.919  1.00 13.87           C  
ATOM   2515  C   ARG A 940      40.664  20.154 -17.650  1.00 12.08           C  
ATOM   2516  O   ARG A 940      41.231  19.120 -17.301  1.00 11.73           O  
ATOM   2517  CB  ARG A 940      41.562  22.342 -16.688  1.00 15.37           C  
ATOM   2518  CG  ARG A 940      42.079  21.673 -15.394  1.00 17.01           C  
ATOM   2519  CD  ARG A 940      42.244  22.671 -14.238  1.00 19.78           C  
ATOM   2520  NE  ARG A 940      42.517  22.010 -12.950  1.00 23.18           N  
ATOM   2521  CZ  ARG A 940      43.661  21.419 -12.559  1.00 25.42           C  
ATOM   2522  NH1 ARG A 940      44.730  21.348 -13.364  1.00 25.88           N1+
ATOM   2523  NH2 ARG A 940      43.739  20.905 -11.324  1.00 25.49           N1+
ATOM   2524  H   ARG A 940      40.626  23.052 -18.921  1.00  0.00           H  
ATOM   2525  HA  ARG A 940      42.530  21.078 -18.128  1.00  0.00           H  
ATOM   2526  HB2 ARG A 940      42.196  23.198 -16.922  1.00  0.00           H  
ATOM   2527  HB3 ARG A 940      40.565  22.746 -16.500  1.00  0.00           H  
ATOM   2528  HG2 ARG A 940      41.474  20.822 -15.081  1.00  0.00           H  
ATOM   2529  HG3 ARG A 940      43.063  21.269 -15.633  1.00  0.00           H  
ATOM   2530  HD2 ARG A 940      43.107  23.309 -14.429  1.00  0.00           H  
ATOM   2531  HD3 ARG A 940      41.382  23.336 -14.173  1.00  0.00           H  
ATOM   2532  HE  ARG A 940      41.743  22.007 -12.301  1.00  0.00           H  
ATOM   2533 HH11 ARG A 940      44.691  21.748 -14.290  1.00  0.00           H  
ATOM   2534 HH12 ARG A 940      45.586  20.919 -13.042  1.00  0.00           H  
ATOM   2535 HH21 ARG A 940      42.961  20.980 -10.686  1.00  0.00           H  
ATOM   2536 HH22 ARG A 940      44.608  20.520 -10.974  1.00  0.00           H  
ATOM   2537  N   CYS A 941      39.339  20.262 -17.850  1.00 11.93           N  
ATOM   2538  CA  CYS A 941      38.399  19.154 -17.719  1.00 10.61           C  
ATOM   2539  C   CYS A 941      38.594  18.074 -18.795  1.00 10.10           C  
ATOM   2540  O   CYS A 941      38.514  16.902 -18.449  1.00  9.46           O  
ATOM   2541  CB  CYS A 941      36.959  19.686 -17.694  1.00 12.20           C  
ATOM   2542  SG  CYS A 941      35.692  18.431 -17.345  1.00 12.59           S  
ATOM   2543  H   CYS A 941      38.948  21.154 -18.124  1.00  0.00           H  
ATOM   2544  HA  CYS A 941      38.588  18.687 -16.750  1.00  0.00           H  
ATOM   2545  HB2 CYS A 941      36.880  20.453 -16.923  1.00  0.00           H  
ATOM   2546  HB3 CYS A 941      36.718  20.174 -18.637  1.00  0.00           H  
ATOM   2547  N   GLN A 942      38.884  18.465 -20.051  1.00 10.12           N  
ATOM   2548  CA  GLN A 942      39.182  17.544 -21.154  1.00 10.38           C  
ATOM   2549  C   GLN A 942      40.513  16.790 -20.959  1.00 10.86           C  
ATOM   2550  O   GLN A 942      40.584  15.610 -21.299  1.00 11.43           O  
ATOM   2551  CB  GLN A 942      39.131  18.309 -22.499  1.00 11.07           C  
ATOM   2552  CG  GLN A 942      39.376  17.471 -23.775  1.00 12.04           C  
ATOM   2553  CD  GLN A 942      38.323  16.381 -23.997  1.00 12.06           C  
ATOM   2554  NE2 GLN A 942      38.623  15.149 -23.583  1.00 10.97           N  
ATOM   2555  OE1 GLN A 942      37.253  16.644 -24.538  1.00 12.87           O  
ATOM   2556  H   GLN A 942      38.917  19.451 -20.275  1.00  0.00           H  
ATOM   2557  HA  GLN A 942      38.390  16.793 -21.161  1.00  0.00           H  
ATOM   2558  HB2 GLN A 942      38.159  18.792 -22.595  1.00  0.00           H  
ATOM   2559  HB3 GLN A 942      39.857  19.122 -22.475  1.00  0.00           H  
ATOM   2560  HG2 GLN A 942      39.356  18.133 -24.642  1.00  0.00           H  
ATOM   2561  HG3 GLN A 942      40.372  17.028 -23.767  1.00  0.00           H  
ATOM   2562 HE21 GLN A 942      39.501  14.966 -23.116  1.00  0.00           H  
ATOM   2563 HE22 GLN A 942      37.953  14.397 -23.691  1.00  0.00           H  
ATOM   2564  N   GLN A 943      41.523  17.464 -20.383  1.00 11.84           N  
ATOM   2565  CA  GLN A 943      42.806  16.868 -19.997  1.00 13.30           C  
ATOM   2566  C   GLN A 943      42.682  15.862 -18.833  1.00 13.09           C  
ATOM   2567  O   GLN A 943      43.429  14.886 -18.804  1.00 13.99           O  
ATOM   2568  CB  GLN A 943      43.815  18.004 -19.715  1.00 15.56           C  
ATOM   2569  CG  GLN A 943      45.194  17.541 -19.203  1.00 18.86           C  
ATOM   2570  CD  GLN A 943      46.201  18.689 -19.162  1.00 22.59           C  
ATOM   2571  NE2 GLN A 943      46.246  19.419 -18.046  1.00 23.53           N  
ATOM   2572  OE1 GLN A 943      46.930  18.915 -20.125  1.00 27.00           O  
ATOM   2573  H   GLN A 943      41.399  18.441 -20.154  1.00  0.00           H  
ATOM   2574  HA  GLN A 943      43.178  16.309 -20.859  1.00  0.00           H  
ATOM   2575  HB2 GLN A 943      43.950  18.574 -20.636  1.00  0.00           H  
ATOM   2576  HB3 GLN A 943      43.385  18.703 -18.996  1.00  0.00           H  
ATOM   2577  HG2 GLN A 943      45.116  17.102 -18.208  1.00  0.00           H  
ATOM   2578  HG3 GLN A 943      45.589  16.763 -19.857  1.00  0.00           H  
ATOM   2579 HE21 GLN A 943      45.635  19.208 -17.271  1.00  0.00           H  
ATOM   2580 HE22 GLN A 943      46.896  20.188 -17.976  1.00  0.00           H  
ATOM   2581  N   GLN A 944      41.728  16.110 -17.921  1.00 11.95           N  
ATOM   2582  CA  GLN A 944      41.397  15.258 -16.776  1.00 12.57           C  
ATOM   2583  C   GLN A 944      40.354  14.168 -17.083  1.00 11.45           C  
ATOM   2584  O   GLN A 944      40.183  13.267 -16.266  1.00 11.36           O  
ATOM   2585  CB  GLN A 944      40.931  16.164 -15.621  1.00 12.67           C  
ATOM   2586  CG  GLN A 944      42.108  16.904 -14.955  1.00 14.08           C  
ATOM   2587  CD  GLN A 944      41.678  17.851 -13.836  1.00 16.31           C  
ATOM   2588  NE2 GLN A 944      42.641  18.304 -13.035  1.00 17.73           N  
ATOM   2589  OE1 GLN A 944      40.507  18.188 -13.697  1.00 16.38           O  
ATOM   2590  H   GLN A 944      41.170  16.948 -18.014  1.00  0.00           H  
ATOM   2591  HA  GLN A 944      42.298  14.732 -16.453  1.00  0.00           H  
ATOM   2592  HB2 GLN A 944      40.195  16.878 -15.994  1.00  0.00           H  
ATOM   2593  HB3 GLN A 944      40.409  15.577 -14.866  1.00  0.00           H  
ATOM   2594  HG2 GLN A 944      42.809  16.175 -14.546  1.00  0.00           H  
ATOM   2595  HG3 GLN A 944      42.659  17.484 -15.695  1.00  0.00           H  
ATOM   2596 HE21 GLN A 944      43.596  18.000 -13.155  1.00  0.00           H  
ATOM   2597 HE22 GLN A 944      42.415  18.926 -12.273  1.00  0.00           H  
ATOM   2598  N   MET A 945      39.686  14.263 -18.245  1.00 10.18           N  
ATOM   2599  CA  MET A 945      38.653  13.345 -18.724  1.00 10.14           C  
ATOM   2600  C   MET A 945      38.909  12.981 -20.207  1.00 10.23           C  
ATOM   2601  O   MET A 945      38.020  13.211 -21.028  1.00 10.37           O  
ATOM   2602  CB  MET A 945      37.250  13.981 -18.505  1.00 10.38           C  
ATOM   2603  CG  MET A 945      36.893  14.357 -17.054  1.00 10.27           C  
ATOM   2604  SD  MET A 945      36.601  12.946 -15.952  1.00 12.99           S  
ATOM   2605  CE  MET A 945      34.886  12.574 -16.401  1.00 12.22           C  
ATOM   2606  H   MET A 945      39.885  15.044 -18.853  1.00  0.00           H  
ATOM   2607  HA  MET A 945      38.691  12.409 -18.167  1.00  0.00           H  
ATOM   2608  HB2 MET A 945      37.148  14.868 -19.129  1.00  0.00           H  
ATOM   2609  HB3 MET A 945      36.488  13.296 -18.871  1.00  0.00           H  
ATOM   2610  HG2 MET A 945      37.666  14.983 -16.613  1.00  0.00           H  
ATOM   2611  HG3 MET A 945      35.993  14.973 -17.053  1.00  0.00           H  
ATOM   2612  HE1 MET A 945      34.593  11.605 -16.003  1.00  0.00           H  
ATOM   2613  HE2 MET A 945      34.217  13.334 -15.999  1.00  0.00           H  
ATOM   2614  HE3 MET A 945      34.761  12.545 -17.482  1.00  0.00           H  
ATOM   2615  N   PRO A 946      40.118  12.469 -20.561  1.00 10.83           N  
ATOM   2616  CA  PRO A 946      40.490  12.210 -21.968  1.00 12.34           C  
ATOM   2617  C   PRO A 946      39.700  11.083 -22.663  1.00 13.41           C  
ATOM   2618  O   PRO A 946      39.638  11.076 -23.892  1.00 15.34           O  
ATOM   2619  CB  PRO A 946      41.991  11.887 -21.893  1.00 12.93           C  
ATOM   2620  CG  PRO A 946      42.165  11.259 -20.521  1.00 12.50           C  
ATOM   2621  CD  PRO A 946      41.207  12.073 -19.663  1.00 11.16           C  
ATOM   2622  HA  PRO A 946      40.352  13.117 -22.559  1.00  0.00           H  
ATOM   2623  HB2 PRO A 946      42.345  11.239 -22.696  1.00  0.00           H  
ATOM   2624  HB3 PRO A 946      42.562  12.815 -21.947  1.00  0.00           H  
ATOM   2625  HG2 PRO A 946      41.842  10.217 -20.551  1.00  0.00           H  
ATOM   2626  HG3 PRO A 946      43.193  11.282 -20.159  1.00  0.00           H  
ATOM   2627  HD2 PRO A 946      40.868  11.512 -18.791  1.00  0.00           H  
ATOM   2628  HD3 PRO A 946      41.721  12.967 -19.319  1.00  0.00           H  
ATOM   2629  N   GLU A 947      39.095  10.178 -21.874  1.00 13.28           N  
ATOM   2630  CA  GLU A 947      38.216   9.099 -22.330  1.00 14.58           C  
ATOM   2631  C   GLU A 947      36.841   9.612 -22.808  1.00 15.02           C  
ATOM   2632  O   GLU A 947      36.147   8.887 -23.520  1.00 17.04           O  
ATOM   2633  CB  GLU A 947      38.006   8.049 -21.206  1.00 13.90           C  
ATOM   2634  CG  GLU A 947      39.256   7.605 -20.406  1.00 14.11           C  
ATOM   2635  CD  GLU A 947      39.670   8.524 -19.248  1.00 13.01           C  
ATOM   2636  OE1 GLU A 947      39.000   9.558 -19.028  1.00 11.41           O  
ATOM   2637  OE2 GLU A 947      40.661   8.169 -18.574  1.00 13.86           O1-
ATOM   2638  H   GLU A 947      39.206  10.241 -20.868  1.00  0.00           H  
ATOM   2639  HA  GLU A 947      38.707   8.606 -23.172  1.00  0.00           H  
ATOM   2640  HB2 GLU A 947      37.235   8.388 -20.512  1.00  0.00           H  
ATOM   2641  HB3 GLU A 947      37.583   7.155 -21.666  1.00  0.00           H  
ATOM   2642  HG2 GLU A 947      39.060   6.625 -19.971  1.00  0.00           H  
ATOM   2643  HG3 GLU A 947      40.104   7.473 -21.079  1.00  0.00           H  
ATOM   2644  N   TYR A 948      36.471  10.831 -22.384  1.00 14.31           N  
ATOM   2645  CA  TYR A 948      35.177  11.467 -22.609  1.00 14.53           C  
ATOM   2646  C   TYR A 948      35.325  12.633 -23.596  1.00 15.71           C  
ATOM   2647  O   TYR A 948      36.398  13.227 -23.698  1.00 15.51           O  
ATOM   2648  CB  TYR A 948      34.648  11.995 -21.257  1.00 13.40           C  
ATOM   2649  CG  TYR A 948      34.479  10.939 -20.175  1.00 14.15           C  
ATOM   2650  CD1 TYR A 948      35.571  10.570 -19.361  1.00 14.38           C  
ATOM   2651  CD2 TYR A 948      33.225  10.324 -19.976  1.00 15.25           C  
ATOM   2652  CE1 TYR A 948      35.410   9.605 -18.350  1.00 15.83           C  
ATOM   2653  CE2 TYR A 948      33.060   9.367 -18.956  1.00 16.51           C  
ATOM   2654  CZ  TYR A 948      34.151   9.009 -18.141  1.00 16.47           C  
ATOM   2655  OH  TYR A 948      33.989   8.087 -17.149  1.00 17.68           O  
ATOM   2656  H   TYR A 948      37.126  11.372 -21.835  1.00  0.00           H  
ATOM   2657  HA  TYR A 948      34.462  10.748 -23.013  1.00  0.00           H  
ATOM   2658  HB2 TYR A 948      35.312  12.771 -20.872  1.00  0.00           H  
ATOM   2659  HB3 TYR A 948      33.685  12.487 -21.405  1.00  0.00           H  
ATOM   2660  HD1 TYR A 948      36.541  11.022 -19.510  1.00  0.00           H  
ATOM   2661  HD2 TYR A 948      32.382  10.597 -20.594  1.00  0.00           H  
ATOM   2662  HE1 TYR A 948      36.255   9.328 -17.736  1.00  0.00           H  
ATOM   2663  HE2 TYR A 948      32.093   8.912 -18.802  1.00  0.00           H  
ATOM   2664  HH  TYR A 948      33.092   7.753 -17.084  1.00  0.00           H  
ATOM   2665  N   ASN A 949      34.214  12.964 -24.271  1.00 16.47           N  
ATOM   2666  CA  ASN A 949      34.078  14.149 -25.120  1.00 18.04           C  
ATOM   2667  C   ASN A 949      33.512  15.275 -24.245  1.00 15.54           C  
ATOM   2668  O   ASN A 949      32.300  15.321 -24.034  1.00 15.23           O  
ATOM   2669  CB  ASN A 949      33.135  13.821 -26.306  1.00 22.96           C  
ATOM   2670  CG  ASN A 949      33.788  13.041 -27.455  1.00 30.36           C  
ATOM   2671  ND2 ASN A 949      34.405  11.893 -27.169  1.00 30.83           N  
ATOM   2672  OD1 ASN A 949      33.714  13.469 -28.606  1.00 40.48           O  
ATOM   2673  H   ASN A 949      33.364  12.441 -24.112  1.00  0.00           H  
ATOM   2674  HA  ASN A 949      35.064  14.410 -25.512  1.00  0.00           H  
ATOM   2675  HB2 ASN A 949      32.239  13.296 -25.968  1.00  0.00           H  
ATOM   2676  HB3 ASN A 949      32.784  14.760 -26.736  1.00  0.00           H  
ATOM   2677 HD21 ASN A 949      34.461  11.565 -26.215  1.00  0.00           H  
ATOM   2678 HD22 ASN A 949      34.843  11.356 -27.903  1.00  0.00           H  
ATOM   2679  N   ILE A 950      34.401  16.151 -23.749  1.00 12.51           N  
ATOM   2680  CA  ILE A 950      34.037  17.340 -22.978  1.00 11.84           C  
ATOM   2681  C   ILE A 950      33.807  18.503 -23.964  1.00 12.76           C  
ATOM   2682  O   ILE A 950      34.766  19.090 -24.465  1.00 13.88           O  
ATOM   2683  CB  ILE A 950      35.126  17.721 -21.931  1.00 12.12           C  
ATOM   2684  CG1 ILE A 950      35.440  16.557 -20.958  1.00 11.23           C  
ATOM   2685  CG2 ILE A 950      34.801  19.011 -21.144  1.00 12.81           C  
ATOM   2686  CD1 ILE A 950      34.230  15.966 -20.217  1.00 10.58           C  
ATOM   2687  H   ILE A 950      35.384  16.054 -23.970  1.00  0.00           H  
ATOM   2688  HA  ILE A 950      33.110  17.158 -22.437  1.00  0.00           H  
ATOM   2689  HB  ILE A 950      36.051  17.917 -22.469  1.00  0.00           H  
ATOM   2690 HG12 ILE A 950      35.927  15.752 -21.510  1.00  0.00           H  
ATOM   2691 HG13 ILE A 950      36.177  16.884 -20.225  1.00  0.00           H  
ATOM   2692 HG21 ILE A 950      35.581  19.221 -20.414  1.00  0.00           H  
ATOM   2693 HG22 ILE A 950      34.740  19.888 -21.788  1.00  0.00           H  
ATOM   2694 HG23 ILE A 950      33.856  18.932 -20.607  1.00  0.00           H  
ATOM   2695 HD11 ILE A 950      34.554  15.385 -19.354  1.00  0.00           H  
ATOM   2696 HD12 ILE A 950      33.552  16.739 -19.855  1.00  0.00           H  
ATOM   2697 HD13 ILE A 950      33.663  15.298 -20.866  1.00  0.00           H  
ATOM   2698  N   THR A 951      32.525  18.755 -24.261  1.00 11.77           N  
ATOM   2699  CA  THR A 951      32.064  19.704 -25.275  1.00 10.87           C  
ATOM   2700  C   THR A 951      31.736  21.083 -24.662  1.00  9.80           C  
ATOM   2701  O   THR A 951      31.722  21.233 -23.440  1.00  8.98           O  
ATOM   2702  CB  THR A 951      30.783  19.148 -25.963  1.00 10.99           C  
ATOM   2703  CG2 THR A 951      30.949  17.724 -26.518  1.00 11.77           C  
ATOM   2704  OG1 THR A 951      29.650  19.199 -25.116  1.00 10.31           O  
ATOM   2705  H   THR A 951      31.798  18.224 -23.803  1.00  0.00           H  
ATOM   2706  HA  THR A 951      32.836  19.842 -26.034  1.00  0.00           H  
ATOM   2707  HB  THR A 951      30.553  19.789 -26.816  1.00  0.00           H  
ATOM   2708  HG1 THR A 951      28.931  18.689 -25.510  1.00  0.00           H  
ATOM   2709 HG21 THR A 951      30.103  17.446 -27.144  1.00  0.00           H  
ATOM   2710 HG22 THR A 951      31.848  17.646 -27.130  1.00  0.00           H  
ATOM   2711 HG23 THR A 951      31.023  16.985 -25.720  1.00  0.00           H  
ATOM   2712  N   GLU A 952      31.439  22.062 -25.539  1.00  9.65           N  
ATOM   2713  CA  GLU A 952      30.942  23.403 -25.197  1.00  9.84           C  
ATOM   2714  C   GLU A 952      29.603  23.407 -24.427  1.00  9.31           C  
ATOM   2715  O   GLU A 952      29.319  24.376 -23.725  1.00  9.41           O  
ATOM   2716  CB  GLU A 952      30.832  24.240 -26.491  1.00 11.00           C  
ATOM   2717  CG  GLU A 952      29.782  23.732 -27.510  1.00 11.40           C  
ATOM   2718  CD  GLU A 952      29.696  24.583 -28.779  1.00 13.58           C  
ATOM   2719  OE1 GLU A 952      29.920  25.809 -28.681  1.00 14.23           O  
ATOM   2720  OE2 GLU A 952      29.355  23.993 -29.827  1.00 13.06           O1-
ATOM   2721  H   GLU A 952      31.486  21.863 -26.528  1.00  0.00           H  
ATOM   2722  HA  GLU A 952      31.688  23.870 -24.553  1.00  0.00           H  
ATOM   2723  HB2 GLU A 952      30.599  25.270 -26.215  1.00  0.00           H  
ATOM   2724  HB3 GLU A 952      31.810  24.283 -26.972  1.00  0.00           H  
ATOM   2725  HG2 GLU A 952      30.002  22.703 -27.796  1.00  0.00           H  
ATOM   2726  HG3 GLU A 952      28.787  23.724 -27.068  1.00  0.00           H  
ATOM   2727  N   ASN A 953      28.825  22.320 -24.561  1.00  8.65           N  
ATOM   2728  CA  ASN A 953      27.550  22.076 -23.882  1.00  8.76           C  
ATOM   2729  C   ASN A 953      27.726  21.564 -22.441  1.00  8.43           C  
ATOM   2730  O   ASN A 953      26.722  21.244 -21.806  1.00  7.59           O  
ATOM   2731  CB  ASN A 953      26.707  21.074 -24.700  1.00  8.24           C  
ATOM   2732  CG  ASN A 953      26.522  21.476 -26.167  1.00  8.58           C  
ATOM   2733  ND2 ASN A 953      26.820  20.562 -27.091  1.00  8.30           N  
ATOM   2734  OD1 ASN A 953      26.113  22.598 -26.459  1.00  8.87           O  
ATOM   2735  H   ASN A 953      29.153  21.562 -25.144  1.00  0.00           H  
ATOM   2736  HA  ASN A 953      26.985  23.002 -23.791  1.00  0.00           H  
ATOM   2737  HB2 ASN A 953      27.163  20.087 -24.644  1.00  0.00           H  
ATOM   2738  HB3 ASN A 953      25.719  20.968 -24.257  1.00  0.00           H  
ATOM   2739 HD21 ASN A 953      27.108  19.630 -26.811  1.00  0.00           H  
ATOM   2740 HD22 ASN A 953      26.718  20.773 -28.073  1.00  0.00           H  
ATOM   2741  N   MET A 954      28.977  21.486 -21.957  1.00  8.83           N  
ATOM   2742  CA  MET A 954      29.345  21.014 -20.628  1.00  8.77           C  
ATOM   2743  C   MET A 954      30.140  22.091 -19.875  1.00  9.17           C  
ATOM   2744  O   MET A 954      30.847  22.895 -20.484  1.00  9.28           O  
ATOM   2745  CB  MET A 954      30.167  19.713 -20.749  1.00  8.91           C  
ATOM   2746  CG  MET A 954      29.436  18.578 -21.484  1.00  9.29           C  
ATOM   2747  SD  MET A 954      30.416  17.068 -21.662  1.00 10.61           S  
ATOM   2748  CE  MET A 954      29.324  16.125 -22.752  1.00  9.74           C  
ATOM   2749  H   MET A 954      29.750  21.756 -22.549  1.00  0.00           H  
ATOM   2750  HA  MET A 954      28.443  20.797 -20.059  1.00  0.00           H  
ATOM   2751  HB2 MET A 954      31.114  19.911 -21.252  1.00  0.00           H  
ATOM   2752  HB3 MET A 954      30.433  19.367 -19.751  1.00  0.00           H  
ATOM   2753  HG2 MET A 954      28.513  18.331 -20.958  1.00  0.00           H  
ATOM   2754  HG3 MET A 954      29.149  18.897 -22.484  1.00  0.00           H  
ATOM   2755  HE1 MET A 954      29.713  15.118 -22.906  1.00  0.00           H  
ATOM   2756  HE2 MET A 954      28.334  16.049 -22.305  1.00  0.00           H  
ATOM   2757  HE3 MET A 954      29.234  16.615 -23.722  1.00  0.00           H  
ATOM   2758  N   ILE A 955      29.995  22.061 -18.545  1.00  9.27           N  
ATOM   2759  CA  ILE A 955      30.745  22.827 -17.556  1.00  9.44           C  
ATOM   2760  C   ILE A 955      31.111  21.852 -16.426  1.00  9.43           C  
ATOM   2761  O   ILE A 955      30.268  21.055 -16.019  1.00  9.34           O  
ATOM   2762  CB  ILE A 955      29.925  24.032 -16.992  1.00  9.49           C  
ATOM   2763  CG1 ILE A 955      30.756  24.907 -16.019  1.00 10.03           C  
ATOM   2764  CG2 ILE A 955      28.576  23.648 -16.344  1.00  9.21           C  
ATOM   2765  CD1 ILE A 955      30.103  26.255 -15.673  1.00 10.68           C  
ATOM   2766  H   ILE A 955      29.365  21.373 -18.147  1.00  0.00           H  
ATOM   2767  HA  ILE A 955      31.668  23.195 -18.009  1.00  0.00           H  
ATOM   2768  HB  ILE A 955      29.683  24.654 -17.853  1.00  0.00           H  
ATOM   2769 HG12 ILE A 955      30.933  24.363 -15.090  1.00  0.00           H  
ATOM   2770 HG13 ILE A 955      31.742  25.095 -16.444  1.00  0.00           H  
ATOM   2771 HG21 ILE A 955      27.965  24.530 -16.153  1.00  0.00           H  
ATOM   2772 HG22 ILE A 955      27.989  22.991 -16.984  1.00  0.00           H  
ATOM   2773 HG23 ILE A 955      28.719  23.147 -15.388  1.00  0.00           H  
ATOM   2774 HD11 ILE A 955      30.859  27.003 -15.432  1.00  0.00           H  
ATOM   2775 HD12 ILE A 955      29.506  26.641 -16.499  1.00  0.00           H  
ATOM   2776 HD13 ILE A 955      29.447  26.161 -14.807  1.00  0.00           H  
ATOM   2777  N   CYS A 956      32.367  21.901 -15.967  1.00  9.97           N  
ATOM   2778  CA  CYS A 956      32.898  20.951 -14.990  1.00 10.11           C  
ATOM   2779  C   CYS A 956      33.197  21.660 -13.666  1.00  9.97           C  
ATOM   2780  O   CYS A 956      33.517  22.848 -13.673  1.00  9.96           O  
ATOM   2781  CB  CYS A 956      34.170  20.311 -15.565  1.00 11.23           C  
ATOM   2782  SG  CYS A 956      33.975  19.500 -17.176  1.00 14.09           S  
ATOM   2783  H   CYS A 956      33.017  22.586 -16.327  1.00  0.00           H  
ATOM   2784  HA  CYS A 956      32.182  20.153 -14.793  1.00  0.00           H  
ATOM   2785  HB2 CYS A 956      34.951  21.062 -15.671  1.00  0.00           H  
ATOM   2786  HB3 CYS A 956      34.547  19.565 -14.866  1.00  0.00           H  
ATOM   2787  N   ALA A 957      33.111  20.904 -12.560  1.00  9.88           N  
ATOM   2788  CA  ALA A 957      33.413  21.378 -11.211  1.00  9.96           C  
ATOM   2789  C   ALA A 957      33.904  20.217 -10.339  1.00 10.33           C  
ATOM   2790  O   ALA A 957      33.389  19.106 -10.452  1.00 11.01           O  
ATOM   2791  CB  ALA A 957      32.181  22.064 -10.599  1.00  9.55           C  
ATOM   2792  H   ALA A 957      32.845  19.929 -12.632  1.00  0.00           H  
ATOM   2793  HA  ALA A 957      34.211  22.114 -11.278  1.00  0.00           H  
ATOM   2794  HB1 ALA A 957      32.460  22.619  -9.703  1.00  0.00           H  
ATOM   2795  HB2 ALA A 957      31.737  22.774 -11.294  1.00  0.00           H  
ATOM   2796  HB3 ALA A 957      31.408  21.348 -10.322  1.00  0.00           H  
ATOM   2797  N   GLY A 958      34.878  20.510  -9.467  1.00 10.87           N  
ATOM   2798  CA  GLY A 958      35.477  19.532  -8.566  1.00 11.19           C  
ATOM   2799  C   GLY A 958      36.893  19.984  -8.193  1.00 12.29           C  
ATOM   2800  O   GLY A 958      37.478  20.862  -8.828  1.00 11.87           O  
ATOM   2801  H   GLY A 958      35.256  21.449  -9.435  1.00  0.00           H  
ATOM   2802  HA2 GLY A 958      34.863  19.443  -7.668  1.00  0.00           H  
ATOM   2803  HA3 GLY A 958      35.535  18.547  -9.032  1.00  0.00           H  
ATOM   2804  N   TYR A 959      37.437  19.358  -7.140  1.00 11.60           N  
ATOM   2805  CA  TYR A 959      38.748  19.665  -6.565  1.00 12.77           C  
ATOM   2806  C   TYR A 959      39.866  18.821  -7.198  1.00 13.47           C  
ATOM   2807  O   TYR A 959      39.618  17.701  -7.650  1.00 14.01           O  
ATOM   2808  CB  TYR A 959      38.679  19.403  -5.049  1.00 13.18           C  
ATOM   2809  CG  TYR A 959      37.789  20.366  -4.285  1.00 13.76           C  
ATOM   2810  CD1 TYR A 959      38.335  21.533  -3.712  1.00 14.92           C  
ATOM   2811  CD2 TYR A 959      36.413  20.098  -4.147  1.00 14.48           C  
ATOM   2812  CE1 TYR A 959      37.510  22.424  -2.998  1.00 15.00           C  
ATOM   2813  CE2 TYR A 959      35.588  20.992  -3.441  1.00 13.74           C  
ATOM   2814  CZ  TYR A 959      36.134  22.154  -2.862  1.00 14.97           C  
ATOM   2815  OH  TYR A 959      35.330  23.028  -2.191  1.00 15.56           O  
ATOM   2816  H   TYR A 959      36.915  18.630  -6.675  1.00  0.00           H  
ATOM   2817  HA  TYR A 959      38.977  20.721  -6.722  1.00  0.00           H  
ATOM   2818  HB2 TYR A 959      38.344  18.383  -4.857  1.00  0.00           H  
ATOM   2819  HB3 TYR A 959      39.676  19.468  -4.620  1.00  0.00           H  
ATOM   2820  HD1 TYR A 959      39.389  21.746  -3.813  1.00  0.00           H  
ATOM   2821  HD2 TYR A 959      35.984  19.208  -4.585  1.00  0.00           H  
ATOM   2822  HE1 TYR A 959      37.934  23.315  -2.559  1.00  0.00           H  
ATOM   2823  HE2 TYR A 959      34.536  20.776  -3.345  1.00  0.00           H  
ATOM   2824  HH  TYR A 959      34.399  22.785  -2.226  1.00  0.00           H  
ATOM   2825  N   GLU A 960      41.095  19.368  -7.161  1.00 14.56           N  
ATOM   2826  CA  GLU A 960      42.337  18.687  -7.541  1.00 15.96           C  
ATOM   2827  C   GLU A 960      42.675  17.508  -6.611  1.00 16.39           C  
ATOM   2828  O   GLU A 960      43.033  16.437  -7.100  1.00 15.47           O  
ATOM   2829  CB  GLU A 960      43.473  19.732  -7.647  1.00 18.43           C  
ATOM   2830  CG  GLU A 960      44.905  19.157  -7.763  1.00 21.44           C  
ATOM   2831  CD  GLU A 960      45.977  20.200  -8.085  1.00 26.57           C  
ATOM   2832  OE1 GLU A 960      47.139  19.945  -7.702  1.00 29.41           O  
ATOM   2833  OE2 GLU A 960      45.637  21.212  -8.738  1.00 29.50           O1-
ATOM   2834  H   GLU A 960      41.211  20.285  -6.753  1.00  0.00           H  
ATOM   2835  HA  GLU A 960      42.190  18.264  -8.537  1.00  0.00           H  
ATOM   2836  HB2 GLU A 960      43.258  20.358  -8.513  1.00  0.00           H  
ATOM   2837  HB3 GLU A 960      43.436  20.399  -6.784  1.00  0.00           H  
ATOM   2838  HG2 GLU A 960      45.186  18.663  -6.832  1.00  0.00           H  
ATOM   2839  HG3 GLU A 960      44.945  18.396  -8.538  1.00  0.00           H  
ATOM   2840  N   GLU A 961      42.513  17.725  -5.297  1.00 15.86           N  
ATOM   2841  CA  GLU A 961      42.639  16.720  -4.245  1.00 16.75           C  
ATOM   2842  C   GLU A 961      41.402  15.803  -4.125  1.00 16.03           C  
ATOM   2843  O   GLU A 961      41.474  14.815  -3.395  1.00 14.75           O  
ATOM   2844  CB  GLU A 961      42.998  17.410  -2.901  1.00 19.53           C  
ATOM   2845  CG  GLU A 961      41.916  18.267  -2.190  1.00 21.18           C  
ATOM   2846  CD  GLU A 961      41.695  19.695  -2.712  1.00 22.62           C  
ATOM   2847  OE1 GLU A 961      40.995  20.440  -1.993  1.00 21.86           O  
ATOM   2848  OE2 GLU A 961      42.204  20.033  -3.803  1.00 18.43           O1-
ATOM   2849  H   GLU A 961      42.266  18.654  -4.970  1.00  0.00           H  
ATOM   2850  HA  GLU A 961      43.479  16.075  -4.508  1.00  0.00           H  
ATOM   2851  HB2 GLU A 961      43.308  16.631  -2.204  1.00  0.00           H  
ATOM   2852  HB3 GLU A 961      43.894  18.015  -3.044  1.00  0.00           H  
ATOM   2853  HG2 GLU A 961      40.956  17.751  -2.177  1.00  0.00           H  
ATOM   2854  HG3 GLU A 961      42.205  18.367  -1.143  1.00  0.00           H  
ATOM   2855  N   GLY A 962      40.306  16.127  -4.837  1.00 14.11           N  
ATOM   2856  CA  GLY A 962      39.050  15.380  -4.831  1.00 14.03           C  
ATOM   2857  C   GLY A 962      38.342  15.519  -3.476  1.00 13.99           C  
ATOM   2858  O   GLY A 962      38.411  16.563  -2.826  1.00 13.69           O  
ATOM   2859  H   GLY A 962      40.339  16.950  -5.421  1.00  0.00           H  
ATOM   2860  HA2 GLY A 962      38.401  15.767  -5.617  1.00  0.00           H  
ATOM   2861  HA3 GLY A 962      39.244  14.331  -5.059  1.00  0.00           H  
ATOM   2862  N   GLY A 963      37.645  14.448  -3.072  1.00 13.43           N  
ATOM   2863  CA  GLY A 963      37.009  14.302  -1.763  1.00 13.00           C  
ATOM   2864  C   GLY A 963      35.598  14.907  -1.695  1.00 12.85           C  
ATOM   2865  O   GLY A 963      34.840  14.505  -0.815  1.00 12.37           O  
ATOM   2866  H   GLY A 963      37.616  13.633  -3.672  1.00  0.00           H  
ATOM   2867  HA2 GLY A 963      36.945  13.237  -1.537  1.00  0.00           H  
ATOM   2868  HA3 GLY A 963      37.628  14.750  -0.984  1.00  0.00           H  
ATOM   2869  N   ILE A 964      35.233  15.829  -2.606  1.00 12.85           N  
ATOM   2870  CA  ILE A 964      33.911  16.453  -2.686  1.00 12.53           C  
ATOM   2871  C   ILE A 964      33.467  16.465  -4.160  1.00 12.20           C  
ATOM   2872  O   ILE A 964      34.217  16.956  -5.006  1.00 11.37           O  
ATOM   2873  CB  ILE A 964      33.905  17.917  -2.143  1.00 13.46           C  
ATOM   2874  CG1 ILE A 964      34.359  17.996  -0.665  1.00 14.93           C  
ATOM   2875  CG2 ILE A 964      32.533  18.610  -2.306  1.00 14.21           C  
ATOM   2876  CD1 ILE A 964      34.510  19.422  -0.115  1.00 16.34           C  
ATOM   2877  H   ILE A 964      35.898  16.120  -3.308  1.00  0.00           H  
ATOM   2878  HA  ILE A 964      33.200  15.863  -2.115  1.00  0.00           H  
ATOM   2879  HB  ILE A 964      34.630  18.480  -2.726  1.00  0.00           H  
ATOM   2880 HG12 ILE A 964      33.647  17.459  -0.043  1.00  0.00           H  
ATOM   2881 HG13 ILE A 964      35.315  17.491  -0.533  1.00  0.00           H  
ATOM   2882 HG21 ILE A 964      32.558  19.637  -1.946  1.00  0.00           H  
ATOM   2883 HG22 ILE A 964      32.206  18.666  -3.342  1.00  0.00           H  
ATOM   2884 HG23 ILE A 964      31.765  18.074  -1.748  1.00  0.00           H  
ATOM   2885 HD11 ILE A 964      35.221  19.445   0.711  1.00  0.00           H  
ATOM   2886 HD12 ILE A 964      34.870  20.114  -0.875  1.00  0.00           H  
ATOM   2887 HD13 ILE A 964      33.559  19.801   0.261  1.00  0.00           H  
ATOM   2888  N   ASP A 965      32.262  15.931  -4.435  1.00 11.30           N  
ATOM   2889  CA  ASP A 965      31.731  15.749  -5.792  1.00 11.36           C  
ATOM   2890  C   ASP A 965      30.245  15.336  -5.727  1.00 11.01           C  
ATOM   2891  O   ASP A 965      29.785  14.824  -4.705  1.00 11.30           O  
ATOM   2892  CB  ASP A 965      32.557  14.676  -6.561  1.00 11.81           C  
ATOM   2893  CG  ASP A 965      32.410  14.645  -8.086  1.00 12.38           C  
ATOM   2894  OD1 ASP A 965      31.862  15.616  -8.653  1.00 12.63           O  
ATOM   2895  OD2 ASP A 965      32.912  13.655  -8.662  1.00 13.31           O1-
ATOM   2896  H   ASP A 965      31.684  15.574  -3.685  1.00  0.00           H  
ATOM   2897  HA  ASP A 965      31.792  16.713  -6.300  1.00  0.00           H  
ATOM   2898  HB2 ASP A 965      33.617  14.822  -6.369  1.00  0.00           H  
ATOM   2899  HB3 ASP A 965      32.284  13.690  -6.180  1.00  0.00           H  
ATOM   2900  N   SER A 966      29.540  15.512  -6.857  1.00 10.60           N  
ATOM   2901  CA ASER A 966      28.249  14.886  -7.154  0.50  9.97           C  
ATOM   2902  CA BSER A 966      28.075  14.805  -6.997  0.50 10.62           C  
ATOM   2903  C   SER A 966      28.418  13.383  -7.458  1.00 10.77           C  
ATOM   2904  O   SER A 966      29.505  12.952  -7.845  1.00 10.05           O  
ATOM   2905  CB ASER A 966      27.605  15.601  -8.358  0.50  9.33           C  
ATOM   2906  CB BSER A 966      27.318  15.474  -8.161  0.50 10.89           C  
ATOM   2907  OG ASER A 966      27.053  16.845  -7.975  0.50  8.42           O  
ATOM   2908  OG BSER A 966      28.070  15.421  -9.352  0.50 12.26           O  
ATOM   2909  H   SER A 966      30.020  15.911  -7.655  1.00  0.00           H  
ATOM   2910  HA ASER A 966      27.596  14.975  -6.284  0.50  0.00           H  
ATOM   2911  HA BSER A 966      27.509  14.949  -6.077  0.50  0.00           H  
ATOM   2912  HB2ASER A 966      28.323  15.746  -9.166  0.50  0.00           H  
ATOM   2913  HB2BSER A 966      26.364  14.969  -8.311  0.50  0.00           H  
ATOM   2914  HB3ASER A 966      26.791  15.002  -8.764  0.50  0.00           H  
ATOM   2915  HB3BSER A 966      27.111  16.514  -7.909  0.50  0.00           H  
ATOM   2916  HG ASER A 966      26.299  16.682  -7.403  0.50  0.00           H  
ATOM   2917  HG BSER A 966      27.578  15.843 -10.060  0.50  0.00           H  
ATOM   2918  N   CYS A 967      27.337  12.609  -7.275  1.00 10.76           N  
ATOM   2919  CA  CYS A 967      27.358  11.152  -7.402  1.00 11.91           C  
ATOM   2920  C   CYS A 967      25.989  10.595  -7.830  1.00 12.26           C  
ATOM   2921  O   CYS A 967      25.099  11.364  -8.198  1.00 11.13           O  
ATOM   2922  CB  CYS A 967      27.899  10.557  -6.080  1.00 13.86           C  
ATOM   2923  SG  CYS A 967      28.670   8.920  -6.174  1.00 14.96           S  
ATOM   2924  H   CYS A 967      26.475  13.006  -6.919  1.00  0.00           H  
ATOM   2925  HA  CYS A 967      28.026  10.900  -8.225  1.00  0.00           H  
ATOM   2926  HB2 CYS A 967      28.678  11.211  -5.696  1.00  0.00           H  
ATOM   2927  HB3 CYS A 967      27.118  10.541  -5.318  1.00  0.00           H  
ATOM   2928  N   GLN A 968      25.866   9.257  -7.823  1.00 13.75           N  
ATOM   2929  CA  GLN A 968      24.684   8.493  -8.233  1.00 13.33           C  
ATOM   2930  C   GLN A 968      23.437   8.861  -7.410  1.00 12.63           C  
ATOM   2931  O   GLN A 968      23.425   8.628  -6.203  1.00 13.36           O  
ATOM   2932  CB  GLN A 968      24.975   6.973  -8.144  1.00 16.77           C  
ATOM   2933  CG  GLN A 968      25.771   6.364  -9.319  1.00 21.56           C  
ATOM   2934  CD  GLN A 968      27.212   6.864  -9.431  1.00 22.89           C  
ATOM   2935  NE2 GLN A 968      28.114   6.302  -8.625  1.00 25.16           N  
ATOM   2936  OE1 GLN A 968      27.508   7.750 -10.229  1.00 22.21           O  
ATOM   2937  H   GLN A 968      26.654   8.702  -7.520  1.00  0.00           H  
ATOM   2938  HA  GLN A 968      24.487   8.740  -9.278  1.00  0.00           H  
ATOM   2939  HB2 GLN A 968      25.473   6.745  -7.199  1.00  0.00           H  
ATOM   2940  HB3 GLN A 968      24.027   6.434  -8.100  1.00  0.00           H  
ATOM   2941  HG2 GLN A 968      25.791   5.278  -9.219  1.00  0.00           H  
ATOM   2942  HG3 GLN A 968      25.255   6.568 -10.258  1.00  0.00           H  
ATOM   2943 HE21 GLN A 968      27.845   5.573  -7.981  1.00  0.00           H  
ATOM   2944 HE22 GLN A 968      29.074   6.613  -8.656  1.00  0.00           H  
ATOM   2945  N   GLY A 969      22.425   9.426  -8.086  1.00 10.89           N  
ATOM   2946  CA  GLY A 969      21.168   9.879  -7.487  1.00 11.43           C  
ATOM   2947  C   GLY A 969      21.110  11.412  -7.352  1.00 11.15           C  
ATOM   2948  O   GLY A 969      20.014  11.948  -7.195  1.00 11.30           O  
ATOM   2949  H   GLY A 969      22.528   9.576  -9.080  1.00  0.00           H  
ATOM   2950  HA2 GLY A 969      20.355   9.556  -8.132  1.00  0.00           H  
ATOM   2951  HA3 GLY A 969      20.989   9.421  -6.514  1.00  0.00           H  
ATOM   2952  N   ASP A 970      22.255  12.116  -7.455  1.00 10.11           N  
ATOM   2953  CA  ASP A 970      22.341  13.583  -7.566  1.00 10.19           C  
ATOM   2954  C   ASP A 970      22.118  14.082  -9.007  1.00 10.10           C  
ATOM   2955  O   ASP A 970      21.975  15.291  -9.189  1.00 10.22           O  
ATOM   2956  CB  ASP A 970      23.676  14.166  -7.041  1.00 10.54           C  
ATOM   2957  CG  ASP A 970      24.078  13.694  -5.647  1.00 10.27           C  
ATOM   2958  OD1 ASP A 970      23.253  13.844  -4.721  1.00 10.23           O  
ATOM   2959  OD2 ASP A 970      25.249  13.294  -5.494  1.00 10.42           O1-
ATOM   2960  H   ASP A 970      23.130  11.621  -7.570  1.00  0.00           H  
ATOM   2961  HA  ASP A 970      21.542  14.016  -6.962  1.00  0.00           H  
ATOM   2962  HB2 ASP A 970      24.478  13.904  -7.733  1.00  0.00           H  
ATOM   2963  HB3 ASP A 970      23.650  15.257  -7.027  1.00  0.00           H  
ATOM   2964  N   SER A 971      22.102  13.161  -9.990  1.00 10.73           N  
ATOM   2965  CA ASER A 971      21.881  13.402 -11.419  0.50 10.88           C  
ATOM   2966  CA BSER A 971      22.026  13.460 -11.502  0.50 11.19           C  
ATOM   2967  C   SER A 971      20.608  14.212 -11.704  1.00 10.87           C  
ATOM   2968  O   SER A 971      19.568  13.917 -11.124  1.00 10.72           O  
ATOM   2969  CB ASER A 971      21.840  12.052 -12.150  0.50 11.51           C  
ATOM   2970  CB BSER A 971      22.135  12.284 -12.473  0.50 12.38           C  
ATOM   2971  OG ASER A 971      23.155  11.580 -12.363  0.50 11.32           O  
ATOM   2972  OG BSER A 971      20.835  11.849 -12.741  0.50 13.80           O  
ATOM   2973  H   SER A 971      22.251  12.195  -9.740  1.00  0.00           H  
ATOM   2974  HA ASER A 971      22.727  13.969 -11.802  0.50  0.00           H  
ATOM   2975  HA BSER A 971      22.854  14.145 -11.681  0.50  0.00           H  
ATOM   2976  HB2ASER A 971      21.262  11.311 -11.595  0.50  0.00           H  
ATOM   2977  HB2BSER A 971      22.603  12.620 -13.398  0.50  0.00           H  
ATOM   2978  HB3ASER A 971      21.362  12.158 -13.123  0.50  0.00           H  
ATOM   2979  HB3BSER A 971      22.698  11.477 -12.004  0.50  0.00           H  
ATOM   2980  HG ASER A 971      23.119  10.865 -13.005  0.50  0.00           H  
ATOM   2981  HG BSER A 971      20.864  11.108 -13.350  0.50  0.00           H  
ATOM   2982  N   GLY A 972      20.725  15.231 -12.566  1.00 10.32           N  
ATOM   2983  CA  GLY A 972      19.656  16.176 -12.880  1.00 10.35           C  
ATOM   2984  C   GLY A 972      19.558  17.337 -11.873  1.00  9.61           C  
ATOM   2985  O   GLY A 972      18.820  18.286 -12.134  1.00 10.55           O  
ATOM   2986  H   GLY A 972      21.612  15.384 -13.030  1.00  0.00           H  
ATOM   2987  HA2 GLY A 972      19.859  16.584 -13.866  1.00  0.00           H  
ATOM   2988  HA3 GLY A 972      18.696  15.663 -12.942  1.00  0.00           H  
ATOM   2989  N   GLY A 973      20.285  17.282 -10.741  1.00  9.09           N  
ATOM   2990  CA  GLY A 973      20.296  18.309  -9.698  1.00  9.07           C  
ATOM   2991  C   GLY A 973      21.121  19.539 -10.131  1.00  8.40           C  
ATOM   2992  O   GLY A 973      21.910  19.449 -11.074  1.00  8.34           O  
ATOM   2993  H   GLY A 973      20.872  16.475 -10.578  1.00  0.00           H  
ATOM   2994  HA2 GLY A 973      19.268  18.587  -9.462  1.00  0.00           H  
ATOM   2995  HA3 GLY A 973      20.734  17.887  -8.793  1.00  0.00           H  
ATOM   2996  N   PRO A 974      20.949  20.695  -9.454  1.00  8.49           N  
ATOM   2997  CA  PRO A 974      21.623  21.950  -9.828  1.00  8.37           C  
ATOM   2998  C   PRO A 974      23.120  22.000  -9.479  1.00  8.48           C  
ATOM   2999  O   PRO A 974      23.502  21.653  -8.362  1.00  8.26           O  
ATOM   3000  CB  PRO A 974      20.863  23.017  -9.023  1.00  8.55           C  
ATOM   3001  CG  PRO A 974      20.337  22.284  -7.801  1.00  8.61           C  
ATOM   3002  CD  PRO A 974      20.034  20.885  -8.326  1.00  8.17           C  
ATOM   3003  HA  PRO A 974      21.493  22.141 -10.895  1.00  0.00           H  
ATOM   3004  HB2 PRO A 974      21.471  23.881  -8.755  1.00  0.00           H  
ATOM   3005  HB3 PRO A 974      20.029  23.397  -9.607  1.00  0.00           H  
ATOM   3006  HG2 PRO A 974      21.120  22.224  -7.044  1.00  0.00           H  
ATOM   3007  HG3 PRO A 974      19.478  22.784  -7.359  1.00  0.00           H  
ATOM   3008  HD2 PRO A 974      20.166  20.134  -7.546  1.00  0.00           H  
ATOM   3009  HD3 PRO A 974      19.005  20.830  -8.684  1.00  0.00           H  
ATOM   3010  N   LEU A 975      23.906  22.537 -10.424  1.00  8.84           N  
ATOM   3011  CA  LEU A 975      25.133  23.278 -10.144  1.00  9.20           C  
ATOM   3012  C   LEU A 975      24.723  24.757 -10.174  1.00  9.82           C  
ATOM   3013  O   LEU A 975      24.482  25.292 -11.256  1.00  9.82           O  
ATOM   3014  CB  LEU A 975      26.204  22.933 -11.204  1.00  8.75           C  
ATOM   3015  CG  LEU A 975      27.530  23.728 -11.116  1.00  9.08           C  
ATOM   3016  CD1 LEU A 975      28.297  23.426  -9.815  1.00  9.31           C  
ATOM   3017  CD2 LEU A 975      28.406  23.479 -12.362  1.00  8.87           C  
ATOM   3018  H   LEU A 975      23.501  22.730 -11.331  1.00  0.00           H  
ATOM   3019  HA  LEU A 975      25.524  23.023  -9.159  1.00  0.00           H  
ATOM   3020  HB2 LEU A 975      26.423  21.869 -11.143  1.00  0.00           H  
ATOM   3021  HB3 LEU A 975      25.774  23.089 -12.191  1.00  0.00           H  
ATOM   3022  HG  LEU A 975      27.304  24.795 -11.119  1.00  0.00           H  
ATOM   3023 HD11 LEU A 975      29.367  23.607  -9.916  1.00  0.00           H  
ATOM   3024 HD12 LEU A 975      27.940  24.053  -8.997  1.00  0.00           H  
ATOM   3025 HD13 LEU A 975      28.172  22.386  -9.517  1.00  0.00           H  
ATOM   3026 HD21 LEU A 975      29.364  23.021 -12.117  1.00  0.00           H  
ATOM   3027 HD22 LEU A 975      27.918  22.819 -13.078  1.00  0.00           H  
ATOM   3028 HD23 LEU A 975      28.614  24.413 -12.884  1.00  0.00           H  
ATOM   3029  N   MET A 976      24.595  25.365  -8.987  1.00 11.96           N  
ATOM   3030  CA  MET A 976      24.096  26.727  -8.805  1.00 12.13           C  
ATOM   3031  C   MET A 976      25.240  27.644  -8.352  1.00 12.34           C  
ATOM   3032  O   MET A 976      25.860  27.383  -7.323  1.00 12.09           O  
ATOM   3033  CB  MET A 976      22.895  26.717  -7.830  1.00 13.29           C  
ATOM   3034  CG  MET A 976      23.145  26.083  -6.448  1.00 12.90           C  
ATOM   3035  SD  MET A 976      21.822  24.979  -5.893  1.00 16.39           S  
ATOM   3036  CE  MET A 976      22.728  23.913  -4.747  1.00 14.18           C  
ATOM   3037  H   MET A 976      24.838  24.862  -8.143  1.00  0.00           H  
ATOM   3038  HA  MET A 976      23.717  27.102  -9.754  1.00  0.00           H  
ATOM   3039  HB2 MET A 976      22.551  27.742  -7.686  1.00  0.00           H  
ATOM   3040  HB3 MET A 976      22.063  26.207  -8.318  1.00  0.00           H  
ATOM   3041  HG2 MET A 976      24.063  25.504  -6.450  1.00  0.00           H  
ATOM   3042  HG3 MET A 976      23.284  26.861  -5.698  1.00  0.00           H  
ATOM   3043  HE1 MET A 976      22.036  23.251  -4.228  1.00  0.00           H  
ATOM   3044  HE2 MET A 976      23.447  23.305  -5.292  1.00  0.00           H  
ATOM   3045  HE3 MET A 976      23.258  24.507  -4.005  1.00  0.00           H  
ATOM   3046  N   CYS A 977      25.491  28.702  -9.136  1.00 13.50           N  
ATOM   3047  CA  CYS A 977      26.521  29.712  -8.891  1.00 14.42           C  
ATOM   3048  C   CYS A 977      25.848  31.026  -8.468  1.00 15.87           C  
ATOM   3049  O   CYS A 977      24.861  31.419  -9.091  1.00 15.61           O  
ATOM   3050  CB  CYS A 977      27.310  29.943 -10.195  1.00 17.04           C  
ATOM   3051  SG  CYS A 977      28.306  28.562 -10.827  1.00 20.43           S  
ATOM   3052  H   CYS A 977      24.907  28.861  -9.947  1.00  0.00           H  
ATOM   3053  HA  CYS A 977      27.209  29.390  -8.107  1.00  0.00           H  
ATOM   3054  HB2 CYS A 977      26.620  30.228 -10.990  1.00  0.00           H  
ATOM   3055  HB3 CYS A 977      27.990  30.787 -10.069  1.00  0.00           H  
ATOM   3056  N   GLN A 978      26.409  31.695  -7.447  1.00 17.47           N  
ATOM   3057  CA  GLN A 978      25.908  32.979  -6.952  1.00 20.69           C  
ATOM   3058  C   GLN A 978      26.685  34.147  -7.586  1.00 22.05           C  
ATOM   3059  O   GLN A 978      27.906  34.064  -7.735  1.00 20.54           O  
ATOM   3060  CB  GLN A 978      26.008  33.009  -5.413  1.00 23.39           C  
ATOM   3061  CG  GLN A 978      25.248  34.186  -4.762  1.00 29.63           C  
ATOM   3062  CD  GLN A 978      25.228  34.107  -3.233  1.00 31.30           C  
ATOM   3063  NE2 GLN A 978      24.127  34.542  -2.617  1.00 29.89           N  
ATOM   3064  OE1 GLN A 978      26.198  33.684  -2.609  1.00 33.71           O  
ATOM   3065  H   GLN A 978      27.230  31.328  -6.987  1.00  0.00           H  
ATOM   3066  HA  GLN A 978      24.856  33.071  -7.211  1.00  0.00           H  
ATOM   3067  HB2 GLN A 978      25.594  32.082  -5.021  1.00  0.00           H  
ATOM   3068  HB3 GLN A 978      27.055  33.019  -5.106  1.00  0.00           H  
ATOM   3069  HG2 GLN A 978      25.694  35.139  -5.046  1.00  0.00           H  
ATOM   3070  HG3 GLN A 978      24.220  34.198  -5.126  1.00  0.00           H  
ATOM   3071 HE21 GLN A 978      23.336  34.878  -3.147  1.00  0.00           H  
ATOM   3072 HE22 GLN A 978      24.078  34.526  -1.608  1.00  0.00           H  
ATOM   3073  N   GLU A 979      25.955  35.230  -7.894  1.00 22.94           N  
ATOM   3074  CA  GLU A 979      26.492  36.508  -8.351  1.00 26.84           C  
ATOM   3075  C   GLU A 979      25.494  37.622  -7.998  1.00 29.56           C  
ATOM   3076  O   GLU A 979      24.313  37.499  -8.318  1.00 27.51           O  
ATOM   3077  CB  GLU A 979      26.843  36.439  -9.855  1.00 30.28           C  
ATOM   3078  CG  GLU A 979      27.331  37.775 -10.459  1.00 35.33           C  
ATOM   3079  CD  GLU A 979      27.825  37.672 -11.905  1.00 41.13           C  
ATOM   3080  OE1 GLU A 979      27.803  36.553 -12.464  1.00 42.43           O  
ATOM   3081  OE2 GLU A 979      28.237  38.730 -12.427  1.00 50.82           O1-
ATOM   3082  H   GLU A 979      24.950  35.201  -7.768  1.00  0.00           H  
ATOM   3083  HA  GLU A 979      27.413  36.706  -7.798  1.00  0.00           H  
ATOM   3084  HB2 GLU A 979      27.615  35.681  -9.996  1.00  0.00           H  
ATOM   3085  HB3 GLU A 979      25.974  36.088 -10.413  1.00  0.00           H  
ATOM   3086  HG2 GLU A 979      26.528  38.511 -10.442  1.00  0.00           H  
ATOM   3087  HG3 GLU A 979      28.143  38.180  -9.854  1.00  0.00           H  
ATOM   3088  N   ASN A 980      25.989  38.684  -7.337  1.00 34.47           N  
ATOM   3089  CA  ASN A 980      25.228  39.862  -6.879  1.00 36.89           C  
ATOM   3090  C   ASN A 980      24.056  39.493  -5.937  1.00 35.37           C  
ATOM   3091  O   ASN A 980      22.976  40.074  -6.040  1.00 34.13           O  
ATOM   3092  CB  ASN A 980      24.761  40.751  -8.069  1.00 41.74           C  
ATOM   3093  CG  ASN A 980      25.867  41.192  -9.036  1.00 47.69           C  
ATOM   3094  ND2 ASN A 980      27.020  41.628  -8.521  1.00 47.75           N  
ATOM   3095  OD1 ASN A 980      25.675  41.155 -10.248  1.00 50.79           O  
ATOM   3096  H   ASN A 980      26.976  38.702  -7.127  1.00  0.00           H  
ATOM   3097  HA  ASN A 980      25.903  40.453  -6.259  1.00  0.00           H  
ATOM   3098  HB2 ASN A 980      23.997  40.227  -8.646  1.00  0.00           H  
ATOM   3099  HB3 ASN A 980      24.287  41.658  -7.692  1.00  0.00           H  
ATOM   3100 HD21 ASN A 980      27.158  41.673  -7.522  1.00  0.00           H  
ATOM   3101 HD22 ASN A 980      27.760  41.926  -9.139  1.00  0.00           H  
ATOM   3102  N   ASN A 981      24.300  38.512  -5.047  1.00 33.35           N  
ATOM   3103  CA  ASN A 981      23.364  37.937  -4.064  1.00 35.98           C  
ATOM   3104  C   ASN A 981      22.208  37.114  -4.685  1.00 34.17           C  
ATOM   3105  O   ASN A 981      21.295  36.734  -3.952  1.00 38.03           O  
ATOM   3106  CB  ASN A 981      22.842  39.005  -3.060  1.00 43.68           C  
ATOM   3107  CG  ASN A 981      23.945  39.748  -2.293  1.00 49.80           C  
ATOM   3108  ND2 ASN A 981      23.680  41.000  -1.914  1.00 55.58           N  
ATOM   3109  OD1 ASN A 981      25.012  39.200  -2.027  1.00 52.81           O  
ATOM   3110  H   ASN A 981      25.222  38.102  -5.039  1.00  0.00           H  
ATOM   3111  HA  ASN A 981      23.952  37.213  -3.500  1.00  0.00           H  
ATOM   3112  HB2 ASN A 981      22.206  39.729  -3.570  1.00  0.00           H  
ATOM   3113  HB3 ASN A 981      22.211  38.531  -2.308  1.00  0.00           H  
ATOM   3114 HD21 ASN A 981      22.793  41.428  -2.138  1.00  0.00           H  
ATOM   3115 HD22 ASN A 981      24.370  41.527  -1.399  1.00  0.00           H  
ATOM   3116  N   ARG A 982      22.275  36.820  -5.996  1.00 27.94           N  
ATOM   3117  CA  ARG A 982      21.296  36.025  -6.742  1.00 26.39           C  
ATOM   3118  C   ARG A 982      21.945  34.714  -7.198  1.00 21.08           C  
ATOM   3119  O   ARG A 982      23.058  34.742  -7.720  1.00 19.66           O  
ATOM   3120  CB  ARG A 982      20.825  36.827  -7.974  1.00 29.69           C  
ATOM   3121  CG  ARG A 982      19.923  38.025  -7.630  1.00 38.13           C  
ATOM   3122  CD  ARG A 982      19.697  38.998  -8.802  1.00 43.02           C  
ATOM   3123  NE  ARG A 982      19.289  38.363 -10.071  1.00 45.78           N  
ATOM   3124  CZ  ARG A 982      18.324  37.451 -10.291  1.00 47.64           C  
ATOM   3125  NH1 ARG A 982      17.550  36.968  -9.310  1.00 47.04           N1+
ATOM   3126  NH2 ARG A 982      18.125  37.017 -11.541  1.00 49.63           N1+
ATOM   3127  H   ARG A 982      23.059  37.159  -6.538  1.00  0.00           H  
ATOM   3128  HA  ARG A 982      20.429  35.795  -6.121  1.00  0.00           H  
ATOM   3129  HB2 ARG A 982      21.689  37.174  -8.542  1.00  0.00           H  
ATOM   3130  HB3 ARG A 982      20.272  36.167  -8.644  1.00  0.00           H  
ATOM   3131  HG2 ARG A 982      18.996  37.738  -7.133  1.00  0.00           H  
ATOM   3132  HG3 ARG A 982      20.475  38.603  -6.888  1.00  0.00           H  
ATOM   3133  HD2 ARG A 982      18.827  39.601  -8.544  1.00  0.00           H  
ATOM   3134  HD3 ARG A 982      20.522  39.700  -8.924  1.00  0.00           H  
ATOM   3135  HE  ARG A 982      19.796  38.695 -10.881  1.00  0.00           H  
ATOM   3136 HH11 ARG A 982      17.678  37.291  -8.363  1.00  0.00           H  
ATOM   3137 HH12 ARG A 982      16.834  36.285  -9.514  1.00  0.00           H  
ATOM   3138 HH21 ARG A 982      18.683  37.381 -12.302  1.00  0.00           H  
ATOM   3139 HH22 ARG A 982      17.433  36.302 -11.730  1.00  0.00           H  
ATOM   3140  N   TRP A 983      21.217  33.599  -7.031  1.00 17.89           N  
ATOM   3141  CA  TRP A 983      21.620  32.272  -7.498  1.00 16.05           C  
ATOM   3142  C   TRP A 983      21.113  32.017  -8.922  1.00 14.93           C  
ATOM   3143  O   TRP A 983      19.948  32.289  -9.218  1.00 17.20           O  
ATOM   3144  CB  TRP A 983      21.101  31.197  -6.528  1.00 15.79           C  
ATOM   3145  CG  TRP A 983      21.731  31.227  -5.168  1.00 16.23           C  
ATOM   3146  CD1 TRP A 983      21.282  31.930  -4.104  1.00 18.00           C  
ATOM   3147  CD2 TRP A 983      22.983  30.609  -4.741  1.00 16.09           C  
ATOM   3148  CE2 TRP A 983      23.219  30.966  -3.378  1.00 17.11           C  
ATOM   3149  CE3 TRP A 983      23.949  29.784  -5.364  1.00 14.72           C  
ATOM   3150  NE1 TRP A 983      22.144  31.762  -3.042  1.00 17.67           N  
ATOM   3151  CZ2 TRP A 983      24.354  30.531  -2.672  1.00 17.07           C  
ATOM   3152  CZ3 TRP A 983      25.091  29.340  -4.665  1.00 15.33           C  
ATOM   3153  CH2 TRP A 983      25.297  29.716  -3.324  1.00 16.76           C  
ATOM   3154  H   TRP A 983      20.301  33.659  -6.610  1.00  0.00           H  
ATOM   3155  HA  TRP A 983      22.709  32.202  -7.507  1.00  0.00           H  
ATOM   3156  HB2 TRP A 983      20.018  31.275  -6.420  1.00  0.00           H  
ATOM   3157  HB3 TRP A 983      21.290  30.206  -6.943  1.00  0.00           H  
ATOM   3158  HD1 TRP A 983      20.381  32.525  -4.102  1.00  0.00           H  
ATOM   3159  HE1 TRP A 983      21.991  32.191  -2.141  1.00  0.00           H  
ATOM   3160  HE3 TRP A 983      23.812  29.493  -6.395  1.00  0.00           H  
ATOM   3161  HZ2 TRP A 983      24.505  30.824  -1.643  1.00  0.00           H  
ATOM   3162  HZ3 TRP A 983      25.819  28.713  -5.155  1.00  0.00           H  
ATOM   3163  HH2 TRP A 983      26.175  29.374  -2.796  1.00  0.00           H  
ATOM   3164  N   PHE A 984      22.012  31.477  -9.757  1.00 13.65           N  
ATOM   3165  CA  PHE A 984      21.780  31.155 -11.161  1.00 12.51           C  
ATOM   3166  C   PHE A 984      22.111  29.684 -11.406  1.00 11.34           C  
ATOM   3167  O   PHE A 984      23.132  29.205 -10.915  1.00 11.01           O  
ATOM   3168  CB  PHE A 984      22.682  32.029 -12.051  1.00 13.86           C  
ATOM   3169  CG  PHE A 984      22.393  33.510 -11.960  1.00 15.81           C  
ATOM   3170  CD1 PHE A 984      21.292  34.052 -12.652  1.00 16.79           C  
ATOM   3171  CD2 PHE A 984      23.111  34.323 -11.059  1.00 17.64           C  
ATOM   3172  CE1 PHE A 984      20.969  35.391 -12.495  1.00 18.06           C  
ATOM   3173  CE2 PHE A 984      22.777  35.663 -10.926  1.00 19.45           C  
ATOM   3174  CZ  PHE A 984      21.716  36.196 -11.644  1.00 20.20           C  
ATOM   3175  H   PHE A 984      22.950  31.293  -9.424  1.00  0.00           H  
ATOM   3176  HA  PHE A 984      20.739  31.337 -11.422  1.00  0.00           H  
ATOM   3177  HB2 PHE A 984      23.732  31.858 -11.810  1.00  0.00           H  
ATOM   3178  HB3 PHE A 984      22.559  31.733 -13.095  1.00  0.00           H  
ATOM   3179  HD1 PHE A 984      20.702  33.427 -13.305  1.00  0.00           H  
ATOM   3180  HD2 PHE A 984      23.925  33.913 -10.479  1.00  0.00           H  
ATOM   3181  HE1 PHE A 984      20.139  35.808 -13.045  1.00  0.00           H  
ATOM   3182  HE2 PHE A 984      23.343  36.293 -10.260  1.00  0.00           H  
ATOM   3183  HZ  PHE A 984      21.469  37.241 -11.536  1.00  0.00           H  
ATOM   3184  N   LEU A 985      21.263  29.014 -12.200  1.00 10.52           N  
ATOM   3185  CA  LEU A 985      21.424  27.622 -12.611  1.00 10.02           C  
ATOM   3186  C   LEU A 985      22.494  27.520 -13.712  1.00 10.70           C  
ATOM   3187  O   LEU A 985      22.165  27.668 -14.885  1.00 11.10           O  
ATOM   3188  CB  LEU A 985      20.040  27.101 -13.063  1.00  9.76           C  
ATOM   3189  CG  LEU A 985      19.982  25.591 -13.376  1.00  9.23           C  
ATOM   3190  CD1 LEU A 985      20.312  24.733 -12.142  1.00  9.42           C  
ATOM   3191  CD2 LEU A 985      18.626  25.202 -14.005  1.00  9.32           C  
ATOM   3192  H   LEU A 985      20.448  29.490 -12.564  1.00  0.00           H  
ATOM   3193  HA  LEU A 985      21.755  27.042 -11.747  1.00  0.00           H  
ATOM   3194  HB2 LEU A 985      19.309  27.323 -12.289  1.00  0.00           H  
ATOM   3195  HB3 LEU A 985      19.711  27.666 -13.938  1.00  0.00           H  
ATOM   3196  HG  LEU A 985      20.745  25.376 -14.120  1.00  0.00           H  
ATOM   3197 HD11 LEU A 985      19.832  23.756 -12.180  1.00  0.00           H  
ATOM   3198 HD12 LEU A 985      21.385  24.555 -12.069  1.00  0.00           H  
ATOM   3199 HD13 LEU A 985      20.001  25.220 -11.218  1.00  0.00           H  
ATOM   3200 HD21 LEU A 985      18.767  24.747 -14.985  1.00  0.00           H  
ATOM   3201 HD22 LEU A 985      18.073  24.489 -13.395  1.00  0.00           H  
ATOM   3202 HD23 LEU A 985      17.975  26.066 -14.143  1.00  0.00           H  
ATOM   3203  N   ALA A 986      23.756  27.305 -13.314  1.00  9.70           N  
ATOM   3204  CA  ALA A 986      24.904  27.241 -14.220  1.00  9.52           C  
ATOM   3205  C   ALA A 986      25.051  25.890 -14.941  1.00  8.65           C  
ATOM   3206  O   ALA A 986      25.507  25.881 -16.085  1.00  8.69           O  
ATOM   3207  CB  ALA A 986      26.177  27.571 -13.431  1.00  9.74           C  
ATOM   3208  H   ALA A 986      23.957  27.185 -12.330  1.00  0.00           H  
ATOM   3209  HA  ALA A 986      24.782  28.011 -14.985  1.00  0.00           H  
ATOM   3210  HB1 ALA A 986      27.058  27.560 -14.074  1.00  0.00           H  
ATOM   3211  HB2 ALA A 986      26.110  28.566 -12.989  1.00  0.00           H  
ATOM   3212  HB3 ALA A 986      26.347  26.859 -12.622  1.00  0.00           H  
ATOM   3213  N   GLY A 987      24.673  24.787 -14.273  1.00  8.31           N  
ATOM   3214  CA  GLY A 987      24.811  23.437 -14.812  1.00  7.94           C  
ATOM   3215  C   GLY A 987      23.745  22.504 -14.221  1.00  8.00           C  
ATOM   3216  O   GLY A 987      23.047  22.847 -13.267  1.00  8.29           O  
ATOM   3217  H   GLY A 987      24.299  24.872 -13.337  1.00  0.00           H  
ATOM   3218  HA2 GLY A 987      24.718  23.450 -15.896  1.00  0.00           H  
ATOM   3219  HA3 GLY A 987      25.805  23.054 -14.579  1.00  0.00           H  
ATOM   3220  N   VAL A 988      23.651  21.304 -14.813  1.00  8.15           N  
ATOM   3221  CA  VAL A 988      22.741  20.214 -14.451  1.00  7.84           C  
ATOM   3222  C   VAL A 988      23.564  18.915 -14.406  1.00  7.81           C  
ATOM   3223  O   VAL A 988      24.153  18.565 -15.426  1.00  7.98           O  
ATOM   3224  CB  VAL A 988      21.625  20.073 -15.530  1.00  8.17           C  
ATOM   3225  CG1 VAL A 988      20.834  18.751 -15.524  1.00  8.75           C  
ATOM   3226  CG2 VAL A 988      20.626  21.231 -15.434  1.00  8.64           C  
ATOM   3227  H   VAL A 988      24.245  21.109 -15.607  1.00  0.00           H  
ATOM   3228  HA  VAL A 988      22.290  20.394 -13.475  1.00  0.00           H  
ATOM   3229  HB  VAL A 988      22.101  20.153 -16.509  1.00  0.00           H  
ATOM   3230 HG11 VAL A 988      20.078  18.763 -16.307  1.00  0.00           H  
ATOM   3231 HG12 VAL A 988      21.454  17.875 -15.710  1.00  0.00           H  
ATOM   3232 HG13 VAL A 988      20.324  18.621 -14.572  1.00  0.00           H  
ATOM   3233 HG21 VAL A 988      19.986  21.258 -16.315  1.00  0.00           H  
ATOM   3234 HG22 VAL A 988      19.996  21.139 -14.548  1.00  0.00           H  
ATOM   3235 HG23 VAL A 988      21.128  22.190 -15.369  1.00  0.00           H  
ATOM   3236  N   THR A 989      23.600  18.236 -13.245  1.00  8.00           N  
ATOM   3237  CA  THR A 989      24.433  17.053 -12.971  1.00  8.28           C  
ATOM   3238  C   THR A 989      24.254  15.919 -14.002  1.00  8.35           C  
ATOM   3239  O   THR A 989      23.133  15.448 -14.192  1.00  8.35           O  
ATOM   3240  CB  THR A 989      24.163  16.492 -11.550  1.00  8.64           C  
ATOM   3241  CG2 THR A 989      25.085  15.335 -11.121  1.00  8.42           C  
ATOM   3242  OG1 THR A 989      24.301  17.520 -10.590  1.00  8.54           O  
ATOM   3243  H   THR A 989      23.081  18.590 -12.450  1.00  0.00           H  
ATOM   3244  HA  THR A 989      25.475  17.367 -13.018  1.00  0.00           H  
ATOM   3245  HB  THR A 989      23.126  16.167 -11.490  1.00  0.00           H  
ATOM   3246  HG1 THR A 989      24.155  17.144  -9.718  1.00  0.00           H  
ATOM   3247 HG21 THR A 989      24.849  15.005 -10.110  1.00  0.00           H  
ATOM   3248 HG22 THR A 989      24.991  14.463 -11.769  1.00  0.00           H  
ATOM   3249 HG23 THR A 989      26.131  15.643 -11.137  1.00  0.00           H  
ATOM   3250  N   SER A 990      25.359  15.565 -14.682  1.00  8.82           N  
ATOM   3251  CA ASER A 990      25.352  14.754 -15.898  0.50  8.33           C  
ATOM   3252  CA BSER A 990      25.315  14.747 -15.685  0.50  8.98           C  
ATOM   3253  C   SER A 990      26.142  13.444 -15.717  1.00  9.04           C  
ATOM   3254  O   SER A 990      25.526  12.381 -15.778  1.00  9.33           O  
ATOM   3255  CB ASER A 990      25.825  15.638 -17.076  0.50  7.76           C  
ATOM   3256  CB BSER A 990      25.651  15.351 -17.074  0.50  9.34           C  
ATOM   3257  OG ASER A 990      25.854  14.943 -18.300  0.50  6.84           O  
ATOM   3258  OG BSER A 990      25.559  16.729 -17.033  0.50 10.20           O  
ATOM   3259  H   SER A 990      26.247  15.988 -14.448  1.00  0.00           H  
ATOM   3260  HA ASER A 990      24.328  14.456 -16.132  0.50  0.00           H  
ATOM   3261  HA BSER A 990      24.278  14.417 -15.742  0.50  0.00           H  
ATOM   3262  HB2ASER A 990      25.162  16.496 -17.191  0.50  0.00           H  
ATOM   3263  HB2BSER A 990      26.663  15.063 -17.360  0.50  0.00           H  
ATOM   3264  HB3ASER A 990      26.823  16.035 -16.900  0.50  0.00           H  
ATOM   3265  HB3BSER A 990      24.954  14.963 -17.817  0.50  0.00           H  
ATOM   3266  HG ASER A 990      24.975  14.571 -18.463  0.50  0.00           H  
ATOM   3267  HG BSER A 990      25.769  17.090 -17.897  0.50  0.00           H  
ATOM   3268  N   PHE A 991      27.468  13.517 -15.493  1.00  8.90           N  
ATOM   3269  CA  PHE A 991      28.328  12.333 -15.336  1.00  9.39           C  
ATOM   3270  C   PHE A 991      29.661  12.668 -14.649  1.00  9.52           C  
ATOM   3271  O   PHE A 991      29.969  13.834 -14.418  1.00  9.37           O  
ATOM   3272  CB  PHE A 991      28.545  11.621 -16.701  1.00  9.81           C  
ATOM   3273  CG  PHE A 991      29.386  12.349 -17.744  1.00 10.07           C  
ATOM   3274  CD1 PHE A 991      30.794  12.238 -17.758  1.00 10.26           C  
ATOM   3275  CD2 PHE A 991      28.768  13.241 -18.642  1.00  9.92           C  
ATOM   3276  CE1 PHE A 991      31.537  12.955 -18.687  1.00 10.44           C  
ATOM   3277  CE2 PHE A 991      29.526  13.945 -19.566  1.00  9.96           C  
ATOM   3278  CZ  PHE A 991      30.906  13.794 -19.595  1.00 10.03           C  
ATOM   3279  H   PHE A 991      27.929  14.416 -15.427  1.00  0.00           H  
ATOM   3280  HA  PHE A 991      27.811  11.641 -14.669  1.00  0.00           H  
ATOM   3281  HB2 PHE A 991      29.024  10.658 -16.523  1.00  0.00           H  
ATOM   3282  HB3 PHE A 991      27.583  11.369 -17.146  1.00  0.00           H  
ATOM   3283  HD1 PHE A 991      31.300  11.590 -17.058  1.00  0.00           H  
ATOM   3284  HD2 PHE A 991      27.697  13.351 -18.633  1.00  0.00           H  
ATOM   3285  HE1 PHE A 991      32.613  12.863 -18.701  1.00  0.00           H  
ATOM   3286  HE2 PHE A 991      29.039  14.610 -20.263  1.00  0.00           H  
ATOM   3287  HZ  PHE A 991      31.491  14.346 -20.316  1.00  0.00           H  
ATOM   3288  N   GLY A 992      30.442  11.617 -14.368  1.00  9.58           N  
ATOM   3289  CA  GLY A 992      31.822  11.705 -13.902  1.00  9.95           C  
ATOM   3290  C   GLY A 992      32.438  10.301 -13.981  1.00 11.38           C  
ATOM   3291  O   GLY A 992      31.722   9.307 -14.128  1.00 11.36           O  
ATOM   3292  H   GLY A 992      30.108  10.683 -14.560  1.00  0.00           H  
ATOM   3293  HA2 GLY A 992      32.391  12.401 -14.521  1.00  0.00           H  
ATOM   3294  HA3 GLY A 992      31.849  12.065 -12.872  1.00  0.00           H  
ATOM   3295  N   TYR A 993      33.775  10.219 -13.851  1.00 11.35           N  
ATOM   3296  CA  TYR A 993      34.493   8.955 -13.671  1.00 12.45           C  
ATOM   3297  C   TYR A 993      34.529   8.636 -12.171  1.00 13.04           C  
ATOM   3298  O   TYR A 993      35.293   9.262 -11.434  1.00 12.70           O  
ATOM   3299  CB  TYR A 993      35.905   9.021 -14.289  1.00 12.75           C  
ATOM   3300  CG  TYR A 993      36.703   7.741 -14.088  1.00 13.29           C  
ATOM   3301  CD1 TYR A 993      36.354   6.571 -14.795  1.00 13.67           C  
ATOM   3302  CD2 TYR A 993      37.747   7.693 -13.141  1.00 13.89           C  
ATOM   3303  CE1 TYR A 993      37.028   5.361 -14.542  1.00 14.73           C  
ATOM   3304  CE2 TYR A 993      38.426   6.486 -12.891  1.00 14.78           C  
ATOM   3305  CZ  TYR A 993      38.062   5.316 -13.586  1.00 15.52           C  
ATOM   3306  OH  TYR A 993      38.709   4.143 -13.327  1.00 17.49           O  
ATOM   3307  H   TYR A 993      34.318  11.060 -13.723  1.00  0.00           H  
ATOM   3308  HA  TYR A 993      33.959   8.155 -14.188  1.00  0.00           H  
ATOM   3309  HB2 TYR A 993      35.836   9.223 -15.357  1.00  0.00           H  
ATOM   3310  HB3 TYR A 993      36.459   9.859 -13.863  1.00  0.00           H  
ATOM   3311  HD1 TYR A 993      35.550   6.592 -15.516  1.00  0.00           H  
ATOM   3312  HD2 TYR A 993      38.008   8.576 -12.580  1.00  0.00           H  
ATOM   3313  HE1 TYR A 993      36.743   4.467 -15.077  1.00  0.00           H  
ATOM   3314  HE2 TYR A 993      39.214   6.454 -12.152  1.00  0.00           H  
ATOM   3315  HH  TYR A 993      38.344   3.396 -13.807  1.00  0.00           H  
ATOM   3316  N   GLU A 994      33.650   7.706 -11.759  1.00 13.93           N  
ATOM   3317  CA  GLU A 994      33.323   7.388 -10.367  1.00 15.33           C  
ATOM   3318  C   GLU A 994      32.762   8.633  -9.646  1.00 14.45           C  
ATOM   3319  O   GLU A 994      31.999   9.376 -10.267  1.00 14.19           O  
ATOM   3320  CB  GLU A 994      34.504   6.700  -9.637  1.00 15.85           C  
ATOM   3321  CG  GLU A 994      35.110   5.509 -10.413  1.00 17.42           C  
ATOM   3322  CD  GLU A 994      36.123   4.688  -9.610  1.00 19.80           C  
ATOM   3323  OE1 GLU A 994      36.564   5.165  -8.540  1.00 19.02           O  
ATOM   3324  OE2 GLU A 994      36.430   3.572 -10.082  1.00 20.54           O1-
ATOM   3325  H   GLU A 994      33.065   7.257 -12.449  1.00  0.00           H  
ATOM   3326  HA  GLU A 994      32.502   6.673 -10.418  1.00  0.00           H  
ATOM   3327  HB2 GLU A 994      35.280   7.431  -9.417  1.00  0.00           H  
ATOM   3328  HB3 GLU A 994      34.156   6.344  -8.667  1.00  0.00           H  
ATOM   3329  HG2 GLU A 994      34.315   4.841 -10.741  1.00  0.00           H  
ATOM   3330  HG3 GLU A 994      35.611   5.862 -11.314  1.00  0.00           H  
ATOM   3331  N   CYS A 995      33.132   8.845  -8.372  1.00 14.02           N  
ATOM   3332  CA  CYS A 995      32.781  10.047  -7.615  1.00 13.74           C  
ATOM   3333  C   CYS A 995      33.962  10.426  -6.716  1.00 13.23           C  
ATOM   3334  O   CYS A 995      34.480   9.564  -6.004  1.00 12.53           O  
ATOM   3335  CB  CYS A 995      31.518   9.814  -6.755  1.00 15.49           C  
ATOM   3336  SG  CYS A 995      30.072   9.151  -7.620  1.00 19.59           S  
ATOM   3337  H   CYS A 995      33.759   8.199  -7.913  1.00  0.00           H  
ATOM   3338  HA  CYS A 995      32.591  10.876  -8.299  1.00  0.00           H  
ATOM   3339  HB2 CYS A 995      31.735   9.137  -5.931  1.00  0.00           H  
ATOM   3340  HB3 CYS A 995      31.220  10.758  -6.298  1.00  0.00           H  
ATOM   3341  N   ALA A 996      34.320  11.721  -6.730  1.00 12.78           N  
ATOM   3342  CA  ALA A 996      35.237  12.379  -5.793  1.00 12.27           C  
ATOM   3343  C   ALA A 996      36.697  11.881  -5.800  1.00 12.42           C  
ATOM   3344  O   ALA A 996      37.385  12.042  -4.791  1.00 12.88           O  
ATOM   3345  CB  ALA A 996      34.623  12.376  -4.379  1.00 12.22           C  
ATOM   3346  H   ALA A 996      33.851  12.345  -7.378  1.00  0.00           H  
ATOM   3347  HA  ALA A 996      35.303  13.415  -6.121  1.00  0.00           H  
ATOM   3348  HB1 ALA A 996      35.197  12.998  -3.697  1.00  0.00           H  
ATOM   3349  HB2 ALA A 996      33.606  12.768  -4.386  1.00  0.00           H  
ATOM   3350  HB3 ALA A 996      34.592  11.372  -3.956  1.00  0.00           H  
ATOM   3351  N   LEU A 997      37.169  11.333  -6.933  1.00 13.05           N  
ATOM   3352  CA  LEU A 997      38.582  10.993  -7.126  1.00 13.23           C  
ATOM   3353  C   LEU A 997      39.412  12.277  -7.386  1.00 13.73           C  
ATOM   3354  O   LEU A 997      38.890  13.197  -8.019  1.00 12.89           O  
ATOM   3355  CB  LEU A 997      38.741  10.023  -8.319  1.00 13.91           C  
ATOM   3356  CG  LEU A 997      38.047   8.651  -8.201  1.00 13.63           C  
ATOM   3357  CD1 LEU A 997      38.296   7.834  -9.490  1.00 13.81           C  
ATOM   3358  CD2 LEU A 997      38.465   7.878  -6.933  1.00 15.96           C  
ATOM   3359  H   LEU A 997      36.561  11.229  -7.733  1.00  0.00           H  
ATOM   3360  HA  LEU A 997      38.908  10.486  -6.222  1.00  0.00           H  
ATOM   3361  HB2 LEU A 997      38.363  10.496  -9.219  1.00  0.00           H  
ATOM   3362  HB3 LEU A 997      39.805   9.857  -8.494  1.00  0.00           H  
ATOM   3363  HG  LEU A 997      36.971   8.820  -8.134  1.00  0.00           H  
ATOM   3364 HD11 LEU A 997      38.684   6.835  -9.295  1.00  0.00           H  
ATOM   3365 HD12 LEU A 997      37.379   7.714 -10.064  1.00  0.00           H  
ATOM   3366 HD13 LEU A 997      39.012   8.320 -10.152  1.00  0.00           H  
ATOM   3367 HD21 LEU A 997      38.576   6.808  -7.109  1.00  0.00           H  
ATOM   3368 HD22 LEU A 997      39.414   8.234  -6.531  1.00  0.00           H  
ATOM   3369 HD23 LEU A 997      37.713   7.991  -6.152  1.00  0.00           H  
ATOM   3370  N   PRO A 998      40.691  12.318  -6.934  1.00 14.69           N  
ATOM   3371  CA  PRO A 998      41.644  13.387  -7.306  1.00 14.85           C  
ATOM   3372  C   PRO A 998      41.823  13.562  -8.827  1.00 14.85           C  
ATOM   3373  O   PRO A 998      42.086  12.579  -9.521  1.00 13.59           O  
ATOM   3374  CB  PRO A 998      42.965  12.961  -6.637  1.00 16.58           C  
ATOM   3375  CG  PRO A 998      42.555  12.046  -5.499  1.00 16.30           C  
ATOM   3376  CD  PRO A 998      41.322  11.341  -6.043  1.00 15.46           C  
ATOM   3377  HA  PRO A 998      41.286  14.313  -6.855  1.00  0.00           H  
ATOM   3378  HB2 PRO A 998      43.596  12.400  -7.328  1.00  0.00           H  
ATOM   3379  HB3 PRO A 998      43.547  13.813  -6.284  1.00  0.00           H  
ATOM   3380  HG2 PRO A 998      43.343  11.361  -5.185  1.00  0.00           H  
ATOM   3381  HG3 PRO A 998      42.273  12.648  -4.636  1.00  0.00           H  
ATOM   3382  HD2 PRO A 998      41.599  10.459  -6.622  1.00  0.00           H  
ATOM   3383  HD3 PRO A 998      40.689  11.032  -5.212  1.00  0.00           H  
ATOM   3384  N   ASN A 999      41.660  14.811  -9.302  1.00 13.93           N  
ATOM   3385  CA  ASN A 999      41.792  15.242 -10.705  1.00 14.81           C  
ATOM   3386  C   ASN A 999      40.780  14.552 -11.647  1.00 13.72           C  
ATOM   3387  O   ASN A 999      41.110  14.259 -12.795  1.00 12.94           O  
ATOM   3388  CB  ASN A 999      43.261  15.105 -11.193  1.00 17.57           C  
ATOM   3389  CG  ASN A 999      44.224  16.025 -10.442  1.00 20.08           C  
ATOM   3390  ND2 ASN A 999      45.084  15.457  -9.595  1.00 23.76           N  
ATOM   3391  OD1 ASN A 999      44.195  17.238 -10.635  1.00 19.38           O  
ATOM   3392  H   ASN A 999      41.459  15.550  -8.642  1.00  0.00           H  
ATOM   3393  HA  ASN A 999      41.533  16.302 -10.694  1.00  0.00           H  
ATOM   3394  HB2 ASN A 999      43.602  14.071 -11.139  1.00  0.00           H  
ATOM   3395  HB3 ASN A 999      43.334  15.387 -12.244  1.00  0.00           H  
ATOM   3396 HD21 ASN A 999      45.079  14.458  -9.452  1.00  0.00           H  
ATOM   3397 HD22 ASN A 999      45.731  16.030  -9.072  1.00  0.00           H  
ATOM   3398  N   ARG A1000      39.562  14.318 -11.135  1.00 12.61           N  
ATOM   3399  CA  ARG A1000      38.421  13.769 -11.861  1.00 12.77           C  
ATOM   3400  C   ARG A1000      37.197  14.614 -11.474  1.00 12.30           C  
ATOM   3401  O   ARG A1000      36.528  14.278 -10.494  1.00 13.26           O  
ATOM   3402  CB  ARG A1000      38.219  12.285 -11.487  1.00 12.59           C  
ATOM   3403  CG  ARG A1000      39.271  11.308 -12.041  1.00 13.52           C  
ATOM   3404  CD  ARG A1000      39.267  11.261 -13.576  1.00 13.43           C  
ATOM   3405  NE  ARG A1000      40.001  10.105 -14.105  1.00 13.89           N  
ATOM   3406  CZ  ARG A1000      39.967   9.697 -15.386  1.00 14.39           C  
ATOM   3407  NH1 ARG A1000      39.214  10.327 -16.298  1.00 13.54           N1+
ATOM   3408  NH2 ARG A1000      40.696   8.642 -15.765  1.00 14.61           N1+
ATOM   3409  H   ARG A1000      39.383  14.564 -10.171  1.00  0.00           H  
ATOM   3410  HA  ARG A1000      38.584  13.821 -12.935  1.00  0.00           H  
ATOM   3411  HB2 ARG A1000      38.193  12.217 -10.404  1.00  0.00           H  
ATOM   3412  HB3 ARG A1000      37.239  11.947 -11.828  1.00  0.00           H  
ATOM   3413  HG2 ARG A1000      40.248  11.652 -11.699  1.00  0.00           H  
ATOM   3414  HG3 ARG A1000      39.147  10.309 -11.624  1.00  0.00           H  
ATOM   3415  HD2 ARG A1000      38.257  11.345 -13.973  1.00  0.00           H  
ATOM   3416  HD3 ARG A1000      39.826  12.117 -13.953  1.00  0.00           H  
ATOM   3417  HE  ARG A1000      40.613   9.628 -13.459  1.00  0.00           H  
ATOM   3418 HH11 ARG A1000      38.694  11.154 -16.043  1.00  0.00           H  
ATOM   3419 HH12 ARG A1000      39.194  10.004 -17.265  1.00  0.00           H  
ATOM   3420 HH21 ARG A1000      41.263   8.134 -15.103  1.00  0.00           H  
ATOM   3421 HH22 ARG A1000      40.698   8.361 -16.745  1.00  0.00           H  
ATOM   3422  N   PRO A1001      36.942  15.719 -12.210  1.00 11.79           N  
ATOM   3423  CA  PRO A1001      35.810  16.601 -11.903  1.00 11.66           C  
ATOM   3424  C   PRO A1001      34.474  15.985 -12.345  1.00 11.21           C  
ATOM   3425  O   PRO A1001      34.418  15.304 -13.372  1.00 11.72           O  
ATOM   3426  CB  PRO A1001      36.142  17.878 -12.689  1.00 11.47           C  
ATOM   3427  CG  PRO A1001      36.905  17.385 -13.910  1.00 11.50           C  
ATOM   3428  CD  PRO A1001      37.706  16.208 -13.363  1.00 11.30           C  
ATOM   3429  HA  PRO A1001      35.769  16.828 -10.835  1.00  0.00           H  
ATOM   3430  HB2 PRO A1001      35.264  18.470 -12.948  1.00  0.00           H  
ATOM   3431  HB3 PRO A1001      36.789  18.510 -12.080  1.00  0.00           H  
ATOM   3432  HG2 PRO A1001      36.196  17.025 -14.656  1.00  0.00           H  
ATOM   3433  HG3 PRO A1001      37.523  18.148 -14.384  1.00  0.00           H  
ATOM   3434  HD2 PRO A1001      37.847  15.457 -14.140  1.00  0.00           H  
ATOM   3435  HD3 PRO A1001      38.684  16.533 -13.011  1.00  0.00           H  
ATOM   3436  N   GLY A1002      33.414  16.280 -11.576  1.00 10.64           N  
ATOM   3437  CA  GLY A1002      32.033  16.051 -11.989  1.00 10.27           C  
ATOM   3438  C   GLY A1002      31.727  16.971 -13.178  1.00  9.13           C  
ATOM   3439  O   GLY A1002      32.138  18.132 -13.196  1.00  8.92           O  
ATOM   3440  H   GLY A1002      33.543  16.831 -10.738  1.00  0.00           H  
ATOM   3441  HA2 GLY A1002      31.879  15.001 -12.243  1.00  0.00           H  
ATOM   3442  HA3 GLY A1002      31.360  16.297 -11.168  1.00  0.00           H  
ATOM   3443  N   VAL A1003      31.012  16.432 -14.169  1.00  8.18           N  
ATOM   3444  CA  VAL A1003      30.629  17.126 -15.391  1.00  7.92           C  
ATOM   3445  C   VAL A1003      29.115  17.374 -15.337  1.00  7.46           C  
ATOM   3446  O   VAL A1003      28.353  16.495 -14.927  1.00  7.06           O  
ATOM   3447  CB  VAL A1003      30.964  16.289 -16.657  1.00  7.86           C  
ATOM   3448  CG1 VAL A1003      30.635  17.039 -17.962  1.00  8.01           C  
ATOM   3449  CG2 VAL A1003      32.443  15.856 -16.671  1.00  7.81           C  
ATOM   3450  H   VAL A1003      30.691  15.474 -14.096  1.00  0.00           H  
ATOM   3451  HA  VAL A1003      31.145  18.085 -15.471  1.00  0.00           H  
ATOM   3452  HB  VAL A1003      30.367  15.375 -16.653  1.00  0.00           H  
ATOM   3453 HG11 VAL A1003      31.002  16.495 -18.830  1.00  0.00           H  
ATOM   3454 HG12 VAL A1003      29.563  17.177 -18.101  1.00  0.00           H  
ATOM   3455 HG13 VAL A1003      31.107  18.022 -17.973  1.00  0.00           H  
ATOM   3456 HG21 VAL A1003      32.700  15.336 -17.593  1.00  0.00           H  
ATOM   3457 HG22 VAL A1003      33.109  16.713 -16.580  1.00  0.00           H  
ATOM   3458 HG23 VAL A1003      32.667  15.177 -15.849  1.00  0.00           H  
ATOM   3459  N   TYR A1004      28.729  18.594 -15.724  1.00  7.40           N  
ATOM   3460  CA  TYR A1004      27.372  19.122 -15.662  1.00  7.20           C  
ATOM   3461  C   TYR A1004      27.039  19.703 -17.046  1.00  7.18           C  
ATOM   3462  O   TYR A1004      27.911  20.309 -17.663  1.00  7.08           O  
ATOM   3463  CB  TYR A1004      27.301  20.220 -14.567  1.00  7.10           C  
ATOM   3464  CG  TYR A1004      27.795  19.827 -13.178  1.00  7.18           C  
ATOM   3465  CD1 TYR A1004      29.175  19.838 -12.877  1.00  7.22           C  
ATOM   3466  CD2 TYR A1004      26.880  19.452 -12.174  1.00  7.19           C  
ATOM   3467  CE1 TYR A1004      29.634  19.406 -11.619  1.00  7.25           C  
ATOM   3468  CE2 TYR A1004      27.339  19.015 -10.915  1.00  7.30           C  
ATOM   3469  CZ  TYR A1004      28.719  18.968 -10.646  1.00  7.47           C  
ATOM   3470  OH  TYR A1004      29.176  18.494  -9.451  1.00  7.48           O  
ATOM   3471  H   TYR A1004      29.426  19.257 -16.040  1.00  0.00           H  
ATOM   3472  HA  TYR A1004      26.668  18.323 -15.428  1.00  0.00           H  
ATOM   3473  HB2 TYR A1004      27.881  21.087 -14.878  1.00  0.00           H  
ATOM   3474  HB3 TYR A1004      26.276  20.576 -14.481  1.00  0.00           H  
ATOM   3475  HD1 TYR A1004      29.894  20.145 -13.621  1.00  0.00           H  
ATOM   3476  HD2 TYR A1004      25.820  19.494 -12.364  1.00  0.00           H  
ATOM   3477  HE1 TYR A1004      30.693  19.386 -11.408  1.00  0.00           H  
ATOM   3478  HE2 TYR A1004      26.630  18.710 -10.160  1.00  0.00           H  
ATOM   3479  HH  TYR A1004      28.477  18.139  -8.893  1.00  0.00           H  
ATOM   3480  N   ALA A1005      25.791  19.538 -17.512  1.00  7.44           N  
ATOM   3481  CA  ALA A1005      25.302  20.119 -18.764  1.00  7.15           C  
ATOM   3482  C   ALA A1005      25.064  21.628 -18.595  1.00  7.63           C  
ATOM   3483  O   ALA A1005      24.160  22.009 -17.853  1.00  7.36           O  
ATOM   3484  CB  ALA A1005      24.022  19.387 -19.197  1.00  7.27           C  
ATOM   3485  H   ALA A1005      25.110  19.041 -16.951  1.00  0.00           H  
ATOM   3486  HA  ALA A1005      26.052  19.956 -19.540  1.00  0.00           H  
ATOM   3487  HB1 ALA A1005      23.620  19.804 -20.121  1.00  0.00           H  
ATOM   3488  HB2 ALA A1005      24.222  18.331 -19.377  1.00  0.00           H  
ATOM   3489  HB3 ALA A1005      23.242  19.448 -18.438  1.00  0.00           H  
ATOM   3490  N   ARG A1006      25.907  22.440 -19.258  1.00  7.36           N  
ATOM   3491  CA  ARG A1006      25.965  23.902 -19.184  1.00  7.86           C  
ATOM   3492  C   ARG A1006      24.657  24.559 -19.653  1.00  7.96           C  
ATOM   3493  O   ARG A1006      24.386  24.583 -20.852  1.00  7.69           O  
ATOM   3494  CB  ARG A1006      27.174  24.384 -20.013  1.00  8.08           C  
ATOM   3495  CG  ARG A1006      27.471  25.892 -19.915  1.00  8.45           C  
ATOM   3496  CD  ARG A1006      28.612  26.341 -20.843  1.00  9.25           C  
ATOM   3497  NE  ARG A1006      29.924  25.822 -20.430  1.00  8.94           N  
ATOM   3498  CZ  ARG A1006      30.780  26.419 -19.583  1.00  9.60           C  
ATOM   3499  NH1 ARG A1006      30.493  27.603 -19.024  1.00 10.06           N1+
ATOM   3500  NH2 ARG A1006      31.943  25.823 -19.294  1.00 10.02           N1+
ATOM   3501  H   ARG A1006      26.583  22.015 -19.878  1.00  0.00           H  
ATOM   3502  HA  ARG A1006      26.138  24.170 -18.141  1.00  0.00           H  
ATOM   3503  HB2 ARG A1006      28.059  23.842 -19.692  1.00  0.00           H  
ATOM   3504  HB3 ARG A1006      27.018  24.117 -21.060  1.00  0.00           H  
ATOM   3505  HG2 ARG A1006      26.593  26.509 -20.099  1.00  0.00           H  
ATOM   3506  HG3 ARG A1006      27.761  26.081 -18.881  1.00  0.00           H  
ATOM   3507  HD2 ARG A1006      28.442  25.850 -21.800  1.00  0.00           H  
ATOM   3508  HD3 ARG A1006      28.600  27.408 -21.068  1.00  0.00           H  
ATOM   3509  HE  ARG A1006      30.162  24.901 -20.777  1.00  0.00           H  
ATOM   3510 HH11 ARG A1006      29.619  28.060 -19.239  1.00  0.00           H  
ATOM   3511 HH12 ARG A1006      31.143  28.045 -18.390  1.00  0.00           H  
ATOM   3512 HH21 ARG A1006      32.183  24.930 -19.708  1.00  0.00           H  
ATOM   3513 HH22 ARG A1006      32.601  26.258 -18.664  1.00  0.00           H  
ATOM   3514  N   VAL A1007      23.878  25.072 -18.691  1.00  7.74           N  
ATOM   3515  CA  VAL A1007      22.521  25.587 -18.891  1.00  8.35           C  
ATOM   3516  C   VAL A1007      22.438  26.912 -19.678  1.00  9.23           C  
ATOM   3517  O   VAL A1007      21.388  27.177 -20.262  1.00 11.01           O  
ATOM   3518  CB  VAL A1007      21.798  25.700 -17.522  1.00  8.14           C  
ATOM   3519  CG1 VAL A1007      20.475  26.492 -17.489  1.00  7.79           C  
ATOM   3520  CG2 VAL A1007      21.548  24.297 -16.953  1.00  7.48           C  
ATOM   3521  H   VAL A1007      24.192  25.029 -17.732  1.00  0.00           H  
ATOM   3522  HA  VAL A1007      21.982  24.850 -19.488  1.00  0.00           H  
ATOM   3523  HB  VAL A1007      22.485  26.198 -16.841  1.00  0.00           H  
ATOM   3524 HG11 VAL A1007      20.018  26.453 -16.500  1.00  0.00           H  
ATOM   3525 HG12 VAL A1007      20.623  27.546 -17.718  1.00  0.00           H  
ATOM   3526 HG13 VAL A1007      19.756  26.089 -18.201  1.00  0.00           H  
ATOM   3527 HG21 VAL A1007      21.015  24.344 -16.008  1.00  0.00           H  
ATOM   3528 HG22 VAL A1007      20.949  23.692 -17.633  1.00  0.00           H  
ATOM   3529 HG23 VAL A1007      22.480  23.765 -16.770  1.00  0.00           H  
ATOM   3530  N   SER A1008      23.538  27.685 -19.753  1.00  9.91           N  
ATOM   3531  CA  SER A1008      23.635  28.898 -20.576  1.00 10.17           C  
ATOM   3532  C   SER A1008      23.493  28.638 -22.095  1.00 10.46           C  
ATOM   3533  O   SER A1008      22.982  29.507 -22.799  1.00 10.32           O  
ATOM   3534  CB  SER A1008      24.917  29.677 -20.212  1.00 10.74           C  
ATOM   3535  OG  SER A1008      26.094  29.057 -20.692  1.00 10.58           O  
ATOM   3536  H   SER A1008      24.378  27.408 -19.265  1.00  0.00           H  
ATOM   3537  HA  SER A1008      22.799  29.534 -20.285  1.00  0.00           H  
ATOM   3538  HB2 SER A1008      24.870  30.680 -20.637  1.00  0.00           H  
ATOM   3539  HB3 SER A1008      24.995  29.805 -19.132  1.00  0.00           H  
ATOM   3540  HG  SER A1008      26.829  29.658 -20.550  1.00  0.00           H  
ATOM   3541  N   ARG A1009      23.880  27.432 -22.551  1.00  9.37           N  
ATOM   3542  CA  ARG A1009      23.680  26.933 -23.916  1.00 10.16           C  
ATOM   3543  C   ARG A1009      22.226  26.523 -24.220  1.00  9.85           C  
ATOM   3544  O   ARG A1009      21.885  26.413 -25.397  1.00 10.08           O  
ATOM   3545  CB  ARG A1009      24.612  25.724 -24.142  1.00  9.48           C  
ATOM   3546  CG  ARG A1009      26.110  26.077 -24.198  1.00  9.83           C  
ATOM   3547  CD  ARG A1009      26.573  26.589 -25.573  1.00 10.46           C  
ATOM   3548  NE  ARG A1009      26.476  25.535 -26.592  1.00 10.72           N  
ATOM   3549  CZ  ARG A1009      26.543  25.693 -27.923  1.00 11.61           C  
ATOM   3550  NH1 ARG A1009      26.776  26.891 -28.477  1.00 11.58           N1+
ATOM   3551  NH2 ARG A1009      26.368  24.624 -28.708  1.00 11.80           N1+
ATOM   3552  H   ARG A1009      24.281  26.771 -21.899  1.00  0.00           H  
ATOM   3553  HA  ARG A1009      23.948  27.729 -24.613  1.00  0.00           H  
ATOM   3554  HB2 ARG A1009      24.445  24.998 -23.348  1.00  0.00           H  
ATOM   3555  HB3 ARG A1009      24.337  25.197 -25.057  1.00  0.00           H  
ATOM   3556  HG2 ARG A1009      26.446  26.712 -23.377  1.00  0.00           H  
ATOM   3557  HG3 ARG A1009      26.629  25.133 -24.048  1.00  0.00           H  
ATOM   3558  HD2 ARG A1009      25.858  27.342 -25.903  1.00  0.00           H  
ATOM   3559  HD3 ARG A1009      27.546  27.081 -25.538  1.00  0.00           H  
ATOM   3560  HE  ARG A1009      26.348  24.591 -26.245  1.00  0.00           H  
ATOM   3561 HH11 ARG A1009      26.932  27.696 -27.890  1.00  0.00           H  
ATOM   3562 HH12 ARG A1009      26.867  26.982 -29.479  1.00  0.00           H  
ATOM   3563 HH21 ARG A1009      26.198  23.718 -28.289  1.00  0.00           H  
ATOM   3564 HH22 ARG A1009      26.480  24.694 -29.709  1.00  0.00           H  
ATOM   3565  N   PHE A1010      21.412  26.285 -23.178  1.00  9.35           N  
ATOM   3566  CA  PHE A1010      20.047  25.761 -23.284  1.00 10.19           C  
ATOM   3567  C   PHE A1010      18.984  26.755 -22.800  1.00 10.63           C  
ATOM   3568  O   PHE A1010      17.814  26.380 -22.768  1.00 10.61           O  
ATOM   3569  CB  PHE A1010      19.954  24.440 -22.491  1.00  9.80           C  
ATOM   3570  CG  PHE A1010      20.916  23.377 -22.978  1.00  9.89           C  
ATOM   3571  CD1 PHE A1010      20.791  22.861 -24.284  1.00 10.85           C  
ATOM   3572  CD2 PHE A1010      22.001  22.971 -22.174  1.00  9.80           C  
ATOM   3573  CE1 PHE A1010      21.736  21.968 -24.765  1.00 11.00           C  
ATOM   3574  CE2 PHE A1010      22.939  22.081 -22.675  1.00  9.98           C  
ATOM   3575  CZ  PHE A1010      22.807  21.592 -23.967  1.00 10.23           C  
ATOM   3576  H   PHE A1010      21.764  26.408 -22.238  1.00  0.00           H  
ATOM   3577  HA  PHE A1010      19.800  25.551 -24.326  1.00  0.00           H  
ATOM   3578  HB2 PHE A1010      20.129  24.623 -21.430  1.00  0.00           H  
ATOM   3579  HB3 PHE A1010      18.948  24.027 -22.567  1.00  0.00           H  
ATOM   3580  HD1 PHE A1010      19.977  23.177 -24.919  1.00  0.00           H  
ATOM   3581  HD2 PHE A1010      22.114  23.357 -21.174  1.00  0.00           H  
ATOM   3582  HE1 PHE A1010      21.647  21.578 -25.769  1.00  0.00           H  
ATOM   3583  HE2 PHE A1010      23.779  21.781 -22.065  1.00  0.00           H  
ATOM   3584  HZ  PHE A1010      23.549  20.922 -24.362  1.00  0.00           H  
ATOM   3585  N   THR A1011      19.380  27.987 -22.435  1.00 11.63           N  
ATOM   3586  CA ATHR A1011      18.500  29.011 -21.862  0.50 12.27           C  
ATOM   3587  CA BTHR A1011      18.482  28.977 -21.977  0.50 12.32           C  
ATOM   3588  C   THR A1011      17.348  29.425 -22.803  1.00 13.24           C  
ATOM   3589  O   THR A1011      16.226  29.544 -22.318  1.00 12.93           O  
ATOM   3590  CB ATHR A1011      19.314  30.260 -21.428  0.50 12.29           C  
ATOM   3591  CB BTHR A1011      19.209  30.307 -21.574  0.50 12.29           C  
ATOM   3592  CG2ATHR A1011      18.501  31.492 -20.986  0.50 12.43           C  
ATOM   3593  CG2BTHR A1011      20.296  30.073 -20.619  0.50 11.93           C  
ATOM   3594  OG1ATHR A1011      20.129  29.890 -20.334  0.50 12.11           O  
ATOM   3595  OG1BTHR A1011      19.828  30.887 -22.695  0.50 13.03           O  
ATOM   3596  H   THR A1011      20.357  28.230 -22.511  1.00  0.00           H  
ATOM   3597  HA ATHR A1011      18.045  28.575 -20.970  0.50  0.00           H  
ATOM   3598  HA BTHR A1011      18.036  28.562 -21.073  0.50  0.00           H  
ATOM   3599  HB ATHR A1011      19.980  30.560 -22.238  0.50  0.00           H  
ATOM   3600  HB BTHR A1011      18.489  31.006 -21.148  0.50  0.00           H  
ATOM   3601  HG1ATHR A1011      20.641  29.113 -20.574  0.50  0.00           H  
ATOM   3602  HG1BTHR A1011      20.268  31.699 -22.434  0.50  0.00           H  
ATOM   3603 HG21ATHR A1011      19.152  32.262 -20.571  0.50  0.00           H  
ATOM   3604 HG21BTHR A1011      20.771  31.022 -20.369  0.50  0.00           H  
ATOM   3605 HG22ATHR A1011      17.966  31.946 -21.820  0.50  0.00           H  
ATOM   3606 HG22BTHR A1011      19.893  29.619 -19.714  0.50  0.00           H  
ATOM   3607 HG23ATHR A1011      17.772  31.230 -20.219  0.50  0.00           H  
ATOM   3608 HG23BTHR A1011      21.033  29.405 -21.064  0.50  0.00           H  
ATOM   3609  N   GLU A1012      17.613  29.555 -24.118  1.00 14.27           N  
ATOM   3610  CA  GLU A1012      16.586  29.798 -25.140  1.00 15.05           C  
ATOM   3611  C   GLU A1012      15.585  28.634 -25.268  1.00 14.43           C  
ATOM   3612  O   GLU A1012      14.380  28.884 -25.327  1.00 14.23           O  
ATOM   3613  CB  GLU A1012      17.254  30.140 -26.492  1.00 18.25           C  
ATOM   3614  CG  GLU A1012      16.261  30.371 -27.660  1.00 22.97           C  
ATOM   3615  CD  GLU A1012      16.916  30.733 -28.996  1.00 32.81           C  
ATOM   3616  OE1 GLU A1012      18.165  30.746 -29.064  1.00 30.92           O  
ATOM   3617  OE2 GLU A1012      16.138  30.981 -29.943  1.00 40.88           O1-
ATOM   3618  H   GLU A1012      18.557  29.431 -24.453  1.00  0.00           H  
ATOM   3619  HA  GLU A1012      16.018  30.676 -24.826  1.00  0.00           H  
ATOM   3620  HB2 GLU A1012      17.863  31.036 -26.363  1.00  0.00           H  
ATOM   3621  HB3 GLU A1012      17.949  29.342 -26.762  1.00  0.00           H  
ATOM   3622  HG2 GLU A1012      15.661  29.480 -27.841  1.00  0.00           H  
ATOM   3623  HG3 GLU A1012      15.565  31.168 -27.395  1.00  0.00           H  
ATOM   3624  N   TRP A1013      16.105  27.393 -25.294  1.00 12.54           N  
ATOM   3625  CA  TRP A1013      15.314  26.167 -25.392  1.00 12.25           C  
ATOM   3626  C   TRP A1013      14.403  25.938 -24.173  1.00 11.80           C  
ATOM   3627  O   TRP A1013      13.239  25.600 -24.370  1.00 12.18           O  
ATOM   3628  CB  TRP A1013      16.233  24.962 -25.685  1.00 12.05           C  
ATOM   3629  CG  TRP A1013      15.552  23.626 -25.749  1.00 12.55           C  
ATOM   3630  CD1 TRP A1013      14.774  23.191 -26.767  1.00 13.30           C  
ATOM   3631  CD2 TRP A1013      15.492  22.584 -24.727  1.00 11.86           C  
ATOM   3632  CE2 TRP A1013      14.645  21.537 -25.202  1.00 12.65           C  
ATOM   3633  CE3 TRP A1013      16.058  22.419 -23.441  1.00 11.46           C  
ATOM   3634  NE1 TRP A1013      14.242  21.959 -26.451  1.00 13.19           N  
ATOM   3635  CZ2 TRP A1013      14.369  20.392 -24.438  1.00 12.23           C  
ATOM   3636  CZ3 TRP A1013      15.804  21.264 -22.674  1.00 11.76           C  
ATOM   3637  CH2 TRP A1013      14.963  20.252 -23.173  1.00 11.51           C  
ATOM   3638  H   TRP A1013      17.105  27.274 -25.229  1.00  0.00           H  
ATOM   3639  HA  TRP A1013      14.652  26.281 -26.254  1.00  0.00           H  
ATOM   3640  HB2 TRP A1013      16.747  25.122 -26.633  1.00  0.00           H  
ATOM   3641  HB3 TRP A1013      17.015  24.900 -24.927  1.00  0.00           H  
ATOM   3642  HD1 TRP A1013      14.590  23.748 -27.675  1.00  0.00           H  
ATOM   3643  HE1 TRP A1013      13.619  21.461 -27.070  1.00  0.00           H  
ATOM   3644  HE3 TRP A1013      16.701  23.190 -23.043  1.00  0.00           H  
ATOM   3645  HZ2 TRP A1013      13.722  19.620 -24.824  1.00  0.00           H  
ATOM   3646  HZ3 TRP A1013      16.248  21.159 -21.695  1.00  0.00           H  
ATOM   3647  HH2 TRP A1013      14.762  19.373 -22.585  1.00  0.00           H  
ATOM   3648  N   ILE A1014      14.924  26.168 -22.956  1.00 11.00           N  
ATOM   3649  CA  ILE A1014      14.175  26.101 -21.697  1.00 11.26           C  
ATOM   3650  C   ILE A1014      13.044  27.151 -21.641  1.00 11.38           C  
ATOM   3651  O   ILE A1014      11.927  26.796 -21.269  1.00 10.74           O  
ATOM   3652  CB  ILE A1014      15.115  26.269 -20.461  1.00 11.01           C  
ATOM   3653  CG1 ILE A1014      16.097  25.079 -20.338  1.00 10.66           C  
ATOM   3654  CG2 ILE A1014      14.388  26.483 -19.112  1.00 11.05           C  
ATOM   3655  CD1 ILE A1014      17.353  25.392 -19.512  1.00 10.16           C  
ATOM   3656  H   ILE A1014      15.898  26.431 -22.878  1.00  0.00           H  
ATOM   3657  HA  ILE A1014      13.714  25.112 -21.643  1.00  0.00           H  
ATOM   3658  HB  ILE A1014      15.715  27.161 -20.645  1.00  0.00           H  
ATOM   3659 HG12 ILE A1014      15.587  24.222 -19.901  1.00  0.00           H  
ATOM   3660 HG13 ILE A1014      16.420  24.742 -21.321  1.00  0.00           H  
ATOM   3661 HG21 ILE A1014      15.085  26.492 -18.275  1.00  0.00           H  
ATOM   3662 HG22 ILE A1014      13.848  27.428 -19.075  1.00  0.00           H  
ATOM   3663 HG23 ILE A1014      13.673  25.688 -18.918  1.00  0.00           H  
ATOM   3664 HD11 ILE A1014      18.196  24.787 -19.844  1.00  0.00           H  
ATOM   3665 HD12 ILE A1014      17.650  26.437 -19.604  1.00  0.00           H  
ATOM   3666 HD13 ILE A1014      17.195  25.180 -18.455  1.00  0.00           H  
ATOM   3667  N   GLN A1015      13.348  28.395 -22.057  1.00 12.22           N  
ATOM   3668  CA  GLN A1015      12.419  29.528 -22.125  1.00 13.92           C  
ATOM   3669  C   GLN A1015      11.249  29.374 -23.111  1.00 15.05           C  
ATOM   3670  O   GLN A1015      10.223  30.019 -22.898  1.00 17.40           O  
ATOM   3671  CB  GLN A1015      13.202  30.829 -22.394  1.00 13.49           C  
ATOM   3672  CG  GLN A1015      13.927  31.351 -21.136  1.00 13.69           C  
ATOM   3673  CD  GLN A1015      14.898  32.517 -21.369  1.00 14.29           C  
ATOM   3674  NE2 GLN A1015      15.079  32.972 -22.611  1.00 13.77           N  
ATOM   3675  OE1 GLN A1015      15.496  33.005 -20.414  1.00 15.80           O  
ATOM   3676  H   GLN A1015      14.295  28.593 -22.352  1.00  0.00           H  
ATOM   3677  HA  GLN A1015      11.960  29.622 -21.141  1.00  0.00           H  
ATOM   3678  HB2 GLN A1015      13.909  30.651 -23.205  1.00  0.00           H  
ATOM   3679  HB3 GLN A1015      12.528  31.612 -22.749  1.00  0.00           H  
ATOM   3680  HG2 GLN A1015      13.191  31.661 -20.393  1.00  0.00           H  
ATOM   3681  HG3 GLN A1015      14.490  30.540 -20.679  1.00  0.00           H  
ATOM   3682 HE21 GLN A1015      14.583  32.558 -23.387  1.00  0.00           H  
ATOM   3683 HE22 GLN A1015      15.713  33.740 -22.779  1.00  0.00           H  
ATOM   3684  N   SER A1016      11.399  28.523 -24.144  1.00 15.50           N  
ATOM   3685  CA  SER A1016      10.355  28.240 -25.136  1.00 15.87           C  
ATOM   3686  C   SER A1016       9.122  27.500 -24.567  1.00 18.45           C  
ATOM   3687  O   SER A1016       8.059  27.561 -25.184  1.00 16.46           O  
ATOM   3688  CB  SER A1016      10.979  27.524 -26.357  1.00 16.29           C  
ATOM   3689  OG  SER A1016      11.139  26.129 -26.178  1.00 16.42           O  
ATOM   3690  H   SER A1016      12.276  28.035 -24.263  1.00  0.00           H  
ATOM   3691  HA  SER A1016      10.000  29.211 -25.489  1.00  0.00           H  
ATOM   3692  HB2 SER A1016      10.334  27.664 -27.225  1.00  0.00           H  
ATOM   3693  HB3 SER A1016      11.941  27.965 -26.617  1.00  0.00           H  
ATOM   3694  HG  SER A1016      11.834  25.972 -25.529  1.00  0.00           H  
ATOM   3695  N   PHE A1017       9.284  26.840 -23.407  1.00 16.72           N  
ATOM   3696  CA  PHE A1017       8.231  26.105 -22.706  1.00 17.43           C  
ATOM   3697  C   PHE A1017       7.473  26.958 -21.672  1.00 18.20           C  
ATOM   3698  O   PHE A1017       6.332  26.621 -21.357  1.00 19.35           O  
ATOM   3699  CB  PHE A1017       8.862  24.898 -21.983  1.00 16.02           C  
ATOM   3700  CG  PHE A1017       9.468  23.836 -22.880  1.00 15.57           C  
ATOM   3701  CD1 PHE A1017      10.828  23.909 -23.238  1.00 14.10           C  
ATOM   3702  CD2 PHE A1017       8.653  22.855 -23.482  1.00 17.28           C  
ATOM   3703  CE1 PHE A1017      11.366  22.982 -24.119  1.00 15.18           C  
ATOM   3704  CE2 PHE A1017       9.211  21.933 -24.359  1.00 17.18           C  
ATOM   3705  CZ  PHE A1017      10.563  21.995 -24.672  1.00 15.44           C  
ATOM   3706  H   PHE A1017      10.193  26.836 -22.966  1.00  0.00           H  
ATOM   3707  HA  PHE A1017       7.500  25.731 -23.426  1.00  0.00           H  
ATOM   3708  HB2 PHE A1017       9.626  25.244 -21.286  1.00  0.00           H  
ATOM   3709  HB3 PHE A1017       8.110  24.409 -21.371  1.00  0.00           H  
ATOM   3710  HD1 PHE A1017      11.455  24.676 -22.813  1.00  0.00           H  
ATOM   3711  HD2 PHE A1017       7.597  22.813 -23.259  1.00  0.00           H  
ATOM   3712  HE1 PHE A1017      12.413  23.034 -24.378  1.00  0.00           H  
ATOM   3713  HE2 PHE A1017       8.588  21.174 -24.808  1.00  0.00           H  
ATOM   3714  HZ  PHE A1017      10.993  21.282 -25.360  1.00  0.00           H  
ATOM   3715  N   LEU A1018       8.129  27.995 -21.120  1.00 18.98           N  
ATOM   3716  CA  LEU A1018       7.697  28.689 -19.903  1.00 23.29           C  
ATOM   3717  C   LEU A1018       6.468  29.599 -20.080  1.00 28.49           C  
ATOM   3718  O   LEU A1018       6.162  30.045 -21.187  1.00 25.54           O  
ATOM   3719  CB  LEU A1018       8.880  29.493 -19.308  1.00 23.44           C  
ATOM   3720  CG  LEU A1018      10.133  28.662 -18.950  1.00 21.62           C  
ATOM   3721  CD1 LEU A1018      11.245  29.553 -18.357  1.00 22.34           C  
ATOM   3722  CD2 LEU A1018       9.837  27.444 -18.054  1.00 22.04           C  
ATOM   3723  H   LEU A1018       9.044  28.243 -21.468  1.00  0.00           H  
ATOM   3724  HA  LEU A1018       7.401  27.919 -19.189  1.00  0.00           H  
ATOM   3725  HB2 LEU A1018       9.164  30.279 -20.010  1.00  0.00           H  
ATOM   3726  HB3 LEU A1018       8.547  30.006 -18.404  1.00  0.00           H  
ATOM   3727  HG  LEU A1018      10.518  28.276 -19.888  1.00  0.00           H  
ATOM   3728 HD11 LEU A1018      12.211  29.317 -18.802  1.00  0.00           H  
ATOM   3729 HD12 LEU A1018      11.057  30.612 -18.538  1.00  0.00           H  
ATOM   3730 HD13 LEU A1018      11.344  29.428 -17.279  1.00  0.00           H  
ATOM   3731 HD21 LEU A1018      10.592  27.308 -17.281  1.00  0.00           H  
ATOM   3732 HD22 LEU A1018       8.876  27.529 -17.549  1.00  0.00           H  
ATOM   3733 HD23 LEU A1018       9.818  26.527 -18.644  1.00  0.00           H  
ATOM   3734  N   HIS A1019       5.822  29.867 -18.935  1.00 36.45           N  
ATOM   3735  CA  HIS A1019       4.692  30.785 -18.750  1.00 40.51           C  
ATOM   3736  C   HIS A1019       4.842  31.577 -17.402  1.00 46.85           C  
ATOM   3737  O   HIS A1019       4.036  32.526 -17.283  1.00 45.83           O  
ATOM   3738  CB  HIS A1019       3.342  29.998 -18.747  1.00 44.62           C  
ATOM   3739  CG  HIS A1019       2.454  30.240 -19.942  1.00 52.06           C  
ATOM   3740  CD2 HIS A1019       1.122  30.580 -20.031  1.00 55.87           C  
ATOM   3741  ND1 HIS A1019       2.909  30.166 -21.248  1.00 54.40           N  
ATOM   3742  CE1 HIS A1019       1.871  30.445 -22.041  1.00 57.21           C  
ATOM   3743  NE2 HIS A1019       0.752  30.703 -21.373  1.00 54.53           N  
ATOM   3744  OXT HIS A1019       5.726  31.179 -16.604  1.00 36.65           O1-
ATOM   3745  H   HIS A1019       6.170  29.471 -18.074  1.00  0.00           H  
ATOM   3746  HA  HIS A1019       4.695  31.551 -19.530  1.00  0.00           H  
ATOM   3747  HB2 HIS A1019       3.519  28.922 -18.691  1.00  0.00           H  
ATOM   3748  HB3 HIS A1019       2.736  30.215 -17.865  1.00  0.00           H  
ATOM   3749  HD1 HIS A1019       3.854  29.953 -21.538  1.00  0.00           H  
ATOM   3750  HD2 HIS A1019       0.406  30.743 -19.238  1.00  0.00           H  
ATOM   3751  HE1 HIS A1019       1.936  30.461 -23.119  1.00  0.00           H  
HETATM 3752  C1  UNK   900      24.949   9.129 -17.255  1.00  0.00           C  
HETATM 3753  N1  UNK   900      29.533  11.083 -10.488  1.00  0.00           N  
HETATM 3754  O1  UNK   900      26.228   8.796 -15.271  1.00  0.00           O  
HETATM 3755  C2  UNK   900      25.494   8.271 -16.301  1.00  0.00           C  
HETATM 3756  N2  UNK   900      31.477  12.199 -10.401  1.00  0.00           N  
HETATM 3757  O2  UNK   900      24.474   8.854 -13.768  1.00  0.00           O  
HETATM 3758  C3  UNK   900      25.381   6.887 -16.441  1.00  0.00           C  
HETATM 3759  N3  UNK   900      29.631  13.347 -11.073  1.00  0.00           N1+
HETATM 3760  O3  UNK   900      25.108   7.738 -21.201  1.00  0.00           O  
HETATM 3761  C4  UNK   900      24.720   6.357 -17.544  1.00  0.00           C  
HETATM 3762  N4  UNK   900      24.757   5.538 -21.604  1.00  0.00           N  
HETATM 3763  O4  UNK   900      27.953   5.399 -23.374  1.00  0.00           O1-
HETATM 3764  C5  UNK   900      24.175   7.213 -18.504  1.00  0.00           C  
HETATM 3765  O5  UNK   900      27.522   5.399 -21.201  1.00  0.00           O  
HETATM 3766  C6  UNK   900      24.280   8.599 -18.352  1.00  0.00           C  
HETATM 3767  C7  UNK   900      25.667   9.000 -14.045  1.00  0.00           C  
HETATM 3768  C8  UNK   900      26.670   9.555 -13.101  1.00  0.00           C  
HETATM 3769  C9  UNK   900      28.012   9.165 -13.201  1.00  0.00           C  
HETATM 3770  C10 UNK   900      28.950   9.691 -12.328  1.00  0.00           C  
HETATM 3771  C11 UNK   900      28.549  10.605 -11.361  1.00  0.00           C  
HETATM 3772  C12 UNK   900      27.219  10.994 -11.232  1.00  0.00           C  
HETATM 3773  C13 UNK   900      26.276  10.453 -12.100  1.00  0.00           C  
HETATM 3774  C14 UNK   900      30.190  12.222 -10.658  1.00  0.00           C  
HETATM 3775  C15 UNK   900      23.546   6.634 -19.764  1.00  0.00           C  
HETATM 3776  C16 UNK   900      24.543   6.679 -20.927  1.00  0.00           C  
HETATM 3777  C17 UNK   900      25.664   5.395 -22.759  1.00  0.00           C  
HETATM 3778  C18 UNK   900      27.167   5.398 -22.403  1.00  0.00           C  
HETATM 3779  H1  UNK   900      25.045  10.200 -17.144  1.00  0.00           H  
HETATM 3780  H2  UNK   900      25.821   6.229 -15.707  1.00  0.00           H  
HETATM 3781  H3  UNK   900      24.657   5.285 -17.663  1.00  0.00           H  
HETATM 3782  H4  UNK   900      23.876   9.268 -19.099  1.00  0.00           H  
HETATM 3783  H5  UNK   900      28.339   8.450 -13.943  1.00  0.00           H  
HETATM 3784  H6  UNK   900      29.983   9.379 -12.401  1.00  0.00           H  
HETATM 3785  H7  UNK   900      26.912  11.685 -10.460  1.00  0.00           H  
HETATM 3786  H8  UNK   900      25.240  10.738 -11.990  1.00  0.00           H  
HETATM 3787  H9  UNK   900      30.044  10.389  -9.959  1.00  0.00           H  
HETATM 3788  H10 UNK   900      31.951  12.978  -9.923  1.00  0.00           H  
HETATM 3789  H11 UNK   900      31.933  11.292 -10.401  1.00  0.00           H  
HETATM 3790  H12 UNK   900      30.112  14.220 -10.911  1.00  0.00           H  
HETATM 3791  H13 UNK   900      22.673   7.225 -20.040  1.00  0.00           H  
HETATM 3792  H14 UNK   900      23.197   5.616 -19.584  1.00  0.00           H  
HETATM 3793  H15 UNK   900      24.251   4.710 -21.327  1.00  0.00           H  
HETATM 3794  H16 UNK   900      25.475   6.198 -23.474  1.00  0.00           H  
HETATM 3795  H17 UNK   900      25.434   4.448 -23.247  1.00  0.00           H  
HETATM 3796  H18 UNK   900      28.732  13.327 -11.529  1.00  0.00           H  
ATOM   3797  N   ILE A 785      25.419  13.304  -2.521  1.00 10.42           N1+
ATOM   3798  CA  ILE A 785      26.623  14.193  -2.663  1.00  9.85           C  
ATOM   3799  C   ILE A 785      27.690  13.567  -1.736  1.00 10.10           C  
ATOM   3800  O   ILE A 785      27.384  13.190  -0.603  1.00 10.23           O  
ATOM   3801  CB  ILE A 785      26.366  15.675  -2.230  1.00  9.64           C  
ATOM   3802  CG1 ILE A 785      25.162  16.329  -2.946  1.00  9.31           C  
ATOM   3803  CG2 ILE A 785      27.604  16.598  -2.299  1.00 10.11           C  
ATOM   3804  CD1 ILE A 785      25.415  16.712  -4.411  1.00  8.97           C  
ATOM   3805  HA  ILE A 785      26.921  14.121  -3.710  1.00  0.00           H  
ATOM   3806  HB  ILE A 785      26.088  15.654  -1.177  1.00  0.00           H  
ATOM   3807 HG12 ILE A 785      24.280  15.691  -2.883  1.00  0.00           H  
ATOM   3808 HG13 ILE A 785      24.894  17.233  -2.399  1.00  0.00           H  
ATOM   3809 HG21 ILE A 785      27.337  17.623  -2.040  1.00  0.00           H  
ATOM   3810 HG22 ILE A 785      28.382  16.290  -1.602  1.00  0.00           H  
ATOM   3811 HG23 ILE A 785      28.039  16.611  -3.298  1.00  0.00           H  
ATOM   3812 HD11 ILE A 785      24.491  16.682  -4.987  1.00  0.00           H  
ATOM   3813 HD12 ILE A 785      25.814  17.723  -4.480  1.00  0.00           H  
ATOM   3814 HD13 ILE A 785      26.124  16.041  -4.892  1.00  0.00           H  
ATOM   3815  H1  ILE A 785      24.708  13.617  -3.172  1.00  0.00           H  
ATOM   3816  H2  ILE A 785      25.678  12.356  -2.755  1.00  0.00           H  
ATOM   3817  H3  ILE A 785      25.073  13.352  -1.574  1.00  0.00           H  
ATOM   3818  N   VAL A 786      28.931  13.488  -2.243  1.00  9.89           N  
ATOM   3819  CA  VAL A 786      30.098  13.008  -1.504  1.00 10.84           C  
ATOM   3820  C   VAL A 786      30.835  14.209  -0.892  1.00 10.87           C  
ATOM   3821  O   VAL A 786      30.926  15.254  -1.537  1.00 11.45           O  
ATOM   3822  CB  VAL A 786      31.087  12.232  -2.422  1.00 10.70           C  
ATOM   3823  CG1 VAL A 786      32.340  11.711  -1.687  1.00 11.39           C  
ATOM   3824  CG2 VAL A 786      30.388  11.056  -3.123  1.00 11.27           C  
ATOM   3825  H   VAL A 786      29.120  13.847  -3.171  1.00  0.00           H  
ATOM   3826  HA  VAL A 786      29.774  12.354  -0.698  1.00  0.00           H  
ATOM   3827  HB  VAL A 786      31.431  12.906  -3.209  1.00  0.00           H  
ATOM   3828 HG11 VAL A 786      32.923  11.045  -2.323  1.00  0.00           H  
ATOM   3829 HG12 VAL A 786      33.006  12.521  -1.388  1.00  0.00           H  
ATOM   3830 HG13 VAL A 786      32.069  11.150  -0.793  1.00  0.00           H  
ATOM   3831 HG21 VAL A 786      31.078  10.493  -3.752  1.00  0.00           H  
ATOM   3832 HG22 VAL A 786      29.947  10.369  -2.406  1.00  0.00           H  
ATOM   3833 HG23 VAL A 786      29.583  11.411  -3.759  1.00  0.00           H  
ATOM   3834  N   GLY A 787      31.329  14.032   0.346  1.00 11.22           N  
ATOM   3835  CA  GLY A 787      32.080  15.040   1.101  1.00 11.90           C  
ATOM   3836  C   GLY A 787      31.229  16.239   1.555  1.00 12.65           C  
ATOM   3837  O   GLY A 787      31.792  17.225   2.028  1.00 13.01           O  
ATOM   3838  H   GLY A 787      31.197  13.139   0.799  1.00  0.00           H  
ATOM   3839  HA2 GLY A 787      32.516  14.566   1.980  1.00  0.00           H  
ATOM   3840  HA3 GLY A 787      32.906  15.406   0.497  1.00  0.00           H  
ATOM   3841  N   GLY A 788      29.897  16.161   1.405  1.00 12.10           N  
ATOM   3842  CA  GLY A 788      28.956  17.204   1.787  1.00 13.09           C  
ATOM   3843  C   GLY A 788      28.527  17.045   3.249  1.00 14.28           C  
ATOM   3844  O   GLY A 788      28.979  16.155   3.971  1.00 14.84           O  
ATOM   3845  H   GLY A 788      29.502  15.318   1.015  1.00  0.00           H  
ATOM   3846  HA2 GLY A 788      29.387  18.196   1.639  1.00  0.00           H  
ATOM   3847  HA3 GLY A 788      28.079  17.130   1.144  1.00  0.00           H  
ATOM   3848  N   SER A 789      27.623  17.941   3.658  1.00 14.30           N  
ATOM   3849  CA  SER A 789      26.978  17.972   4.966  1.00 15.18           C  
ATOM   3850  C   SER A 789      25.468  18.168   4.785  1.00 14.46           C  
ATOM   3851  O   SER A 789      25.027  18.565   3.706  1.00 13.29           O  
ATOM   3852  CB  SER A 789      27.626  19.094   5.810  1.00 18.03           C  
ATOM   3853  OG  SER A 789      27.327  20.390   5.323  1.00 18.78           O  
ATOM   3854  H   SER A 789      27.304  18.648   3.008  1.00  0.00           H  
ATOM   3855  HA  SER A 789      27.125  17.017   5.475  1.00  0.00           H  
ATOM   3856  HB2 SER A 789      27.276  19.032   6.841  1.00  0.00           H  
ATOM   3857  HB3 SER A 789      28.709  18.969   5.843  1.00  0.00           H  
ATOM   3858  HG  SER A 789      26.388  20.560   5.438  1.00  0.00           H  
ATOM   3859  N   ASP A 790      24.706  17.909   5.859  1.00 14.24           N  
ATOM   3860  CA  ASP A 790      23.263  18.157   5.938  1.00 13.61           C  
ATOM   3861  C   ASP A 790      22.919  19.636   5.701  1.00 13.92           C  
ATOM   3862  O   ASP A 790      23.422  20.503   6.419  1.00 14.07           O  
ATOM   3863  CB  ASP A 790      22.645  17.701   7.283  1.00 14.59           C  
ATOM   3864  CG  ASP A 790      22.869  16.231   7.657  1.00 15.47           C  
ATOM   3865  OD1 ASP A 790      23.187  15.426   6.754  1.00 14.15           O  
ATOM   3866  OD2 ASP A 790      22.642  15.922   8.847  1.00 16.30           O1-
ATOM   3867  H   ASP A 790      25.135  17.556   6.702  1.00  0.00           H  
ATOM   3868  HA  ASP A 790      22.801  17.568   5.142  1.00  0.00           H  
ATOM   3869  HB2 ASP A 790      23.081  18.304   8.080  1.00  0.00           H  
ATOM   3870  HB3 ASP A 790      21.574  17.899   7.279  1.00  0.00           H  
ATOM   3871  N   ALA A 791      22.044  19.879   4.715  1.00 13.30           N  
ATOM   3872  CA  ALA A 791      21.431  21.177   4.452  1.00 15.26           C  
ATOM   3873  C   ALA A 791      20.347  21.494   5.491  1.00 17.06           C  
ATOM   3874  O   ALA A 791      19.801  20.580   6.109  1.00 18.13           O  
ATOM   3875  CB  ALA A 791      20.828  21.158   3.037  1.00 14.16           C  
ATOM   3876  H   ALA A 791      21.694  19.109   4.158  1.00  0.00           H  
ATOM   3877  HA  ALA A 791      22.201  21.947   4.507  1.00  0.00           H  
ATOM   3878  HB1 ALA A 791      20.469  22.147   2.749  1.00  0.00           H  
ATOM   3879  HB2 ALA A 791      21.568  20.855   2.297  1.00  0.00           H  
ATOM   3880  HB3 ALA A 791      19.986  20.468   2.964  1.00  0.00           H  
ATOM   3881  N   LYS A 792      20.032  22.789   5.634  1.00 19.51           N  
ATOM   3882  CA  LYS A 792      18.877  23.262   6.399  1.00 21.15           C  
ATOM   3883  C   LYS A 792      17.601  23.173   5.541  1.00 20.27           C  
ATOM   3884  O   LYS A 792      17.689  23.121   4.311  1.00 17.67           O  
ATOM   3885  CB  LYS A 792      19.123  24.716   6.853  1.00 25.17           C  
ATOM   3886  CG  LYS A 792      20.335  24.879   7.786  1.00 31.13           C  
ATOM   3887  CD  LYS A 792      20.473  26.318   8.312  1.00 35.37           C  
ATOM   3888  CE  LYS A 792      21.711  26.539   9.194  1.00 41.49           C  
ATOM   3889  NZ  LYS A 792      22.962  26.419   8.423  1.00 43.59           N1+
ATOM   3890  H   LYS A 792      20.523  23.482   5.089  1.00  0.00           H  
ATOM   3891  HA  LYS A 792      18.741  22.636   7.284  1.00  0.00           H  
ATOM   3892  HB2 LYS A 792      19.243  25.365   5.985  1.00  0.00           H  
ATOM   3893  HB3 LYS A 792      18.236  25.077   7.377  1.00  0.00           H  
ATOM   3894  HG2 LYS A 792      20.243  24.191   8.627  1.00  0.00           H  
ATOM   3895  HG3 LYS A 792      21.243  24.593   7.254  1.00  0.00           H  
ATOM   3896  HD2 LYS A 792      20.489  27.016   7.474  1.00  0.00           H  
ATOM   3897  HD3 LYS A 792      19.583  26.570   8.891  1.00  0.00           H  
ATOM   3898  HE2 LYS A 792      21.677  27.536   9.633  1.00  0.00           H  
ATOM   3899  HE3 LYS A 792      21.724  25.827  10.020  1.00  0.00           H  
ATOM   3900  HZ1 LYS A 792      23.028  25.492   8.027  1.00  0.00           H  
ATOM   3901  HZ2 LYS A 792      22.969  27.102   7.679  1.00  0.00           H  
ATOM   3902  HZ3 LYS A 792      23.752  26.579   9.032  1.00  0.00           H  
ATOM   3903  N   GLU A 793      16.431  23.190   6.201  1.00 20.02           N  
ATOM   3904  CA  GLU A 793      15.132  23.311   5.534  1.00 19.72           C  
ATOM   3905  C   GLU A 793      15.003  24.681   4.844  1.00 19.79           C  
ATOM   3906  O   GLU A 793      15.156  25.709   5.505  1.00 19.13           O  
ATOM   3907  CB  GLU A 793      13.982  23.103   6.541  1.00 22.64           C  
ATOM   3908  CG  GLU A 793      13.914  21.683   7.135  1.00 24.37           C  
ATOM   3909  CD  GLU A 793      12.702  21.456   8.044  1.00 28.08           C  
ATOM   3910  OE1 GLU A 793      12.170  22.454   8.580  1.00 28.58           O  
ATOM   3911  OE2 GLU A 793      12.309  20.276   8.173  1.00 29.39           O1-
ATOM   3912  H   GLU A 793      16.418  23.224   7.210  1.00  0.00           H  
ATOM   3913  HA  GLU A 793      15.065  22.528   4.775  1.00  0.00           H  
ATOM   3914  HB2 GLU A 793      14.066  23.834   7.346  1.00  0.00           H  
ATOM   3915  HB3 GLU A 793      13.035  23.307   6.041  1.00  0.00           H  
ATOM   3916  HG2 GLU A 793      13.853  20.963   6.321  1.00  0.00           H  
ATOM   3917  HG3 GLU A 793      14.819  21.453   7.698  1.00  0.00           H  
ATOM   3918  N   GLY A 794      14.737  24.658   3.528  1.00 18.53           N  
ATOM   3919  CA  GLY A 794      14.585  25.859   2.706  1.00 18.73           C  
ATOM   3920  C   GLY A 794      15.930  26.466   2.268  1.00 17.69           C  
ATOM   3921  O   GLY A 794      15.927  27.588   1.765  1.00 18.05           O  
ATOM   3922  H   GLY A 794      14.634  23.769   3.061  1.00  0.00           H  
ATOM   3923  HA2 GLY A 794      14.027  25.591   1.810  1.00  0.00           H  
ATOM   3924  HA3 GLY A 794      13.994  26.612   3.231  1.00  0.00           H  
ATOM   3925  N   ALA A 795      17.062  25.754   2.443  1.00 16.59           N  
ATOM   3926  CA  ALA A 795      18.395  26.180   1.997  1.00 16.22           C  
ATOM   3927  C   ALA A 795      18.533  26.261   0.467  1.00 15.18           C  
ATOM   3928  O   ALA A 795      19.200  27.169  -0.027  1.00 14.75           O  
ATOM   3929  CB  ALA A 795      19.457  25.226   2.564  1.00 15.39           C  
ATOM   3930  H   ALA A 795      17.014  24.849   2.891  1.00  0.00           H  
ATOM   3931  HA  ALA A 795      18.582  27.176   2.402  1.00  0.00           H  
ATOM   3932  HB1 ALA A 795      20.461  25.507   2.243  1.00  0.00           H  
ATOM   3933  HB2 ALA A 795      19.451  25.235   3.653  1.00  0.00           H  
ATOM   3934  HB3 ALA A 795      19.285  24.199   2.239  1.00  0.00           H  
ATOM   3935  N   TRP A 796      17.888  25.318  -0.242  1.00 13.77           N  
ATOM   3936  CA  TRP A 796      17.890  25.207  -1.700  1.00 13.16           C  
ATOM   3937  C   TRP A 796      16.442  24.961  -2.164  1.00 12.71           C  
ATOM   3938  O   TRP A 796      16.092  23.815  -2.449  1.00 12.11           O  
ATOM   3939  CB  TRP A 796      18.871  24.100  -2.151  1.00 12.98           C  
ATOM   3940  CG  TRP A 796      20.254  24.196  -1.585  1.00 13.10           C  
ATOM   3941  CD1 TRP A 796      20.771  23.392  -0.629  1.00 13.22           C  
ATOM   3942  CD2 TRP A 796      21.259  25.223  -1.833  1.00 14.10           C  
ATOM   3943  CE2 TRP A 796      22.381  24.971  -0.990  1.00 14.18           C  
ATOM   3944  CE3 TRP A 796      21.326  26.362  -2.666  1.00 14.34           C  
ATOM   3945  NE1 TRP A 796      22.022  23.848  -0.277  1.00 13.93           N  
ATOM   3946  CZ2 TRP A 796      23.517  25.798  -0.981  1.00 15.26           C  
ATOM   3947  CZ3 TRP A 796      22.458  27.202  -2.669  1.00 15.47           C  
ATOM   3948  CH2 TRP A 796      23.550  26.922  -1.826  1.00 15.33           C  
ATOM   3949  H   TRP A 796      17.356  24.616   0.251  1.00  0.00           H  
ATOM   3950  HA  TRP A 796      18.252  26.134  -2.144  1.00  0.00           H  
ATOM   3951  HB2 TRP A 796      18.485  23.111  -1.899  1.00  0.00           H  
ATOM   3952  HB3 TRP A 796      18.965  24.136  -3.235  1.00  0.00           H  
ATOM   3953  HD1 TRP A 796      20.256  22.553  -0.186  1.00  0.00           H  
ATOM   3954  HE1 TRP A 796      22.554  23.452   0.493  1.00  0.00           H  
ATOM   3955  HE3 TRP A 796      20.490  26.582  -3.309  1.00  0.00           H  
ATOM   3956  HZ2 TRP A 796      24.348  25.580  -0.326  1.00  0.00           H  
ATOM   3957  HZ3 TRP A 796      22.483  28.065  -3.317  1.00  0.00           H  
ATOM   3958  HH2 TRP A 796      24.415  27.567  -1.823  1.00  0.00           H  
ATOM   3959  N   PRO A 797      15.596  26.019  -2.175  1.00 12.93           N  
ATOM   3960  CA  PRO A 797      14.143  25.870  -2.388  1.00 12.92           C  
ATOM   3961  C   PRO A 797      13.711  25.458  -3.813  1.00 12.71           C  
ATOM   3962  O   PRO A 797      12.566  25.048  -3.993  1.00 12.79           O  
ATOM   3963  CB  PRO A 797      13.581  27.234  -1.959  1.00 13.56           C  
ATOM   3964  CG  PRO A 797      14.707  28.213  -2.243  1.00 14.18           C  
ATOM   3965  CD  PRO A 797      15.954  27.414  -1.902  1.00 13.29           C  
ATOM   3966  HA  PRO A 797      13.763  25.104  -1.710  1.00  0.00           H  
ATOM   3967  HB2 PRO A 797      12.653  27.510  -2.457  1.00  0.00           H  
ATOM   3968  HB3 PRO A 797      13.377  27.218  -0.888  1.00  0.00           H  
ATOM   3969  HG2 PRO A 797      14.727  28.447  -3.306  1.00  0.00           H  
ATOM   3970  HG3 PRO A 797      14.623  29.149  -1.690  1.00  0.00           H  
ATOM   3971  HD2 PRO A 797      16.805  27.762  -2.487  1.00  0.00           H  
ATOM   3972  HD3 PRO A 797      16.192  27.525  -0.845  1.00  0.00           H  
ATOM   3973  N   TRP A 798      14.630  25.532  -4.786  1.00 12.03           N  
ATOM   3974  CA  TRP A 798      14.454  25.037  -6.154  1.00 12.59           C  
ATOM   3975  C   TRP A 798      14.774  23.545  -6.322  1.00 11.82           C  
ATOM   3976  O   TRP A 798      14.403  22.998  -7.357  1.00 11.42           O  
ATOM   3977  CB  TRP A 798      15.313  25.872  -7.126  1.00 13.73           C  
ATOM   3978  CG  TRP A 798      16.680  26.229  -6.632  1.00 13.94           C  
ATOM   3979  CD1 TRP A 798      17.771  25.434  -6.669  1.00 14.08           C  
ATOM   3980  CD2 TRP A 798      17.090  27.448  -5.944  1.00 15.04           C  
ATOM   3981  CE2 TRP A 798      18.473  27.337  -5.613  1.00 15.31           C  
ATOM   3982  CE3 TRP A 798      16.433  28.645  -5.575  1.00 16.92           C  
ATOM   3983  NE1 TRP A 798      18.827  26.084  -6.068  1.00 14.43           N  
ATOM   3984  CZ2 TRP A 798      19.174  28.368  -4.966  1.00 16.65           C  
ATOM   3985  CZ3 TRP A 798      17.119  29.677  -4.905  1.00 18.35           C  
ATOM   3986  CH2 TRP A 798      18.486  29.538  -4.599  1.00 17.06           C  
ATOM   3987  H   TRP A 798      15.546  25.898  -4.569  1.00  0.00           H  
ATOM   3988  HA  TRP A 798      13.410  25.137  -6.450  1.00  0.00           H  
ATOM   3989  HB2 TRP A 798      15.396  25.392  -8.102  1.00  0.00           H  
ATOM   3990  HB3 TRP A 798      14.809  26.815  -7.324  1.00  0.00           H  
ATOM   3991  HD1 TRP A 798      17.791  24.444  -7.101  1.00  0.00           H  
ATOM   3992  HE1 TRP A 798      19.749  25.670  -5.993  1.00  0.00           H  
ATOM   3993  HE3 TRP A 798      15.385  28.768  -5.809  1.00  0.00           H  
ATOM   3994  HZ2 TRP A 798      20.227  28.267  -4.748  1.00  0.00           H  
ATOM   3995  HZ3 TRP A 798      16.594  30.578  -4.626  1.00  0.00           H  
ATOM   3996  HH2 TRP A 798      19.006  30.332  -4.085  1.00  0.00           H  
ATOM   3997  N   VAL A 799      15.457  22.912  -5.350  1.00 11.02           N  
ATOM   3998  CA  VAL A 799      15.836  21.500  -5.423  1.00 10.50           C  
ATOM   3999  C   VAL A 799      14.614  20.595  -5.165  1.00 10.57           C  
ATOM   4000  O   VAL A 799      13.967  20.709  -4.123  1.00 11.36           O  
ATOM   4001  CB  VAL A 799      16.987  21.146  -4.440  1.00 10.21           C  
ATOM   4002  CG1 VAL A 799      17.312  19.643  -4.365  1.00 10.19           C  
ATOM   4003  CG2 VAL A 799      18.275  21.890  -4.818  1.00  9.71           C  
ATOM   4004  H   VAL A 799      15.713  23.404  -4.505  1.00  0.00           H  
ATOM   4005  HA  VAL A 799      16.208  21.310  -6.431  1.00  0.00           H  
ATOM   4006  HB  VAL A 799      16.702  21.472  -3.439  1.00  0.00           H  
ATOM   4007 HG11 VAL A 799      18.239  19.470  -3.820  1.00  0.00           H  
ATOM   4008 HG12 VAL A 799      16.528  19.094  -3.850  1.00  0.00           H  
ATOM   4009 HG13 VAL A 799      17.433  19.211  -5.359  1.00  0.00           H  
ATOM   4010 HG21 VAL A 799      19.034  21.779  -4.044  1.00  0.00           H  
ATOM   4011 HG22 VAL A 799      18.686  21.479  -5.737  1.00  0.00           H  
ATOM   4012 HG23 VAL A 799      18.107  22.955  -4.970  1.00  0.00           H  
ATOM   4013  N   VAL A 800      14.331  19.736  -6.153  1.00 10.39           N  
ATOM   4014  CA  VAL A 800      13.174  18.848  -6.220  1.00 10.77           C  
ATOM   4015  C   VAL A 800      13.672  17.402  -6.376  1.00 10.17           C  
ATOM   4016  O   VAL A 800      14.611  17.167  -7.135  1.00  9.71           O  
ATOM   4017  CB  VAL A 800      12.312  19.214  -7.466  1.00 11.65           C  
ATOM   4018  CG1 VAL A 800      11.170  18.234  -7.794  1.00 11.95           C  
ATOM   4019  CG2 VAL A 800      11.751  20.641  -7.355  1.00 12.28           C  
ATOM   4020  H   VAL A 800      14.925  19.726  -6.972  1.00  0.00           H  
ATOM   4021  HA  VAL A 800      12.566  18.926  -5.316  1.00  0.00           H  
ATOM   4022  HB  VAL A 800      12.967  19.220  -8.337  1.00  0.00           H  
ATOM   4023 HG11 VAL A 800      10.608  18.594  -8.655  1.00  0.00           H  
ATOM   4024 HG12 VAL A 800      11.530  17.239  -8.055  1.00  0.00           H  
ATOM   4025 HG13 VAL A 800      10.476  18.136  -6.960  1.00  0.00           H  
ATOM   4026 HG21 VAL A 800      11.066  20.869  -8.171  1.00  0.00           H  
ATOM   4027 HG22 VAL A 800      11.226  20.792  -6.413  1.00  0.00           H  
ATOM   4028 HG23 VAL A 800      12.543  21.381  -7.402  1.00  0.00           H  
ATOM   4029  N   GLY A 801      13.027  16.457  -5.673  1.00 10.03           N  
ATOM   4030  CA  GLY A 801      13.332  15.031  -5.780  1.00 10.19           C  
ATOM   4031  C   GLY A 801      12.354  14.402  -6.776  1.00 11.02           C  
ATOM   4032  O   GLY A 801      11.143  14.520  -6.593  1.00 11.96           O  
ATOM   4033  H   GLY A 801      12.254  16.720  -5.076  1.00  0.00           H  
ATOM   4034  HA2 GLY A 801      14.370  14.845  -6.066  1.00  0.00           H  
ATOM   4035  HA3 GLY A 801      13.183  14.574  -4.804  1.00  0.00           H  
ATOM   4036  N   LEU A 802      12.882  13.707  -7.797  1.00 11.26           N  
ATOM   4037  CA  LEU A 802      12.101  12.987  -8.805  1.00 11.02           C  
ATOM   4038  C   LEU A 802      12.021  11.506  -8.422  1.00 10.63           C  
ATOM   4039  O   LEU A 802      13.049  10.828  -8.394  1.00 10.41           O  
ATOM   4040  CB  LEU A 802      12.757  13.105 -10.197  1.00 11.09           C  
ATOM   4041  CG  LEU A 802      12.912  14.528 -10.758  1.00 12.46           C  
ATOM   4042  CD1 LEU A 802      13.710  14.454 -12.070  1.00 12.67           C  
ATOM   4043  CD2 LEU A 802      11.559  15.248 -10.948  1.00 12.83           C  
ATOM   4044  H   LEU A 802      13.888  13.634  -7.891  1.00  0.00           H  
ATOM   4045  HA  LEU A 802      11.091  13.395  -8.861  1.00  0.00           H  
ATOM   4046  HB2 LEU A 802      13.741  12.634 -10.181  1.00  0.00           H  
ATOM   4047  HB3 LEU A 802      12.172  12.524 -10.908  1.00  0.00           H  
ATOM   4048  HG  LEU A 802      13.505  15.116 -10.057  1.00  0.00           H  
ATOM   4049 HD11 LEU A 802      13.590  15.351 -12.674  1.00  0.00           H  
ATOM   4050 HD12 LEU A 802      14.774  14.340 -11.865  1.00  0.00           H  
ATOM   4051 HD13 LEU A 802      13.408  13.604 -12.682  1.00  0.00           H  
ATOM   4052 HD21 LEU A 802      11.455  15.682 -11.943  1.00  0.00           H  
ATOM   4053 HD22 LEU A 802      10.709  14.579 -10.809  1.00  0.00           H  
ATOM   4054 HD23 LEU A 802      11.452  16.062 -10.231  1.00  0.00           H  
ATOM   4055  N   TYR A 803      10.791  11.041  -8.168  1.00 10.76           N  
ATOM   4056  CA  TYR A 803      10.467   9.660  -7.830  1.00 10.92           C  
ATOM   4057  C   TYR A 803       9.916   8.926  -9.057  1.00 12.09           C  
ATOM   4058  O   TYR A 803       9.154   9.512  -9.822  1.00 12.44           O  
ATOM   4059  CB  TYR A 803       9.446   9.634  -6.676  1.00 11.64           C  
ATOM   4060  CG  TYR A 803      10.017  10.006  -5.318  1.00 11.68           C  
ATOM   4061  CD1 TYR A 803      10.322  11.349  -5.013  1.00 12.15           C  
ATOM   4062  CD2 TYR A 803      10.242   9.006  -4.350  1.00 11.97           C  
ATOM   4063  CE1 TYR A 803      10.844  11.690  -3.751  1.00 12.91           C  
ATOM   4064  CE2 TYR A 803      10.756   9.346  -3.084  1.00 12.82           C  
ATOM   4065  CZ  TYR A 803      11.055  10.689  -2.783  1.00 12.94           C  
ATOM   4066  OH  TYR A 803      11.552  11.015  -1.556  1.00 13.97           O  
ATOM   4067  H   TYR A 803      10.000  11.671  -8.224  1.00  0.00           H  
ATOM   4068  HA  TYR A 803      11.370   9.166  -7.490  1.00  0.00           H  
ATOM   4069  HB2 TYR A 803       8.597  10.282  -6.896  1.00  0.00           H  
ATOM   4070  HB3 TYR A 803       9.028   8.629  -6.586  1.00  0.00           H  
ATOM   4071  HD1 TYR A 803      10.151  12.125  -5.745  1.00  0.00           H  
ATOM   4072  HD2 TYR A 803      10.015   7.974  -4.570  1.00  0.00           H  
ATOM   4073  HE1 TYR A 803      11.073  12.723  -3.530  1.00  0.00           H  
ATOM   4074  HE2 TYR A 803      10.920   8.574  -2.347  1.00  0.00           H  
ATOM   4075  HH  TYR A 803      11.680  11.958  -1.439  1.00  0.00           H  
ATOM   4076  N   TYR A 804      10.287   7.644  -9.186  1.00 13.51           N  
ATOM   4077  CA  TYR A 804       9.807   6.716 -10.208  1.00 15.01           C  
ATOM   4078  C   TYR A 804       9.851   5.312  -9.597  1.00 17.38           C  
ATOM   4079  O   TYR A 804      10.925   4.873  -9.181  1.00 16.77           O  
ATOM   4080  CB  TYR A 804      10.653   6.867 -11.493  1.00 14.95           C  
ATOM   4081  CG  TYR A 804      10.320   5.939 -12.653  1.00 16.88           C  
ATOM   4082  CD1 TYR A 804      10.865   4.638 -12.718  1.00 18.19           C  
ATOM   4083  CD2 TYR A 804       9.483   6.390 -13.695  1.00 16.72           C  
ATOM   4084  CE1 TYR A 804      10.570   3.797 -13.809  1.00 20.49           C  
ATOM   4085  CE2 TYR A 804       9.207   5.559 -14.797  1.00 19.33           C  
ATOM   4086  CZ  TYR A 804       9.741   4.257 -14.850  1.00 20.19           C  
ATOM   4087  OH  TYR A 804       9.457   3.443 -15.908  1.00 22.64           O  
ATOM   4088  H   TYR A 804      10.932   7.249  -8.514  1.00  0.00           H  
ATOM   4089  HA  TYR A 804       8.770   6.957 -10.447  1.00  0.00           H  
ATOM   4090  HB2 TYR A 804      10.554   7.890 -11.852  1.00  0.00           H  
ATOM   4091  HB3 TYR A 804      11.709   6.749 -11.254  1.00  0.00           H  
ATOM   4092  HD1 TYR A 804      11.501   4.273 -11.926  1.00  0.00           H  
ATOM   4093  HD2 TYR A 804       9.059   7.383 -13.657  1.00  0.00           H  
ATOM   4094  HE1 TYR A 804      10.977   2.798 -13.841  1.00  0.00           H  
ATOM   4095  HE2 TYR A 804       8.577   5.923 -15.596  1.00  0.00           H  
ATOM   4096  HH  TYR A 804       8.914   3.869 -16.576  1.00  0.00           H  
ATOM   4097  N   ASP A 805       8.675   4.664  -9.510  1.00 22.03           N  
ATOM   4098  CA  ASP A 805       8.449   3.385  -8.816  1.00 25.31           C  
ATOM   4099  C   ASP A 805       8.792   3.457  -7.311  1.00 24.22           C  
ATOM   4100  O   ASP A 805       9.384   2.526  -6.765  1.00 26.67           O  
ATOM   4101  CB  ASP A 805       9.078   2.151  -9.526  1.00 30.41           C  
ATOM   4102  CG  ASP A 805       8.675   1.987 -10.996  1.00 36.50           C  
ATOM   4103  OD1 ASP A 805       7.533   2.370 -11.333  1.00 39.53           O  
ATOM   4104  OD2 ASP A 805       9.472   1.379 -11.743  1.00 43.27           O1-
ATOM   4105  H   ASP A 805       7.848   5.092  -9.903  1.00  0.00           H  
ATOM   4106  HA  ASP A 805       7.368   3.241  -8.835  1.00  0.00           H  
ATOM   4107  HB2 ASP A 805      10.165   2.238  -9.481  1.00  0.00           H  
ATOM   4108  HB3 ASP A 805       8.805   1.233  -9.005  1.00  0.00           H  
ATOM   4109  N   ASP A 806       8.419   4.588  -6.680  1.00 23.72           N  
ATOM   4110  CA  ASP A 806       8.588   4.900  -5.251  1.00 25.18           C  
ATOM   4111  C   ASP A 806      10.052   5.079  -4.789  1.00 21.47           C  
ATOM   4112  O   ASP A 806      10.291   5.166  -3.584  1.00 21.56           O  
ATOM   4113  CB  ASP A 806       7.785   3.964  -4.305  1.00 30.04           C  
ATOM   4114  CG  ASP A 806       6.312   3.791  -4.693  1.00 39.68           C  
ATOM   4115  OD1 ASP A 806       5.691   4.810  -5.067  1.00 45.46           O  
ATOM   4116  OD2 ASP A 806       5.811   2.657  -4.535  1.00 43.71           O1-
ATOM   4117  H   ASP A 806       7.926   5.291  -7.212  1.00  0.00           H  
ATOM   4118  HA  ASP A 806       8.157   5.896  -5.142  1.00  0.00           H  
ATOM   4119  HB2 ASP A 806       8.258   2.981  -4.300  1.00  0.00           H  
ATOM   4120  HB3 ASP A 806       7.814   4.327  -3.277  1.00  0.00           H  
ATOM   4121  N   ARG A 807      10.996   5.182  -5.739  1.00 17.93           N  
ATOM   4122  CA  ARG A 807      12.411   5.446  -5.491  1.00 16.92           C  
ATOM   4123  C   ARG A 807      12.781   6.819  -6.054  1.00 13.78           C  
ATOM   4124  O   ARG A 807      12.485   7.078  -7.219  1.00 12.10           O  
ATOM   4125  CB  ARG A 807      13.264   4.387  -6.211  1.00 19.19           C  
ATOM   4126  CG  ARG A 807      13.108   2.955  -5.676  1.00 25.73           C  
ATOM   4127  CD  ARG A 807      14.141   2.004  -6.299  1.00 31.66           C  
ATOM   4128  NE  ARG A 807      15.505   2.330  -5.845  1.00 39.83           N  
ATOM   4129  CZ  ARG A 807      16.635   2.298  -6.572  1.00 38.18           C  
ATOM   4130  NH1 ARG A 807      16.638   1.926  -7.860  1.00 41.45           N1+
ATOM   4131  NH2 ARG A 807      17.789   2.655  -5.995  1.00 37.76           N1+
ATOM   4132  H   ARG A 807      10.728   5.098  -6.710  1.00  0.00           H  
ATOM   4133  HA  ARG A 807      12.639   5.421  -4.424  1.00  0.00           H  
ATOM   4134  HB2 ARG A 807      13.044   4.393  -7.281  1.00  0.00           H  
ATOM   4135  HB3 ARG A 807      14.311   4.680  -6.118  1.00  0.00           H  
ATOM   4136  HG2 ARG A 807      13.301   3.004  -4.604  1.00  0.00           H  
ATOM   4137  HG3 ARG A 807      12.095   2.565  -5.781  1.00  0.00           H  
ATOM   4138  HD2 ARG A 807      13.880   0.950  -6.206  1.00  0.00           H  
ATOM   4139  HD3 ARG A 807      14.132   2.218  -7.368  1.00  0.00           H  
ATOM   4140  HE  ARG A 807      15.582   2.563  -4.865  1.00  0.00           H  
ATOM   4141 HH11 ARG A 807      15.774   1.649  -8.304  1.00  0.00           H  
ATOM   4142 HH12 ARG A 807      17.496   1.907  -8.391  1.00  0.00           H  
ATOM   4143 HH21 ARG A 807      17.811   2.940  -5.027  1.00  0.00           H  
ATOM   4144 HH22 ARG A 807      18.651   2.639  -6.521  1.00  0.00           H  
ATOM   4145  N   LEU A 808      13.477   7.638  -5.245  1.00 11.81           N  
ATOM   4146  CA  LEU A 808      14.072   8.909  -5.664  1.00 11.15           C  
ATOM   4147  C   LEU A 808      15.326   8.617  -6.512  1.00 11.44           C  
ATOM   4148  O   LEU A 808      16.372   8.295  -5.947  1.00 12.74           O  
ATOM   4149  CB  LEU A 808      14.363   9.766  -4.405  1.00 10.55           C  
ATOM   4150  CG  LEU A 808      14.533  11.284  -4.658  1.00  9.87           C  
ATOM   4151  CD1 LEU A 808      14.451  12.075  -3.336  1.00 10.43           C  
ATOM   4152  CD2 LEU A 808      15.819  11.638  -5.429  1.00  9.22           C  
ATOM   4153  H   LEU A 808      13.683   7.344  -4.302  1.00  0.00           H  
ATOM   4154  HA  LEU A 808      13.337   9.441  -6.265  1.00  0.00           H  
ATOM   4155  HB2 LEU A 808      13.513   9.645  -3.734  1.00  0.00           H  
ATOM   4156  HB3 LEU A 808      15.218   9.375  -3.851  1.00  0.00           H  
ATOM   4157  HG  LEU A 808      13.689  11.612  -5.267  1.00  0.00           H  
ATOM   4158 HD11 LEU A 808      13.673  12.835  -3.385  1.00  0.00           H  
ATOM   4159 HD12 LEU A 808      14.214  11.437  -2.486  1.00  0.00           H  
ATOM   4160 HD13 LEU A 808      15.385  12.580  -3.094  1.00  0.00           H  
ATOM   4161 HD21 LEU A 808      16.146  12.660  -5.240  1.00  0.00           H  
ATOM   4162 HD22 LEU A 808      16.644  10.975  -5.166  1.00  0.00           H  
ATOM   4163 HD23 LEU A 808      15.654  11.552  -6.502  1.00  0.00           H  
ATOM   4164  N   LEU A 809      15.177   8.686  -7.846  1.00 11.24           N  
ATOM   4165  CA  LEU A 809      16.221   8.307  -8.803  1.00 11.61           C  
ATOM   4166  C   LEU A 809      17.107   9.482  -9.242  1.00 11.38           C  
ATOM   4167  O   LEU A 809      18.267   9.238  -9.570  1.00 11.55           O  
ATOM   4168  CB  LEU A 809      15.586   7.642 -10.048  1.00 12.53           C  
ATOM   4169  CG  LEU A 809      14.889   6.288  -9.790  1.00 14.29           C  
ATOM   4170  CD1 LEU A 809      14.338   5.695 -11.099  1.00 14.68           C  
ATOM   4171  CD2 LEU A 809      15.784   5.269  -9.059  1.00 15.28           C  
ATOM   4172  H   LEU A 809      14.287   8.964  -8.235  1.00  0.00           H  
ATOM   4173  HA  LEU A 809      16.893   7.588  -8.333  1.00  0.00           H  
ATOM   4174  HB2 LEU A 809      14.876   8.334 -10.505  1.00  0.00           H  
ATOM   4175  HB3 LEU A 809      16.363   7.479 -10.797  1.00  0.00           H  
ATOM   4176  HG  LEU A 809      14.026   6.481  -9.154  1.00  0.00           H  
ATOM   4177 HD11 LEU A 809      13.382   5.204 -10.922  1.00  0.00           H  
ATOM   4178 HD12 LEU A 809      14.183   6.457 -11.864  1.00  0.00           H  
ATOM   4179 HD13 LEU A 809      15.012   4.949 -11.518  1.00  0.00           H  
ATOM   4180 HD21 LEU A 809      15.561   4.245  -9.357  1.00  0.00           H  
ATOM   4181 HD22 LEU A 809      16.842   5.443  -9.256  1.00  0.00           H  
ATOM   4182 HD23 LEU A 809      15.635   5.328  -7.981  1.00  0.00           H  
ATOM   4183  N   CYS A 810      16.561  10.710  -9.268  1.00 11.55           N  
ATOM   4184  CA  CYS A 810      17.248  11.900  -9.775  1.00 11.42           C  
ATOM   4185  C   CYS A 810      16.763  13.167  -9.056  1.00 10.72           C  
ATOM   4186  O   CYS A 810      15.655  13.200  -8.522  1.00 11.42           O  
ATOM   4187  CB  CYS A 810      17.046  12.013 -11.308  1.00 14.74           C  
ATOM   4188  SG  CYS A 810      18.173  11.001 -12.317  1.00 22.23           S  
ATOM   4189  H   CYS A 810      15.609  10.846  -8.958  1.00  0.00           H  
ATOM   4190  HA  CYS A 810      18.316  11.814  -9.564  1.00  0.00           H  
ATOM   4191  HB2 CYS A 810      16.018  11.775 -11.584  1.00  0.00           H  
ATOM   4192  HB3 CYS A 810      17.194  13.045 -11.627  1.00  0.00           H  
ATOM   4193  N   GLY A 811      17.610  14.204  -9.101  1.00  9.44           N  
ATOM   4194  CA  GLY A 811      17.289  15.564  -8.685  1.00  9.83           C  
ATOM   4195  C   GLY A 811      16.697  16.348  -9.867  1.00  9.87           C  
ATOM   4196  O   GLY A 811      16.689  15.889 -11.012  1.00 10.01           O  
ATOM   4197  H   GLY A 811      18.489  14.086  -9.590  1.00  0.00           H  
ATOM   4198  HA2 GLY A 811      16.602  15.564  -7.838  1.00  0.00           H  
ATOM   4199  HA3 GLY A 811      18.207  16.054  -8.357  1.00  0.00           H  
ATOM   4200  N   ALA A 812      16.221  17.562  -9.568  1.00  9.67           N  
ATOM   4201  CA  ALA A 812      15.623  18.500 -10.514  1.00  9.56           C  
ATOM   4202  C   ALA A 812      15.637  19.919  -9.932  1.00  9.79           C  
ATOM   4203  O   ALA A 812      15.789  20.091  -8.722  1.00  9.96           O  
ATOM   4204  CB  ALA A 812      14.199  18.049 -10.880  1.00  9.54           C  
ATOM   4205  H   ALA A 812      16.240  17.878  -8.608  1.00  0.00           H  
ATOM   4206  HA  ALA A 812      16.231  18.516 -11.420  1.00  0.00           H  
ATOM   4207  HB1 ALA A 812      13.660  18.819 -11.431  1.00  0.00           H  
ATOM   4208  HB2 ALA A 812      14.231  17.170 -11.517  1.00  0.00           H  
ATOM   4209  HB3 ALA A 812      13.613  17.794  -9.997  1.00  0.00           H  
ATOM   4210  N   SER A 813      15.487  20.906 -10.826  1.00  9.17           N  
ATOM   4211  CA  SER A 813      15.561  22.332 -10.529  1.00  9.17           C  
ATOM   4212  C   SER A 813      14.283  23.014 -11.027  1.00  9.55           C  
ATOM   4213  O   SER A 813      14.069  23.063 -12.236  1.00  9.19           O  
ATOM   4214  CB  SER A 813      16.787  22.918 -11.253  1.00  8.93           C  
ATOM   4215  OG  SER A 813      17.970  22.404 -10.687  1.00  9.19           O  
ATOM   4216  H   SER A 813      15.384  20.669 -11.805  1.00  0.00           H  
ATOM   4217  HA  SER A 813      15.673  22.512  -9.461  1.00  0.00           H  
ATOM   4218  HB2 SER A 813      16.774  22.684 -12.317  1.00  0.00           H  
ATOM   4219  HB3 SER A 813      16.810  24.004 -11.159  1.00  0.00           H  
ATOM   4220  HG  SER A 813      18.029  21.470 -10.907  1.00  0.00           H  
ATOM   4221  N   LEU A 814      13.479  23.560 -10.100  1.00 10.07           N  
ATOM   4222  CA  LEU A 814      12.318  24.408 -10.394  1.00 10.95           C  
ATOM   4223  C   LEU A 814      12.773  25.706 -11.089  1.00 11.29           C  
ATOM   4224  O   LEU A 814      13.665  26.367 -10.564  1.00 11.52           O  
ATOM   4225  CB  LEU A 814      11.585  24.698  -9.060  1.00 11.07           C  
ATOM   4226  CG  LEU A 814      10.225  25.422  -9.191  1.00 11.79           C  
ATOM   4227  CD1 LEU A 814       9.178  24.548  -9.906  1.00 10.71           C  
ATOM   4228  CD2 LEU A 814       9.710  25.901  -7.818  1.00 12.03           C  
ATOM   4229  H   LEU A 814      13.721  23.464  -9.122  1.00  0.00           H  
ATOM   4230  HA  LEU A 814      11.654  23.859 -11.062  1.00  0.00           H  
ATOM   4231  HB2 LEU A 814      11.434  23.764  -8.516  1.00  0.00           H  
ATOM   4232  HB3 LEU A 814      12.245  25.298  -8.433  1.00  0.00           H  
ATOM   4233  HG  LEU A 814      10.374  26.321  -9.789  1.00  0.00           H  
ATOM   4234 HD11 LEU A 814       8.159  24.787  -9.600  1.00  0.00           H  
ATOM   4235 HD12 LEU A 814       9.226  24.686 -10.986  1.00  0.00           H  
ATOM   4236 HD13 LEU A 814       9.339  23.493  -9.700  1.00  0.00           H  
ATOM   4237 HD21 LEU A 814       9.500  26.971  -7.834  1.00  0.00           H  
ATOM   4238 HD22 LEU A 814       8.791  25.398  -7.523  1.00  0.00           H  
ATOM   4239 HD23 LEU A 814      10.433  25.723  -7.020  1.00  0.00           H  
ATOM   4240  N   VAL A 815      12.177  26.033 -12.247  1.00 10.97           N  
ATOM   4241  CA  VAL A 815      12.531  27.214 -13.051  1.00 12.28           C  
ATOM   4242  C   VAL A 815      11.321  28.109 -13.394  1.00 13.04           C  
ATOM   4243  O   VAL A 815      11.528  29.229 -13.863  1.00 13.14           O  
ATOM   4244  CB  VAL A 815      13.246  26.823 -14.376  1.00 12.39           C  
ATOM   4245  CG1 VAL A 815      14.671  26.305 -14.115  1.00 11.71           C  
ATOM   4246  CG2 VAL A 815      12.443  25.845 -15.258  1.00 12.41           C  
ATOM   4247  H   VAL A 815      11.468  25.424 -12.635  1.00  0.00           H  
ATOM   4248  HA  VAL A 815      13.204  27.860 -12.484  1.00  0.00           H  
ATOM   4249  HB  VAL A 815      13.374  27.734 -14.965  1.00  0.00           H  
ATOM   4250 HG11 VAL A 815      15.210  26.163 -15.051  1.00  0.00           H  
ATOM   4251 HG12 VAL A 815      15.245  27.014 -13.518  1.00  0.00           H  
ATOM   4252 HG13 VAL A 815      14.664  25.353 -13.585  1.00  0.00           H  
ATOM   4253 HG21 VAL A 815      12.911  25.730 -16.236  1.00  0.00           H  
ATOM   4254 HG22 VAL A 815      12.384  24.857 -14.803  1.00  0.00           H  
ATOM   4255 HG23 VAL A 815      11.423  26.187 -15.429  1.00  0.00           H  
ATOM   4256  N   SER A 816      10.097  27.638 -13.115  1.00 13.25           N  
ATOM   4257  CA  SER A 816       8.861  28.416 -13.197  1.00 13.95           C  
ATOM   4258  C   SER A 816       7.864  27.895 -12.149  1.00 14.56           C  
ATOM   4259  O   SER A 816       8.265  27.204 -11.213  1.00 14.20           O  
ATOM   4260  CB  SER A 816       8.325  28.453 -14.651  1.00 14.23           C  
ATOM   4261  OG  SER A 816       7.667  27.256 -15.017  1.00 14.54           O  
ATOM   4262  H   SER A 816       9.997  26.713 -12.721  1.00  0.00           H  
ATOM   4263  HA  SER A 816       9.093  29.441 -12.900  1.00  0.00           H  
ATOM   4264  HB2 SER A 816       7.611  29.270 -14.763  1.00  0.00           H  
ATOM   4265  HB3 SER A 816       9.129  28.656 -15.359  1.00  0.00           H  
ATOM   4266  HG  SER A 816       7.129  27.425 -15.796  1.00  0.00           H  
ATOM   4267  N   SER A 817       6.578  28.250 -12.299  1.00 14.41           N  
ATOM   4268  CA  SER A 817       5.497  27.730 -11.463  1.00 15.11           C  
ATOM   4269  C   SER A 817       5.111  26.276 -11.795  1.00 14.90           C  
ATOM   4270  O   SER A 817       4.504  25.636 -10.940  1.00 16.01           O  
ATOM   4271  CB  SER A 817       4.293  28.692 -11.528  1.00 15.58           C  
ATOM   4272  OG  SER A 817       3.658  28.684 -12.793  1.00 16.11           O  
ATOM   4273  H   SER A 817       6.297  28.829 -13.078  1.00  0.00           H  
ATOM   4274  HA  SER A 817       5.840  27.730 -10.428  1.00  0.00           H  
ATOM   4275  HB2 SER A 817       3.556  28.420 -10.771  1.00  0.00           H  
ATOM   4276  HB3 SER A 817       4.606  29.711 -11.298  1.00  0.00           H  
ATOM   4277  HG  SER A 817       3.315  27.804 -12.970  1.00  0.00           H  
ATOM   4278  N   ASP A 818       5.449  25.782 -12.999  1.00 14.92           N  
ATOM   4279  CA  ASP A 818       4.980  24.487 -13.500  1.00 15.81           C  
ATOM   4280  C   ASP A 818       6.037  23.703 -14.302  1.00 13.75           C  
ATOM   4281  O   ASP A 818       5.707  22.608 -14.746  1.00 14.37           O  
ATOM   4282  CB  ASP A 818       3.635  24.579 -14.275  1.00 19.40           C  
ATOM   4283  CG  ASP A 818       3.587  25.542 -15.473  1.00 23.58           C  
ATOM   4284  OD1 ASP A 818       2.547  25.494 -16.167  1.00 30.96           O  
ATOM   4285  OD2 ASP A 818       4.561  26.296 -15.691  1.00 23.60           O1-
ATOM   4286  H   ASP A 818       5.934  26.367 -13.668  1.00  0.00           H  
ATOM   4287  HA  ASP A 818       4.791  23.844 -12.641  1.00  0.00           H  
ATOM   4288  HB2 ASP A 818       3.344  23.585 -14.617  1.00  0.00           H  
ATOM   4289  HB3 ASP A 818       2.865  24.902 -13.573  1.00  0.00           H  
ATOM   4290  N   TRP A 819       7.266  24.220 -14.474  1.00 12.98           N  
ATOM   4291  CA  TRP A 819       8.340  23.516 -15.183  1.00 11.97           C  
ATOM   4292  C   TRP A 819       9.566  23.295 -14.294  1.00 11.11           C  
ATOM   4293  O   TRP A 819       9.959  24.182 -13.534  1.00 10.48           O  
ATOM   4294  CB  TRP A 819       8.745  24.270 -16.462  1.00 12.30           C  
ATOM   4295  CG  TRP A 819       7.780  24.173 -17.604  1.00 12.99           C  
ATOM   4296  CD1 TRP A 819       6.826  25.077 -17.918  1.00 14.76           C  
ATOM   4297  CD2 TRP A 819       7.628  23.081 -18.563  1.00 13.11           C  
ATOM   4298  CE2 TRP A 819       6.571  23.413 -19.463  1.00 14.47           C  
ATOM   4299  CE3 TRP A 819       8.283  21.846 -18.774  1.00 12.92           C  
ATOM   4300  NE1 TRP A 819       6.121  24.639 -19.020  1.00 14.59           N  
ATOM   4301  CZ2 TRP A 819       6.197  22.572 -20.528  1.00 14.58           C  
ATOM   4302  CZ3 TRP A 819       7.930  21.001 -19.847  1.00 13.54           C  
ATOM   4303  CH2 TRP A 819       6.894  21.366 -20.728  1.00 13.97           C  
ATOM   4304  H   TRP A 819       7.493  25.134 -14.107  1.00  0.00           H  
ATOM   4305  HA  TRP A 819       8.011  22.522 -15.495  1.00  0.00           H  
ATOM   4306  HB2 TRP A 819       8.951  25.317 -16.242  1.00  0.00           H  
ATOM   4307  HB3 TRP A 819       9.685  23.864 -16.833  1.00  0.00           H  
ATOM   4308  HD1 TRP A 819       6.659  26.002 -17.387  1.00  0.00           H  
ATOM   4309  HE1 TRP A 819       5.382  25.185 -19.442  1.00  0.00           H  
ATOM   4310  HE3 TRP A 819       9.079  21.550 -18.107  1.00  0.00           H  
ATOM   4311  HZ2 TRP A 819       5.395  22.854 -21.194  1.00  0.00           H  
ATOM   4312  HZ3 TRP A 819       8.452  20.066 -19.991  1.00  0.00           H  
ATOM   4313  HH2 TRP A 819       6.627  20.715 -21.547  1.00  0.00           H  
ATOM   4314  N   LEU A 820      10.162  22.108 -14.479  1.00 10.44           N  
ATOM   4315  CA  LEU A 820      11.438  21.687 -13.917  1.00 10.28           C  
ATOM   4316  C   LEU A 820      12.462  21.539 -15.052  1.00  9.92           C  
ATOM   4317  O   LEU A 820      12.083  21.250 -16.188  1.00  9.86           O  
ATOM   4318  CB  LEU A 820      11.291  20.306 -13.235  1.00  9.63           C  
ATOM   4319  CG  LEU A 820      10.114  20.134 -12.255  1.00 10.37           C  
ATOM   4320  CD1 LEU A 820      10.098  18.704 -11.700  1.00  9.82           C  
ATOM   4321  CD2 LEU A 820      10.122  21.170 -11.121  1.00 10.50           C  
ATOM   4322  H   LEU A 820       9.739  21.445 -15.116  1.00  0.00           H  
ATOM   4323  HA  LEU A 820      11.790  22.423 -13.194  1.00  0.00           H  
ATOM   4324  HB2 LEU A 820      11.195  19.538 -14.003  1.00  0.00           H  
ATOM   4325  HB3 LEU A 820      12.222  20.081 -12.714  1.00  0.00           H  
ATOM   4326  HG  LEU A 820       9.181  20.261 -12.806  1.00  0.00           H  
ATOM   4327 HD11 LEU A 820       9.330  18.592 -10.938  1.00  0.00           H  
ATOM   4328 HD12 LEU A 820       9.888  17.979 -12.488  1.00  0.00           H  
ATOM   4329 HD13 LEU A 820      11.055  18.439 -11.249  1.00  0.00           H  
ATOM   4330 HD21 LEU A 820       9.813  20.741 -10.168  1.00  0.00           H  
ATOM   4331 HD22 LEU A 820      11.110  21.605 -10.975  1.00  0.00           H  
ATOM   4332 HD23 LEU A 820       9.428  21.976 -11.354  1.00  0.00           H  
ATOM   4333  N   VAL A 821      13.743  21.656 -14.685  1.00  9.54           N  
ATOM   4334  CA  VAL A 821      14.894  21.249 -15.482  1.00  9.97           C  
ATOM   4335  C   VAL A 821      15.561  20.062 -14.759  1.00  9.56           C  
ATOM   4336  O   VAL A 821      15.809  20.145 -13.557  1.00  9.53           O  
ATOM   4337  CB  VAL A 821      15.930  22.405 -15.612  1.00 10.26           C  
ATOM   4338  CG1 VAL A 821      17.276  21.980 -16.227  1.00 10.94           C  
ATOM   4339  CG2 VAL A 821      15.368  23.575 -16.432  1.00 11.52           C  
ATOM   4340  H   VAL A 821      13.955  21.934 -13.734  1.00  0.00           H  
ATOM   4341  HA  VAL A 821      14.582  20.940 -16.481  1.00  0.00           H  
ATOM   4342  HB  VAL A 821      16.135  22.792 -14.613  1.00  0.00           H  
ATOM   4343 HG11 VAL A 821      17.933  22.837 -16.373  1.00  0.00           H  
ATOM   4344 HG12 VAL A 821      17.807  21.278 -15.587  1.00  0.00           H  
ATOM   4345 HG13 VAL A 821      17.129  21.503 -17.197  1.00  0.00           H  
ATOM   4346 HG21 VAL A 821      16.050  24.425 -16.421  1.00  0.00           H  
ATOM   4347 HG22 VAL A 821      15.223  23.289 -17.472  1.00  0.00           H  
ATOM   4348 HG23 VAL A 821      14.411  23.916 -16.042  1.00  0.00           H  
ATOM   4349  N   SER A 822      15.859  18.997 -15.512  1.00  9.12           N  
ATOM   4350  CA  SER A 822      16.580  17.806 -15.056  1.00  8.73           C  
ATOM   4351  C   SER A 822      17.535  17.344 -16.175  1.00  9.25           C  
ATOM   4352  O   SER A 822      17.643  18.028 -17.192  1.00  9.48           O  
ATOM   4353  CB  SER A 822      15.550  16.736 -14.625  1.00  8.65           C  
ATOM   4354  OG  SER A 822      16.152  15.624 -13.989  1.00  8.98           O  
ATOM   4355  H   SER A 822      15.629  19.011 -16.498  1.00  0.00           H  
ATOM   4356  HA  SER A 822      17.202  18.068 -14.200  1.00  0.00           H  
ATOM   4357  HB2 SER A 822      14.830  17.166 -13.929  1.00  0.00           H  
ATOM   4358  HB3 SER A 822      14.982  16.383 -15.487  1.00  0.00           H  
ATOM   4359  HG  SER A 822      16.331  15.851 -13.070  1.00  0.00           H  
ATOM   4360  N   ALA A 823      18.232  16.214 -15.974  1.00  9.05           N  
ATOM   4361  CA  ALA A 823      19.075  15.576 -16.987  1.00  9.35           C  
ATOM   4362  C   ALA A 823      18.232  14.679 -17.908  1.00  9.57           C  
ATOM   4363  O   ALA A 823      17.206  14.149 -17.477  1.00 11.02           O  
ATOM   4364  CB  ALA A 823      20.181  14.769 -16.293  1.00  8.86           C  
ATOM   4365  H   ALA A 823      18.074  15.685 -15.128  1.00  0.00           H  
ATOM   4366  HA  ALA A 823      19.562  16.341 -17.591  1.00  0.00           H  
ATOM   4367  HB1 ALA A 823      20.811  14.259 -17.021  1.00  0.00           H  
ATOM   4368  HB2 ALA A 823      20.832  15.419 -15.711  1.00  0.00           H  
ATOM   4369  HB3 ALA A 823      19.774  14.015 -15.621  1.00  0.00           H  
ATOM   4370  N   ALA A 824      18.689  14.512 -19.160  1.00  8.78           N  
ATOM   4371  CA  ALA A 824      18.040  13.655 -20.153  1.00  9.51           C  
ATOM   4372  C   ALA A 824      18.181  12.158 -19.853  1.00  9.61           C  
ATOM   4373  O   ALA A 824      17.207  11.437 -20.052  1.00 10.15           O  
ATOM   4374  CB  ALA A 824      18.564  13.975 -21.556  1.00  9.64           C  
ATOM   4375  H   ALA A 824      19.566  14.931 -19.437  1.00  0.00           H  
ATOM   4376  HA  ALA A 824      16.975  13.878 -20.143  1.00  0.00           H  
ATOM   4377  HB1 ALA A 824      18.075  13.356 -22.309  1.00  0.00           H  
ATOM   4378  HB2 ALA A 824      18.380  15.011 -21.827  1.00  0.00           H  
ATOM   4379  HB3 ALA A 824      19.636  13.801 -21.625  1.00  0.00           H  
ATOM   4380  N   HIS A 825      19.352  11.718 -19.355  1.00  9.74           N  
ATOM   4381  CA  HIS A 825      19.639  10.314 -19.031  1.00 11.08           C  
ATOM   4382  C   HIS A 825      18.759   9.731 -17.905  1.00 12.11           C  
ATOM   4383  O   HIS A 825      18.547   8.518 -17.894  1.00 12.61           O  
ATOM   4384  CB  HIS A 825      21.147  10.123 -18.743  1.00 11.17           C  
ATOM   4385  CG  HIS A 825      21.617  10.486 -17.355  1.00 11.22           C  
ATOM   4386  CD2 HIS A 825      21.714   9.738 -16.203  1.00 12.47           C  
ATOM   4387  ND1 HIS A 825      22.093  11.740 -17.023  1.00 10.91           N  
ATOM   4388  CE1 HIS A 825      22.424  11.709 -15.732  1.00 10.76           C  
ATOM   4389  NE2 HIS A 825      22.221  10.524 -15.168  1.00 12.03           N  
ATOM   4390  H   HIS A 825      20.119  12.374 -19.245  1.00  0.00           H  
ATOM   4391  HA  HIS A 825      19.413   9.749 -19.938  1.00  0.00           H  
ATOM   4392  HB2 HIS A 825      21.409   9.077 -18.908  1.00  0.00           H  
ATOM   4393  HB3 HIS A 825      21.741  10.690 -19.460  1.00  0.00           H  
ATOM   4394  HD1 HIS A 825      22.238  12.524 -17.656  1.00  0.00           H  
ATOM   4395  HD2 HIS A 825      21.451   8.704 -16.038  1.00  0.00           H  
ATOM   4396  HE1 HIS A 825      22.833  12.559 -15.204  1.00  0.00           H  
ATOM   4397  N   CYS A 826      18.254  10.596 -17.004  1.00 11.86           N  
ATOM   4398  CA  CYS A 826      17.308  10.253 -15.938  1.00 13.99           C  
ATOM   4399  C   CYS A 826      15.978   9.701 -16.473  1.00 14.01           C  
ATOM   4400  O   CYS A 826      15.445   8.765 -15.883  1.00 14.68           O  
ATOM   4401  CB  CYS A 826      17.021  11.500 -15.077  1.00 15.12           C  
ATOM   4402  SG  CYS A 826      18.392  12.064 -14.042  1.00 18.59           S  
ATOM   4403  H   CYS A 826      18.495  11.574 -17.081  1.00  0.00           H  
ATOM   4404  HA  CYS A 826      17.768   9.488 -15.309  1.00  0.00           H  
ATOM   4405  HB2 CYS A 826      16.722  12.330 -15.716  1.00  0.00           H  
ATOM   4406  HB3 CYS A 826      16.173  11.322 -14.413  1.00  0.00           H  
ATOM   4407  N   VAL A 827      15.474  10.301 -17.563  1.00 13.65           N  
ATOM   4408  CA  VAL A 827      14.128  10.073 -18.083  1.00 14.24           C  
ATOM   4409  C   VAL A 827      14.099   9.345 -19.443  1.00 15.94           C  
ATOM   4410  O   VAL A 827      13.033   8.850 -19.802  1.00 16.21           O  
ATOM   4411  CB  VAL A 827      13.376  11.426 -18.234  1.00 13.57           C  
ATOM   4412  CG1 VAL A 827      13.141  12.107 -16.875  1.00 13.77           C  
ATOM   4413  CG2 VAL A 827      14.021  12.413 -19.231  1.00 14.29           C  
ATOM   4414  H   VAL A 827      15.998  11.043 -18.007  1.00  0.00           H  
ATOM   4415  HA  VAL A 827      13.557   9.452 -17.391  1.00  0.00           H  
ATOM   4416  HB  VAL A 827      12.381  11.195 -18.610  1.00  0.00           H  
ATOM   4417 HG11 VAL A 827      12.531  13.003 -16.992  1.00  0.00           H  
ATOM   4418 HG12 VAL A 827      12.617  11.446 -16.185  1.00  0.00           H  
ATOM   4419 HG13 VAL A 827      14.078  12.407 -16.404  1.00  0.00           H  
ATOM   4420 HG21 VAL A 827      13.460  13.345 -19.282  1.00  0.00           H  
ATOM   4421 HG22 VAL A 827      15.037  12.672 -18.936  1.00  0.00           H  
ATOM   4422 HG23 VAL A 827      14.057  12.008 -20.242  1.00  0.00           H  
ATOM   4423  N   TYR A 828      15.232   9.276 -20.170  1.00 16.29           N  
ATOM   4424  CA  TYR A 828      15.341   8.696 -21.516  1.00 18.16           C  
ATOM   4425  C   TYR A 828      14.886   7.227 -21.577  1.00 20.58           C  
ATOM   4426  O   TYR A 828      15.377   6.406 -20.801  1.00 19.70           O  
ATOM   4427  CB  TYR A 828      16.787   8.859 -22.038  1.00 18.77           C  
ATOM   4428  CG  TYR A 828      17.034   8.369 -23.457  1.00 23.59           C  
ATOM   4429  CD1 TYR A 828      16.854   9.253 -24.542  1.00 24.95           C  
ATOM   4430  CD2 TYR A 828      17.447   7.043 -23.704  1.00 26.98           C  
ATOM   4431  CE1 TYR A 828      17.105   8.824 -25.859  1.00 27.35           C  
ATOM   4432  CE2 TYR A 828      17.680   6.607 -25.023  1.00 28.99           C  
ATOM   4433  CZ  TYR A 828      17.519   7.500 -26.100  1.00 29.86           C  
ATOM   4434  OH  TYR A 828      17.764   7.082 -27.376  1.00 33.27           O  
ATOM   4435  H   TYR A 828      16.071   9.712 -19.811  1.00  0.00           H  
ATOM   4436  HA  TYR A 828      14.687   9.288 -22.160  1.00  0.00           H  
ATOM   4437  HB2 TYR A 828      17.062   9.912 -22.019  1.00  0.00           H  
ATOM   4438  HB3 TYR A 828      17.486   8.357 -21.366  1.00  0.00           H  
ATOM   4439  HD1 TYR A 828      16.540  10.269 -24.359  1.00  0.00           H  
ATOM   4440  HD2 TYR A 828      17.581   6.355 -22.881  1.00  0.00           H  
ATOM   4441  HE1 TYR A 828      16.976   9.512 -26.682  1.00  0.00           H  
ATOM   4442  HE2 TYR A 828      17.990   5.590 -25.205  1.00  0.00           H  
ATOM   4443  HH  TYR A 828      17.972   6.147 -27.432  1.00  0.00           H  
ATOM   4444  N   GLY A 829      13.965   6.938 -22.511  1.00 21.25           N  
ATOM   4445  CA  GLY A 829      13.409   5.603 -22.738  1.00 22.28           C  
ATOM   4446  C   GLY A 829      12.321   5.221 -21.717  1.00 24.52           C  
ATOM   4447  O   GLY A 829      11.847   4.087 -21.756  1.00 25.52           O  
ATOM   4448  H   GLY A 829      13.612   7.680 -23.099  1.00  0.00           H  
ATOM   4449  HA2 GLY A 829      12.972   5.577 -23.736  1.00  0.00           H  
ATOM   4450  HA3 GLY A 829      14.202   4.855 -22.720  1.00  0.00           H  
ATOM   4451  N   ARG A 830      11.925   6.140 -20.819  1.00 20.73           N  
ATOM   4452  CA  ARG A 830      10.907   5.932 -19.785  1.00 22.43           C  
ATOM   4453  C   ARG A 830      10.145   7.238 -19.489  1.00 21.35           C  
ATOM   4454  O   ARG A 830       9.716   7.448 -18.353  1.00 20.54           O  
ATOM   4455  CB  ARG A 830      11.539   5.256 -18.542  1.00 22.11           C  
ATOM   4456  CG  ARG A 830      12.668   6.042 -17.843  1.00 24.08           C  
ATOM   4457  CD  ARG A 830      13.178   5.307 -16.595  1.00 25.53           C  
ATOM   4458  NE  ARG A 830      14.363   5.955 -16.016  1.00 24.63           N  
ATOM   4459  CZ  ARG A 830      15.071   5.496 -14.970  1.00 26.62           C  
ATOM   4460  NH1 ARG A 830      14.770   4.329 -14.383  1.00 26.21           N1+
ATOM   4461  NH2 ARG A 830      16.095   6.221 -14.506  1.00 25.25           N1+
ATOM   4462  H   ARG A 830      12.363   7.052 -20.822  1.00  0.00           H  
ATOM   4463  HA  ARG A 830      10.150   5.252 -20.179  1.00  0.00           H  
ATOM   4464  HB2 ARG A 830      10.754   5.040 -17.817  1.00  0.00           H  
ATOM   4465  HB3 ARG A 830      11.930   4.283 -18.841  1.00  0.00           H  
ATOM   4466  HG2 ARG A 830      13.492   6.280 -18.517  1.00  0.00           H  
ATOM   4467  HG3 ARG A 830      12.251   6.996 -17.520  1.00  0.00           H  
ATOM   4468  HD2 ARG A 830      12.417   5.374 -15.816  1.00  0.00           H  
ATOM   4469  HD3 ARG A 830      13.336   4.246 -16.792  1.00  0.00           H  
ATOM   4470  HE  ARG A 830      14.619   6.855 -16.403  1.00  0.00           H  
ATOM   4471 HH11 ARG A 830      13.994   3.781 -14.725  1.00  0.00           H  
ATOM   4472 HH12 ARG A 830      15.309   3.989 -13.601  1.00  0.00           H  
ATOM   4473 HH21 ARG A 830      16.303   7.116 -14.929  1.00  0.00           H  
ATOM   4474 HH22 ARG A 830      16.651   5.898 -13.727  1.00  0.00           H  
ATOM   4475  N   ASN A 831       9.995   8.088 -20.520  1.00 20.08           N  
ATOM   4476  CA  ASN A 831       9.377   9.414 -20.446  1.00 20.74           C  
ATOM   4477  C   ASN A 831       7.996   9.494 -21.125  1.00 22.68           C  
ATOM   4478  O   ASN A 831       7.271  10.448 -20.845  1.00 21.71           O  
ATOM   4479  CB  ASN A 831      10.345  10.481 -21.019  1.00 19.27           C  
ATOM   4480  CG  ASN A 831      10.748  10.330 -22.491  1.00 20.91           C  
ATOM   4481  ND2 ASN A 831      10.446  11.343 -23.307  1.00 19.47           N  
ATOM   4482  OD1 ASN A 831      11.345   9.327 -22.880  1.00 22.59           O  
ATOM   4483  H   ASN A 831      10.397   7.845 -21.415  1.00  0.00           H  
ATOM   4484  HA  ASN A 831       9.215   9.668 -19.398  1.00  0.00           H  
ATOM   4485  HB2 ASN A 831       9.900  11.460 -20.892  1.00  0.00           H  
ATOM   4486  HB3 ASN A 831      11.258  10.504 -20.432  1.00  0.00           H  
ATOM   4487 HD21 ASN A 831       9.953  12.155 -22.962  1.00  0.00           H  
ATOM   4488 HD22 ASN A 831      10.701  11.298 -24.283  1.00  0.00           H  
ATOM   4489  N   LEU A 832       7.655   8.524 -21.996  1.00 22.86           N  
ATOM   4490  CA  LEU A 832       6.411   8.507 -22.779  1.00 27.62           C  
ATOM   4491  C   LEU A 832       5.155   8.121 -21.969  1.00 30.38           C  
ATOM   4492  O   LEU A 832       4.052   8.365 -22.457  1.00 32.36           O  
ATOM   4493  CB  LEU A 832       6.564   7.608 -24.032  1.00 31.84           C  
ATOM   4494  CG  LEU A 832       7.399   8.199 -25.194  1.00 35.19           C  
ATOM   4495  CD1 LEU A 832       6.886   9.574 -25.673  1.00 37.87           C  
ATOM   4496  CD2 LEU A 832       8.919   8.181 -24.944  1.00 37.84           C  
ATOM   4497  H   LEU A 832       8.300   7.767 -22.172  1.00  0.00           H  
ATOM   4498  HA  LEU A 832       6.224   9.530 -23.107  1.00  0.00           H  
ATOM   4499  HB2 LEU A 832       6.956   6.631 -23.747  1.00  0.00           H  
ATOM   4500  HB3 LEU A 832       5.572   7.405 -24.441  1.00  0.00           H  
ATOM   4501  HG  LEU A 832       7.233   7.515 -26.028  1.00  0.00           H  
ATOM   4502 HD11 LEU A 832       6.932   9.646 -26.760  1.00  0.00           H  
ATOM   4503 HD12 LEU A 832       5.846   9.741 -25.389  1.00  0.00           H  
ATOM   4504 HD13 LEU A 832       7.470  10.398 -25.263  1.00  0.00           H  
ATOM   4505 HD21 LEU A 832       9.337   9.185 -24.877  1.00  0.00           H  
ATOM   4506 HD22 LEU A 832       9.183   7.653 -24.029  1.00  0.00           H  
ATOM   4507 HD23 LEU A 832       9.437   7.675 -25.759  1.00  0.00           H  
ATOM   4508  N   GLU A 833       5.333   7.610 -20.740  1.00 30.22           N  
ATOM   4509  CA  GLU A 833       4.292   7.552 -19.715  1.00 29.74           C  
ATOM   4510  C   GLU A 833       4.778   8.442 -18.553  1.00 27.45           C  
ATOM   4511  O   GLU A 833       5.362   7.917 -17.602  1.00 24.25           O  
ATOM   4512  CB  GLU A 833       4.018   6.088 -19.306  1.00 32.40           C  
ATOM   4513  CG  GLU A 833       2.820   5.941 -18.339  1.00 37.97           C  
ATOM   4514  CD  GLU A 833       2.566   4.509 -17.858  1.00 45.32           C  
ATOM   4515  OE1 GLU A 833       3.196   3.577 -18.404  1.00 48.59           O  
ATOM   4516  OE2 GLU A 833       1.743   4.375 -16.927  1.00 44.70           O1-
ATOM   4517  H   GLU A 833       6.271   7.425 -20.418  1.00  0.00           H  
ATOM   4518  HA  GLU A 833       3.347   7.937 -20.097  1.00  0.00           H  
ATOM   4519  HB2 GLU A 833       3.821   5.503 -20.206  1.00  0.00           H  
ATOM   4520  HB3 GLU A 833       4.912   5.650 -18.859  1.00  0.00           H  
ATOM   4521  HG2 GLU A 833       2.955   6.569 -17.459  1.00  0.00           H  
ATOM   4522  HG3 GLU A 833       1.911   6.296 -18.827  1.00  0.00           H  
ATOM   4523  N   PRO A 834       4.604   9.781 -18.672  1.00 28.06           N  
ATOM   4524  CA  PRO A 834       5.192  10.734 -17.715  1.00 25.46           C  
ATOM   4525  C   PRO A 834       4.566  10.698 -16.310  1.00 25.44           C  
ATOM   4526  O   PRO A 834       5.236  11.105 -15.366  1.00 23.95           O  
ATOM   4527  CB  PRO A 834       5.013  12.097 -18.398  1.00 25.35           C  
ATOM   4528  CG  PRO A 834       3.775  11.925 -19.259  1.00 27.19           C  
ATOM   4529  CD  PRO A 834       3.886  10.487 -19.737  1.00 28.19           C  
ATOM   4530  HA  PRO A 834       6.259  10.530 -17.604  1.00  0.00           H  
ATOM   4531  HB2 PRO A 834       4.915  12.930 -17.703  1.00  0.00           H  
ATOM   4532  HB3 PRO A 834       5.875  12.301 -19.035  1.00  0.00           H  
ATOM   4533  HG2 PRO A 834       2.882  12.040 -18.641  1.00  0.00           H  
ATOM   4534  HG3 PRO A 834       3.716  12.639 -20.080  1.00  0.00           H  
ATOM   4535  HD2 PRO A 834       2.899  10.075 -19.947  1.00  0.00           H  
ATOM   4536  HD3 PRO A 834       4.479  10.460 -20.650  1.00  0.00           H  
ATOM   4537  N   SER A 835       3.329  10.180 -16.190  1.00 26.33           N  
ATOM   4538  CA  SER A 835       2.588   9.996 -14.936  1.00 27.70           C  
ATOM   4539  C   SER A 835       3.249   9.040 -13.922  1.00 25.48           C  
ATOM   4540  O   SER A 835       2.915   9.115 -12.740  1.00 24.88           O  
ATOM   4541  CB  SER A 835       1.142   9.586 -15.280  1.00 29.54           C  
ATOM   4542  OG  SER A 835       1.075   8.295 -15.857  1.00 33.50           O  
ATOM   4543  H   SER A 835       2.849   9.859 -17.018  1.00  0.00           H  
ATOM   4544  HA  SER A 835       2.540  10.969 -14.446  1.00  0.00           H  
ATOM   4545  HB2 SER A 835       0.526   9.591 -14.379  1.00  0.00           H  
ATOM   4546  HB3 SER A 835       0.693  10.306 -15.966  1.00  0.00           H  
ATOM   4547  HG  SER A 835       1.234   7.639 -15.174  1.00  0.00           H  
ATOM   4548  N   LYS A 836       4.191   8.197 -14.384  1.00 22.82           N  
ATOM   4549  CA  LYS A 836       5.063   7.383 -13.536  1.00 20.62           C  
ATOM   4550  C   LYS A 836       6.087   8.208 -12.734  1.00 17.90           C  
ATOM   4551  O   LYS A 836       6.509   7.751 -11.671  1.00 15.47           O  
ATOM   4552  CB  LYS A 836       5.794   6.339 -14.396  1.00 24.48           C  
ATOM   4553  CG  LYS A 836       4.862   5.280 -15.014  1.00 30.05           C  
ATOM   4554  CD  LYS A 836       5.527   3.906 -15.191  1.00 32.61           C  
ATOM   4555  CE  LYS A 836       5.723   3.172 -13.854  1.00 36.01           C  
ATOM   4556  NZ  LYS A 836       6.462   1.911 -14.019  1.00 39.36           N1+
ATOM   4557  H   LYS A 836       4.400   8.186 -15.372  1.00  0.00           H  
ATOM   4558  HA  LYS A 836       4.436   6.858 -12.812  1.00  0.00           H  
ATOM   4559  HB2 LYS A 836       6.374   6.826 -15.182  1.00  0.00           H  
ATOM   4560  HB3 LYS A 836       6.527   5.846 -13.761  1.00  0.00           H  
ATOM   4561  HG2 LYS A 836       3.954   5.168 -14.420  1.00  0.00           H  
ATOM   4562  HG3 LYS A 836       4.536   5.642 -15.987  1.00  0.00           H  
ATOM   4563  HD2 LYS A 836       4.918   3.297 -15.861  1.00  0.00           H  
ATOM   4564  HD3 LYS A 836       6.490   4.033 -15.688  1.00  0.00           H  
ATOM   4565  HE2 LYS A 836       6.282   3.786 -13.150  1.00  0.00           H  
ATOM   4566  HE3 LYS A 836       4.759   2.961 -13.389  1.00  0.00           H  
ATOM   4567  HZ1 LYS A 836       6.637   1.524 -13.099  1.00  0.00           H  
ATOM   4568  HZ2 LYS A 836       5.926   1.261 -14.575  1.00  0.00           H  
ATOM   4569  HZ3 LYS A 836       7.351   2.096 -14.461  1.00  0.00           H  
ATOM   4570  N   TRP A 837       6.454   9.396 -13.243  1.00 15.39           N  
ATOM   4571  CA  TRP A 837       7.296  10.363 -12.548  1.00 14.50           C  
ATOM   4572  C   TRP A 837       6.453  11.258 -11.632  1.00 14.39           C  
ATOM   4573  O   TRP A 837       5.409  11.760 -12.052  1.00 13.53           O  
ATOM   4574  CB  TRP A 837       8.117  11.190 -13.553  1.00 13.69           C  
ATOM   4575  CG  TRP A 837       9.166  10.411 -14.285  1.00 13.58           C  
ATOM   4576  CD1 TRP A 837       9.005   9.765 -15.462  1.00 14.36           C  
ATOM   4577  CD2 TRP A 837      10.515  10.092 -13.834  1.00 13.56           C  
ATOM   4578  CE2 TRP A 837      11.135   9.260 -14.813  1.00 13.81           C  
ATOM   4579  CE3 TRP A 837      11.275  10.410 -12.683  1.00 13.11           C  
ATOM   4580  NE1 TRP A 837      10.171   9.104 -15.789  1.00 14.34           N  
ATOM   4581  CZ2 TRP A 837      12.442   8.770 -14.656  1.00 13.69           C  
ATOM   4582  CZ3 TRP A 837      12.589   9.927 -12.516  1.00 13.34           C  
ATOM   4583  CH2 TRP A 837      13.173   9.107 -13.502  1.00 13.36           C  
ATOM   4584  H   TRP A 837       6.041   9.717 -14.109  1.00  0.00           H  
ATOM   4585  HA  TRP A 837       8.011   9.817 -11.937  1.00  0.00           H  
ATOM   4586  HB2 TRP A 837       7.472  11.682 -14.279  1.00  0.00           H  
ATOM   4587  HB3 TRP A 837       8.634  11.992 -13.025  1.00  0.00           H  
ATOM   4588  HD1 TRP A 837       8.094   9.770 -16.043  1.00  0.00           H  
ATOM   4589  HE1 TRP A 837      10.259   8.553 -16.634  1.00  0.00           H  
ATOM   4590  HE3 TRP A 837      10.828  11.022 -11.914  1.00  0.00           H  
ATOM   4591  HZ2 TRP A 837      12.876   8.137 -15.413  1.00  0.00           H  
ATOM   4592  HZ3 TRP A 837      13.146  10.180 -11.626  1.00  0.00           H  
ATOM   4593  HH2 TRP A 837      14.177   8.733 -13.369  1.00  0.00           H  
ATOM   4594  N   THR A 838       6.950  11.445 -10.401  1.00 13.48           N  
ATOM   4595  CA  THR A 838       6.361  12.303  -9.379  1.00 14.00           C  
ATOM   4596  C   THR A 838       7.475  13.169  -8.774  1.00 13.17           C  
ATOM   4597  O   THR A 838       8.437  12.639  -8.222  1.00 14.52           O  
ATOM   4598  CB  THR A 838       5.704  11.471  -8.244  1.00 15.71           C  
ATOM   4599  CG2 THR A 838       5.184  12.286  -7.043  1.00 16.82           C  
ATOM   4600  OG1 THR A 838       4.608  10.758  -8.779  1.00 15.68           O  
ATOM   4601  H   THR A 838       7.809  10.977 -10.140  1.00  0.00           H  
ATOM   4602  HA  THR A 838       5.608  12.956  -9.824  1.00  0.00           H  
ATOM   4603  HB  THR A 838       6.414  10.728  -7.878  1.00  0.00           H  
ATOM   4604  HG1 THR A 838       4.929  10.184  -9.479  1.00  0.00           H  
ATOM   4605 HG21 THR A 838       4.659  11.644  -6.334  1.00  0.00           H  
ATOM   4606 HG22 THR A 838       5.994  12.765  -6.495  1.00  0.00           H  
ATOM   4607 HG23 THR A 838       4.489  13.063  -7.362  1.00  0.00           H  
ATOM   4608  N   ALA A 839       7.301  14.490  -8.880  1.00 12.47           N  
ATOM   4609  CA  ALA A 839       8.171  15.503  -8.304  1.00 12.10           C  
ATOM   4610  C   ALA A 839       7.677  15.891  -6.905  1.00 12.26           C  
ATOM   4611  O   ALA A 839       6.514  16.267  -6.766  1.00 12.89           O  
ATOM   4612  CB  ALA A 839       8.141  16.718  -9.237  1.00 12.10           C  
ATOM   4613  H   ALA A 839       6.454  14.838  -9.310  1.00  0.00           H  
ATOM   4614  HA  ALA A 839       9.198  15.138  -8.247  1.00  0.00           H  
ATOM   4615  HB1 ALA A 839       8.626  17.582  -8.789  1.00  0.00           H  
ATOM   4616  HB2 ALA A 839       8.658  16.491 -10.169  1.00  0.00           H  
ATOM   4617  HB3 ALA A 839       7.120  17.013  -9.485  1.00  0.00           H  
ATOM   4618  N   ILE A 840       8.573  15.831  -5.907  1.00 11.55           N  
ATOM   4619  CA  ILE A 840       8.305  16.305  -4.549  1.00 12.45           C  
ATOM   4620  C   ILE A 840       9.115  17.596  -4.347  1.00 12.64           C  
ATOM   4621  O   ILE A 840      10.337  17.545  -4.185  1.00 13.21           O  
ATOM   4622  CB  ILE A 840       8.705  15.273  -3.451  1.00 12.62           C  
ATOM   4623  CG1 ILE A 840       8.107  13.868  -3.698  1.00 12.63           C  
ATOM   4624  CG2 ILE A 840       8.356  15.763  -2.025  1.00 12.65           C  
ATOM   4625  CD1 ILE A 840       6.575  13.796  -3.753  1.00 14.33           C  
ATOM   4626  H   ILE A 840       9.511  15.498  -6.090  1.00  0.00           H  
ATOM   4627  HA  ILE A 840       7.247  16.538  -4.415  1.00  0.00           H  
ATOM   4628  HB  ILE A 840       9.788  15.139  -3.482  1.00  0.00           H  
ATOM   4629 HG12 ILE A 840       8.494  13.474  -4.637  1.00  0.00           H  
ATOM   4630 HG13 ILE A 840       8.464  13.183  -2.928  1.00  0.00           H  
ATOM   4631 HG21 ILE A 840       8.664  15.036  -1.274  1.00  0.00           H  
ATOM   4632 HG22 ILE A 840       8.838  16.706  -1.775  1.00  0.00           H  
ATOM   4633 HG23 ILE A 840       7.284  15.926  -1.909  1.00  0.00           H  
ATOM   4634 HD11 ILE A 840       6.244  12.759  -3.815  1.00  0.00           H  
ATOM   4635 HD12 ILE A 840       6.113  14.233  -2.869  1.00  0.00           H  
ATOM   4636 HD13 ILE A 840       6.188  14.311  -4.630  1.00  0.00           H  
ATOM   4637  N   LEU A 841       8.402  18.731  -4.386  1.00 12.36           N  
ATOM   4638  CA  LEU A 841       8.950  20.064  -4.150  1.00 12.36           C  
ATOM   4639  C   LEU A 841       8.884  20.387  -2.651  1.00 12.95           C  
ATOM   4640  O   LEU A 841       7.938  19.966  -1.988  1.00 13.71           O  
ATOM   4641  CB  LEU A 841       8.148  21.110  -4.955  1.00 11.71           C  
ATOM   4642  CG  LEU A 841       8.143  20.877  -6.486  1.00 12.23           C  
ATOM   4643  CD1 LEU A 841       6.956  20.002  -6.949  1.00 11.87           C  
ATOM   4644  CD2 LEU A 841       8.229  22.212  -7.254  1.00 11.58           C  
ATOM   4645  H   LEU A 841       7.400  18.685  -4.522  1.00  0.00           H  
ATOM   4646  HA  LEU A 841       9.992  20.097  -4.473  1.00  0.00           H  
ATOM   4647  HB2 LEU A 841       7.127  21.201  -4.582  1.00  0.00           H  
ATOM   4648  HB3 LEU A 841       8.615  22.074  -4.749  1.00  0.00           H  
ATOM   4649  HG  LEU A 841       9.042  20.321  -6.743  1.00  0.00           H  
ATOM   4650 HD11 LEU A 841       6.298  20.512  -7.650  1.00  0.00           H  
ATOM   4651 HD12 LEU A 841       7.310  19.097  -7.442  1.00  0.00           H  
ATOM   4652 HD13 LEU A 841       6.328  19.684  -6.119  1.00  0.00           H  
ATOM   4653 HD21 LEU A 841       7.582  22.247  -8.127  1.00  0.00           H  
ATOM   4654 HD22 LEU A 841       7.963  23.063  -6.629  1.00  0.00           H  
ATOM   4655 HD23 LEU A 841       9.246  22.384  -7.607  1.00  0.00           H  
ATOM   4656  N   GLY A 842       9.877  21.138  -2.146  1.00 13.25           N  
ATOM   4657  CA  GLY A 842       9.961  21.514  -0.731  1.00 13.76           C  
ATOM   4658  C   GLY A 842      10.501  20.380   0.157  1.00 14.23           C  
ATOM   4659  O   GLY A 842      10.378  20.470   1.379  1.00 14.44           O  
ATOM   4660  H   GLY A 842      10.617  21.465  -2.751  1.00  0.00           H  
ATOM   4661  HA2 GLY A 842      10.643  22.355  -0.637  1.00  0.00           H  
ATOM   4662  HA3 GLY A 842       8.991  21.849  -0.361  1.00  0.00           H  
ATOM   4663  N   LEU A 843      11.085  19.326  -0.444  1.00 13.21           N  
ATOM   4664  CA  LEU A 843      11.700  18.190   0.242  1.00 12.88           C  
ATOM   4665  C   LEU A 843      13.012  18.588   0.940  1.00 12.96           C  
ATOM   4666  O   LEU A 843      13.773  19.400   0.411  1.00 12.82           O  
ATOM   4667  CB  LEU A 843      11.911  17.051  -0.785  1.00 12.17           C  
ATOM   4668  CG  LEU A 843      12.321  15.675  -0.200  1.00 12.09           C  
ATOM   4669  CD1 LEU A 843      11.288  15.120   0.803  1.00 12.57           C  
ATOM   4670  CD2 LEU A 843      12.625  14.668  -1.329  1.00 12.12           C  
ATOM   4671  H   LEU A 843      11.149  19.316  -1.451  1.00  0.00           H  
ATOM   4672  HA  LEU A 843      11.007  17.850   1.008  1.00  0.00           H  
ATOM   4673  HB2 LEU A 843      10.997  16.914  -1.358  1.00  0.00           H  
ATOM   4674  HB3 LEU A 843      12.654  17.374  -1.514  1.00  0.00           H  
ATOM   4675  HG  LEU A 843      13.256  15.804   0.345  1.00  0.00           H  
ATOM   4676 HD11 LEU A 843      11.112  14.052   0.677  1.00  0.00           H  
ATOM   4677 HD12 LEU A 843      11.633  15.263   1.828  1.00  0.00           H  
ATOM   4678 HD13 LEU A 843      10.321  15.616   0.712  1.00  0.00           H  
ATOM   4679 HD21 LEU A 843      13.574  14.161  -1.150  1.00  0.00           H  
ATOM   4680 HD22 LEU A 843      11.856  13.902  -1.421  1.00  0.00           H  
ATOM   4681 HD23 LEU A 843      12.700  15.155  -2.302  1.00  0.00           H  
ATOM   4682  N   HIS A 844      13.252  17.960   2.098  1.00 12.71           N  
ATOM   4683  CA  HIS A 844      14.476  18.083   2.878  1.00 13.43           C  
ATOM   4684  C   HIS A 844      14.928  16.679   3.295  1.00 12.86           C  
ATOM   4685  O   HIS A 844      15.968  16.224   2.829  1.00 11.82           O  
ATOM   4686  CB  HIS A 844      14.245  19.039   4.069  1.00 14.17           C  
ATOM   4687  CG  HIS A 844      15.346  19.053   5.101  1.00 16.32           C  
ATOM   4688  CD2 HIS A 844      16.573  19.677   5.041  1.00 16.08           C  
ATOM   4689  ND1 HIS A 844      15.240  18.377   6.322  1.00 17.04           N  
ATOM   4690  CE1 HIS A 844      16.385  18.618   6.945  1.00 16.96           C  
ATOM   4691  NE2 HIS A 844      17.210  19.383   6.232  1.00 17.42           N  
ATOM   4692  H   HIS A 844      12.570  17.305   2.452  1.00  0.00           H  
ATOM   4693  HA  HIS A 844      15.279  18.497   2.265  1.00  0.00           H  
ATOM   4694  HB2 HIS A 844      14.120  20.058   3.698  1.00  0.00           H  
ATOM   4695  HB3 HIS A 844      13.312  18.791   4.577  1.00  0.00           H  
ATOM   4696  HD2 HIS A 844      17.031  20.286   4.275  1.00  0.00           H  
ATOM   4697  HE1 HIS A 844      16.626  18.229   7.924  1.00  0.00           H  
ATOM   4698  HE2 HIS A 844      18.139  19.686   6.499  1.00  0.00           H  
ATOM   4699  N   MET A 845      14.130  16.021   4.148  1.00 12.58           N  
ATOM   4700  CA  MET A 845      14.401  14.689   4.676  1.00 13.06           C  
ATOM   4701  C   MET A 845      13.337  13.724   4.147  1.00 12.29           C  
ATOM   4702  O   MET A 845      12.145  13.977   4.325  1.00 13.35           O  
ATOM   4703  CB  MET A 845      14.444  14.787   6.213  1.00 15.07           C  
ATOM   4704  CG  MET A 845      14.796  13.490   6.954  1.00 17.23           C  
ATOM   4705  SD  MET A 845      14.992  13.774   8.735  1.00 23.17           S  
ATOM   4706  CE  MET A 845      15.941  12.311   9.223  1.00 23.00           C  
ATOM   4707  H   MET A 845      13.288  16.464   4.485  1.00  0.00           H  
ATOM   4708  HA  MET A 845      15.375  14.335   4.342  1.00  0.00           H  
ATOM   4709  HB2 MET A 845      15.182  15.541   6.489  1.00  0.00           H  
ATOM   4710  HB3 MET A 845      13.492  15.169   6.582  1.00  0.00           H  
ATOM   4711  HG2 MET A 845      14.031  12.728   6.803  1.00  0.00           H  
ATOM   4712  HG3 MET A 845      15.728  13.087   6.558  1.00  0.00           H  
ATOM   4713  HE1 MET A 845      16.241  12.393  10.268  1.00  0.00           H  
ATOM   4714  HE2 MET A 845      15.343  11.410   9.113  1.00  0.00           H  
ATOM   4715  HE3 MET A 845      16.839  12.209   8.615  1.00  0.00           H  
ATOM   4716  N   LYS A 846      13.795  12.648   3.488  1.00 12.52           N  
ATOM   4717  CA  LYS A 846      12.957  11.639   2.833  1.00 12.34           C  
ATOM   4718  C   LYS A 846      12.085  10.829   3.810  1.00 14.28           C  
ATOM   4719  O   LYS A 846      10.960  10.483   3.451  1.00 13.05           O  
ATOM   4720  CB  LYS A 846      13.851  10.717   1.979  1.00 12.27           C  
ATOM   4721  CG  LYS A 846      14.456  11.423   0.750  1.00 11.16           C  
ATOM   4722  CD  LYS A 846      15.601  10.643   0.088  1.00 11.00           C  
ATOM   4723  CE  LYS A 846      15.221   9.262  -0.465  1.00 11.42           C  
ATOM   4724  NZ  LYS A 846      16.386   8.613  -1.093  1.00 11.16           N1+
ATOM   4725  H   LYS A 846      14.794  12.507   3.406  1.00  0.00           H  
ATOM   4726  HA  LYS A 846      12.278  12.169   2.162  1.00  0.00           H  
ATOM   4727  HB2 LYS A 846      14.647  10.307   2.603  1.00  0.00           H  
ATOM   4728  HB3 LYS A 846      13.268   9.863   1.630  1.00  0.00           H  
ATOM   4729  HG2 LYS A 846      13.672  11.615   0.018  1.00  0.00           H  
ATOM   4730  HG3 LYS A 846      14.837  12.404   1.034  1.00  0.00           H  
ATOM   4731  HD2 LYS A 846      16.009  11.250  -0.720  1.00  0.00           H  
ATOM   4732  HD3 LYS A 846      16.403  10.533   0.815  1.00  0.00           H  
ATOM   4733  HE2 LYS A 846      14.856   8.615   0.333  1.00  0.00           H  
ATOM   4734  HE3 LYS A 846      14.422   9.352  -1.201  1.00  0.00           H  
ATOM   4735  HZ1 LYS A 846      17.123   8.505  -0.410  1.00  0.00           H  
ATOM   4736  HZ2 LYS A 846      16.123   7.703  -1.443  1.00  0.00           H  
ATOM   4737  HZ3 LYS A 846      16.723   9.183  -1.856  1.00  0.00           H  
ATOM   4738  N   SER A 847      12.602  10.571   5.024  1.00 14.54           N  
ATOM   4739  CA  SER A 847      11.895   9.879   6.104  1.00 16.05           C  
ATOM   4740  C   SER A 847      10.982  10.789   6.956  1.00 18.83           C  
ATOM   4741  O   SER A 847      10.277  10.257   7.812  1.00 18.54           O  
ATOM   4742  CB  SER A 847      12.916   9.096   6.957  1.00 16.91           C  
ATOM   4743  OG  SER A 847      13.668   9.937   7.805  1.00 16.29           O  
ATOM   4744  H   SER A 847      13.558  10.843   5.223  1.00  0.00           H  
ATOM   4745  HA  SER A 847      11.241   9.134   5.646  1.00  0.00           H  
ATOM   4746  HB2 SER A 847      12.398   8.370   7.584  1.00  0.00           H  
ATOM   4747  HB3 SER A 847      13.596   8.527   6.321  1.00  0.00           H  
ATOM   4748  HG  SER A 847      14.572   9.984   7.465  1.00  0.00           H  
ATOM   4749  N   ASN A 848      10.981  12.115   6.714  1.00 21.21           N  
ATOM   4750  CA  ASN A 848      10.077  13.071   7.363  1.00 23.71           C  
ATOM   4751  C   ASN A 848       8.727  13.085   6.617  1.00 27.76           C  
ATOM   4752  O   ASN A 848       8.486  13.947   5.772  1.00 30.28           O  
ATOM   4753  CB  ASN A 848      10.754  14.463   7.441  1.00 23.82           C  
ATOM   4754  CG  ASN A 848      10.056  15.478   8.360  1.00 28.21           C  
ATOM   4755  ND2 ASN A 848      10.652  16.664   8.498  1.00 27.83           N  
ATOM   4756  OD1 ASN A 848       8.994  15.217   8.925  1.00 26.23           O  
ATOM   4757  H   ASN A 848      11.573  12.488   5.985  1.00  0.00           H  
ATOM   4758  HA  ASN A 848       9.865  12.749   8.385  1.00  0.00           H  
ATOM   4759  HB2 ASN A 848      11.758  14.329   7.845  1.00  0.00           H  
ATOM   4760  HB3 ASN A 848      10.874  14.900   6.449  1.00  0.00           H  
ATOM   4761 HD21 ASN A 848      11.519  16.867   8.021  1.00  0.00           H  
ATOM   4762 HD22 ASN A 848      10.243  17.372   9.090  1.00  0.00           H  
ATOM   4763  N   LEU A 849       7.885  12.098   6.955  1.00 36.78           N  
ATOM   4764  CA  LEU A 849       6.565  11.848   6.372  1.00 43.77           C  
ATOM   4765  C   LEU A 849       5.425  12.733   6.926  1.00 44.96           C  
ATOM   4766  O   LEU A 849       4.301  12.600   6.444  1.00 47.85           O  
ATOM   4767  CB  LEU A 849       6.253  10.325   6.406  1.00 47.34           C  
ATOM   4768  CG  LEU A 849       6.675   9.527   7.667  1.00 48.56           C  
ATOM   4769  CD1 LEU A 849       6.056  10.066   8.966  1.00 51.34           C  
ATOM   4770  CD2 LEU A 849       6.388   8.022   7.490  1.00 51.36           C  
ATOM   4771  H   LEU A 849       8.186  11.426   7.647  1.00  0.00           H  
ATOM   4772  HA  LEU A 849       6.625  12.119   5.316  1.00  0.00           H  
ATOM   4773  HB2 LEU A 849       5.194  10.154   6.204  1.00  0.00           H  
ATOM   4774  HB3 LEU A 849       6.773   9.878   5.558  1.00  0.00           H  
ATOM   4775  HG  LEU A 849       7.756   9.608   7.772  1.00  0.00           H  
ATOM   4776 HD11 LEU A 849       6.012   9.305   9.746  1.00  0.00           H  
ATOM   4777 HD12 LEU A 849       6.647  10.892   9.362  1.00  0.00           H  
ATOM   4778 HD13 LEU A 849       5.040  10.422   8.798  1.00  0.00           H  
ATOM   4779 HD21 LEU A 849       7.301   7.436   7.606  1.00  0.00           H  
ATOM   4780 HD22 LEU A 849       5.667   7.647   8.218  1.00  0.00           H  
ATOM   4781 HD23 LEU A 849       5.985   7.795   6.503  1.00  0.00           H  
ATOM   4782  N   THR A 850       5.720  13.633   7.883  1.00 47.12           N  
ATOM   4783  CA  THR A 850       4.771  14.611   8.434  1.00 44.76           C  
ATOM   4784  C   THR A 850       5.232  16.070   8.190  1.00 44.56           C  
ATOM   4785  O   THR A 850       4.784  16.965   8.907  1.00 49.64           O  
ATOM   4786  CB  THR A 850       4.524  14.387   9.958  1.00 49.40           C  
ATOM   4787  CG2 THR A 850       4.086  12.962  10.320  1.00 50.78           C  
ATOM   4788  OG1 THR A 850       5.643  14.741  10.752  1.00 53.46           O  
ATOM   4789  H   THR A 850       6.663  13.687   8.241  1.00  0.00           H  
ATOM   4790  HA  THR A 850       3.806  14.525   7.931  1.00  0.00           H  
ATOM   4791  HB  THR A 850       3.708  15.042  10.265  1.00  0.00           H  
ATOM   4792  HG1 THR A 850       5.800  15.683  10.651  1.00  0.00           H  
ATOM   4793 HG21 THR A 850       3.769  12.904  11.362  1.00  0.00           H  
ATOM   4794 HG22 THR A 850       3.251  12.634   9.699  1.00  0.00           H  
ATOM   4795 HG23 THR A 850       4.902  12.256  10.193  1.00  0.00           H  
ATOM   4796  N   SER A 851       6.090  16.299   7.180  1.00 41.92           N  
ATOM   4797  CA  SER A 851       6.568  17.626   6.781  1.00 35.03           C  
ATOM   4798  C   SER A 851       5.459  18.398   6.021  1.00 34.44           C  
ATOM   4799  O   SER A 851       5.057  17.933   4.954  1.00 35.50           O  
ATOM   4800  CB  SER A 851       7.811  17.430   5.889  1.00 33.31           C  
ATOM   4801  OG  SER A 851       8.398  18.671   5.550  1.00 33.89           O  
ATOM   4802  H   SER A 851       6.416  15.523   6.620  1.00  0.00           H  
ATOM   4803  HA  SER A 851       6.891  18.143   7.683  1.00  0.00           H  
ATOM   4804  HB2 SER A 851       8.560  16.832   6.403  1.00  0.00           H  
ATOM   4805  HB3 SER A 851       7.560  16.889   4.976  1.00  0.00           H  
ATOM   4806  HG  SER A 851       8.826  19.036   6.330  1.00  0.00           H  
ATOM   4807  N   PRO A 852       4.961  19.536   6.564  1.00 32.40           N  
ATOM   4808  CA  PRO A 852       3.869  20.292   5.918  1.00 29.92           C  
ATOM   4809  C   PRO A 852       4.270  21.080   4.653  1.00 29.37           C  
ATOM   4810  O   PRO A 852       3.390  21.367   3.843  1.00 28.26           O  
ATOM   4811  CB  PRO A 852       3.369  21.220   7.035  1.00 30.91           C  
ATOM   4812  CG  PRO A 852       4.601  21.481   7.886  1.00 32.26           C  
ATOM   4813  CD  PRO A 852       5.335  20.144   7.844  1.00 34.46           C  
ATOM   4814  HA  PRO A 852       3.063  19.611   5.637  1.00  0.00           H  
ATOM   4815  HB2 PRO A 852       2.911  22.141   6.673  1.00  0.00           H  
ATOM   4816  HB3 PRO A 852       2.618  20.696   7.629  1.00  0.00           H  
ATOM   4817  HG2 PRO A 852       5.211  22.249   7.410  1.00  0.00           H  
ATOM   4818  HG3 PRO A 852       4.370  21.816   8.897  1.00  0.00           H  
ATOM   4819  HD2 PRO A 852       6.409  20.285   7.959  1.00  0.00           H  
ATOM   4820  HD3 PRO A 852       4.986  19.508   8.657  1.00  0.00           H  
ATOM   4821  N   GLN A 853       5.564  21.419   4.503  1.00 26.87           N  
ATOM   4822  CA  GLN A 853       6.086  22.197   3.374  1.00 28.02           C  
ATOM   4823  C   GLN A 853       6.327  21.389   2.083  1.00 24.69           C  
ATOM   4824  O   GLN A 853       6.536  22.013   1.041  1.00 23.00           O  
ATOM   4825  CB  GLN A 853       7.343  22.988   3.798  1.00 28.60           C  
ATOM   4826  CG  GLN A 853       8.564  22.152   4.250  1.00 29.26           C  
ATOM   4827  CD  GLN A 853       8.759  22.154   5.769  1.00 35.80           C  
ATOM   4828  NE2 GLN A 853       9.993  22.378   6.222  1.00 38.86           N  
ATOM   4829  OE1 GLN A 853       7.817  21.930   6.523  1.00 40.24           O  
ATOM   4830  H   GLN A 853       6.235  21.170   5.217  1.00  0.00           H  
ATOM   4831  HA  GLN A 853       5.332  22.943   3.116  1.00  0.00           H  
ATOM   4832  HB2 GLN A 853       7.656  23.581   2.939  1.00  0.00           H  
ATOM   4833  HB3 GLN A 853       7.075  23.728   4.553  1.00  0.00           H  
ATOM   4834  HG2 GLN A 853       8.498  21.122   3.901  1.00  0.00           H  
ATOM   4835  HG3 GLN A 853       9.461  22.562   3.785  1.00  0.00           H  
ATOM   4836 HE21 GLN A 853      10.751  22.553   5.579  1.00  0.00           H  
ATOM   4837 HE22 GLN A 853      10.190  22.371   7.215  1.00  0.00           H  
ATOM   4838  N   THR A 854       6.287  20.045   2.151  1.00 22.77           N  
ATOM   4839  CA  THR A 854       6.402  19.180   0.975  1.00 20.93           C  
ATOM   4840  C   THR A 854       5.090  19.178   0.166  1.00 21.47           C  
ATOM   4841  O   THR A 854       4.009  19.032   0.739  1.00 20.78           O  
ATOM   4842  CB  THR A 854       6.755  17.715   1.340  1.00 24.26           C  
ATOM   4843  CG2 THR A 854       8.098  17.600   2.067  1.00 25.19           C  
ATOM   4844  OG1 THR A 854       5.758  17.076   2.113  1.00 26.61           O  
ATOM   4845  H   THR A 854       6.104  19.584   3.031  1.00  0.00           H  
ATOM   4846  HA  THR A 854       7.212  19.569   0.359  1.00  0.00           H  
ATOM   4847  HB  THR A 854       6.840  17.143   0.415  1.00  0.00           H  
ATOM   4848  HG1 THR A 854       4.913  17.171   1.665  1.00  0.00           H  
ATOM   4849 HG21 THR A 854       8.343  16.563   2.299  1.00  0.00           H  
ATOM   4850 HG22 THR A 854       8.891  18.000   1.441  1.00  0.00           H  
ATOM   4851 HG23 THR A 854       8.101  18.165   2.996  1.00  0.00           H  
ATOM   4852  N   VAL A 855       5.233  19.343  -1.157  1.00 19.18           N  
ATOM   4853  CA  VAL A 855       4.139  19.435  -2.118  1.00 20.02           C  
ATOM   4854  C   VAL A 855       4.394  18.396  -3.234  1.00 18.68           C  
ATOM   4855  O   VAL A 855       5.313  18.597  -4.030  1.00 18.06           O  
ATOM   4856  CB  VAL A 855       4.084  20.864  -2.740  1.00 21.02           C  
ATOM   4857  CG1 VAL A 855       3.125  21.001  -3.942  1.00 24.65           C  
ATOM   4858  CG2 VAL A 855       3.697  21.909  -1.677  1.00 24.93           C  
ATOM   4859  H   VAL A 855       6.163  19.465  -1.540  1.00  0.00           H  
ATOM   4860  HA  VAL A 855       3.184  19.270  -1.624  1.00  0.00           H  
ATOM   4861  HB  VAL A 855       5.082  21.127  -3.094  1.00  0.00           H  
ATOM   4862 HG11 VAL A 855       3.044  22.040  -4.261  1.00  0.00           H  
ATOM   4863 HG12 VAL A 855       3.459  20.434  -4.810  1.00  0.00           H  
ATOM   4864 HG13 VAL A 855       2.124  20.659  -3.679  1.00  0.00           H  
ATOM   4865 HG21 VAL A 855       3.659  22.913  -2.102  1.00  0.00           H  
ATOM   4866 HG22 VAL A 855       2.718  21.695  -1.248  1.00  0.00           H  
ATOM   4867 HG23 VAL A 855       4.415  21.936  -0.857  1.00  0.00           H  
ATOM   4868  N   PRO A 856       3.604  17.296  -3.273  1.00 19.40           N  
ATOM   4869  CA  PRO A 856       3.686  16.320  -4.370  1.00 17.26           C  
ATOM   4870  C   PRO A 856       2.972  16.816  -5.642  1.00 17.96           C  
ATOM   4871  O   PRO A 856       1.877  17.375  -5.560  1.00 17.48           O  
ATOM   4872  CB  PRO A 856       3.013  15.073  -3.778  1.00 17.96           C  
ATOM   4873  CG  PRO A 856       1.970  15.617  -2.817  1.00 20.64           C  
ATOM   4874  CD  PRO A 856       2.619  16.884  -2.266  1.00 18.57           C  
ATOM   4875  HA  PRO A 856       4.726  16.094  -4.607  1.00  0.00           H  
ATOM   4876  HB2 PRO A 856       2.583  14.409  -4.529  1.00  0.00           H  
ATOM   4877  HB3 PRO A 856       3.750  14.494  -3.221  1.00  0.00           H  
ATOM   4878  HG2 PRO A 856       1.070  15.883  -3.374  1.00  0.00           H  
ATOM   4879  HG3 PRO A 856       1.681  14.908  -2.042  1.00  0.00           H  
ATOM   4880  HD2 PRO A 856       1.856  17.640  -2.079  1.00  0.00           H  
ATOM   4881  HD3 PRO A 856       3.139  16.674  -1.330  1.00  0.00           H  
ATOM   4882  N   ARG A 857       3.615  16.586  -6.793  1.00 15.99           N  
ATOM   4883  CA  ARG A 857       3.066  16.829  -8.121  1.00 15.53           C  
ATOM   4884  C   ARG A 857       3.399  15.638  -9.018  1.00 15.49           C  
ATOM   4885  O   ARG A 857       4.569  15.275  -9.121  1.00 16.23           O  
ATOM   4886  CB  ARG A 857       3.683  18.111  -8.725  1.00 15.49           C  
ATOM   4887  CG  ARG A 857       3.179  19.433  -8.128  1.00 15.23           C  
ATOM   4888  CD  ARG A 857       1.716  19.722  -8.490  1.00 18.46           C  
ATOM   4889  NE  ARG A 857       1.238  20.982  -7.910  1.00 18.66           N  
ATOM   4890  CZ  ARG A 857       0.666  21.129  -6.705  1.00 22.23           C  
ATOM   4891  NH1 ARG A 857       0.490  20.085  -5.882  1.00 21.80           N1+
ATOM   4892  NH2 ARG A 857       0.257  22.345  -6.325  1.00 20.99           N1+
ATOM   4893  H   ARG A 857       4.535  16.162  -6.775  1.00  0.00           H  
ATOM   4894  HA  ARG A 857       1.980  16.913  -8.068  1.00  0.00           H  
ATOM   4895  HB2 ARG A 857       4.770  18.069  -8.633  1.00  0.00           H  
ATOM   4896  HB3 ARG A 857       3.479  18.138  -9.798  1.00  0.00           H  
ATOM   4897  HG2 ARG A 857       3.368  19.525  -7.058  1.00  0.00           H  
ATOM   4898  HG3 ARG A 857       3.783  20.208  -8.602  1.00  0.00           H  
ATOM   4899  HD2 ARG A 857       1.697  19.894  -9.563  1.00  0.00           H  
ATOM   4900  HD3 ARG A 857       1.032  18.890  -8.329  1.00  0.00           H  
ATOM   4901  HE  ARG A 857       1.386  21.805  -8.479  1.00  0.00           H  
ATOM   4902 HH11 ARG A 857       0.827  19.166  -6.142  1.00  0.00           H  
ATOM   4903 HH12 ARG A 857       0.042  20.204  -4.985  1.00  0.00           H  
ATOM   4904 HH21 ARG A 857       0.349  23.130  -6.959  1.00  0.00           H  
ATOM   4905 HH22 ARG A 857      -0.182  22.484  -5.427  1.00  0.00           H  
ATOM   4906  N   LEU A 858       2.384  15.125  -9.731  1.00 15.79           N  
ATOM   4907  CA ALEU A 858       2.584  14.258 -10.892  0.50 15.39           C  
ATOM   4908  CA BLEU A 858       2.732  14.199 -10.936  0.50 15.72           C  
ATOM   4909  C   LEU A 858       3.168  15.075 -12.054  1.00 14.94           C  
ATOM   4910  O   LEU A 858       2.912  16.276 -12.152  1.00 14.10           O  
ATOM   4911  CB ALEU A 858       1.240  13.639 -11.335  0.50 16.54           C  
ATOM   4912  CB BLEU A 858       1.440  13.515 -11.427  0.50 17.54           C  
ATOM   4913  CG ALEU A 858       0.589  12.675 -10.320  0.50 16.91           C  
ATOM   4914  CG BLEU A 858       1.363  12.012 -11.775  0.50 18.78           C  
ATOM   4915  CD1ALEU A 858      -0.816  12.247 -10.801  0.50 17.94           C  
ATOM   4916  CD1BLEU A 858       1.997  11.112 -10.712  0.50 18.29           C  
ATOM   4917  CD2ALEU A 858       1.491  11.465  -9.995  0.50 17.24           C  
ATOM   4918  CD2BLEU A 858      -0.090  11.592 -11.999  0.50 19.49           C  
ATOM   4919  H   LEU A 858       1.445  15.473  -9.599  1.00  0.00           H  
ATOM   4920  HA ALEU A 858       3.291  13.468 -10.632  0.50  0.00           H  
ATOM   4921  HA BLEU A 858       3.440  13.439 -10.606  0.50  0.00           H  
ATOM   4922  HB2ALEU A 858       0.545  14.447 -11.561  0.50  0.00           H  
ATOM   4923  HB2BLEU A 858       0.635  13.753 -10.732  0.50  0.00           H  
ATOM   4924  HB3ALEU A 858       1.380  13.100 -12.274  0.50  0.00           H  
ATOM   4925  HB3BLEU A 858       1.040  14.087 -12.264  0.50  0.00           H  
ATOM   4926  HG ALEU A 858       0.441  13.227  -9.391  0.50  0.00           H  
ATOM   4927  HG BLEU A 858       1.903  11.857 -12.709  0.50  0.00           H  
ATOM   4928 HD11ALEU A 858      -1.574  12.515 -10.064  0.50  0.00           H  
ATOM   4929 HD11BLEU A 858       1.909  10.070 -11.018  0.50  0.00           H  
ATOM   4930 HD12ALEU A 858      -1.096  12.736 -11.735  0.50  0.00           H  
ATOM   4931 HD12BLEU A 858       3.050  11.369 -10.599  0.50  0.00           H  
ATOM   4932 HD13ALEU A 858      -0.897  11.175 -10.976  0.50  0.00           H  
ATOM   4933 HD13BLEU A 858       1.484  11.255  -9.761  0.50  0.00           H  
ATOM   4934 HD21ALEU A 858       0.948  10.521  -9.986  0.50  0.00           H  
ATOM   4935 HD21BLEU A 858      -0.128  10.530 -12.243  0.50  0.00           H  
ATOM   4936 HD22ALEU A 858       2.305  11.354 -10.712  0.50  0.00           H  
ATOM   4937 HD22BLEU A 858      -0.666  11.777 -11.092  0.50  0.00           H  
ATOM   4938 HD23ALEU A 858       1.939  11.580  -9.008  0.50  0.00           H
[truncated: 209,689 more chars]
