# Supplementary material for: Design, Synthesis, and Biological Evaluation of a Novel Series of 4-Guanidinobenzoate Derivatives as Enteropeptidase Inhibitors with Low Systemic Exposure for the Treatment of Obesity
Source: J Med Chem. 2022 Jun 10;65(12):8456–77. doi: 10.1021/acs.jmedchem.2c00463 (PMC9234964; doi:10.1021/acs.jmedchem.2c00463)
Supplement: Supplementary file 2 — jm2c00463_si_002.pdb [file jm2c00463_si_002.pdb]

ATOM      1  N   ILE A 785      25.419  13.304  -2.521  1.00 10.42           N1+
ATOM      2  CA  ILE A 785      26.623  14.193  -2.663  1.00  9.85           C  
ATOM      3  C   ILE A 785      27.690  13.567  -1.736  1.00 10.10           C  
ATOM      4  O   ILE A 785      27.384  13.190  -0.603  1.00 10.23           O  
ATOM      5  CB  ILE A 785      26.366  15.675  -2.230  1.00  9.64           C  
ATOM      6  CG1 ILE A 785      25.162  16.329  -2.946  1.00  9.31           C  
ATOM      7  CG2 ILE A 785      27.604  16.598  -2.299  1.00 10.11           C  
ATOM      8  CD1 ILE A 785      25.415  16.712  -4.411  1.00  8.97           C  
ATOM      9  HA  ILE A 785      26.921  14.121  -3.710  1.00  0.00           H  
ATOM     10  HB  ILE A 785      26.088  15.654  -1.177  1.00  0.00           H  
ATOM     11 HG12 ILE A 785      24.280  15.691  -2.883  1.00  0.00           H  
ATOM     12 HG13 ILE A 785      24.894  17.233  -2.399  1.00  0.00           H  
ATOM     13 HG21 ILE A 785      27.337  17.623  -2.040  1.00  0.00           H  
ATOM     14 HG22 ILE A 785      28.382  16.290  -1.602  1.00  0.00           H  
ATOM     15 HG23 ILE A 785      28.039  16.611  -3.298  1.00  0.00           H  
ATOM     16 HD11 ILE A 785      24.491  16.682  -4.987  1.00  0.00           H  
ATOM     17 HD12 ILE A 785      25.814  17.723  -4.480  1.00  0.00           H  
ATOM     18 HD13 ILE A 785      26.124  16.041  -4.892  1.00  0.00           H  
ATOM     19  H1  ILE A 785      24.708  13.617  -3.172  1.00  0.00           H  
ATOM     20  H2  ILE A 785      25.678  12.356  -2.755  1.00  0.00           H  
ATOM     21  H3  ILE A 785      25.073  13.352  -1.574  1.00  0.00           H  
ATOM     22  N   VAL A 786      28.931  13.488  -2.243  1.00  9.89           N  
ATOM     23  CA  VAL A 786      30.098  13.008  -1.504  1.00 10.84           C  
ATOM     24  C   VAL A 786      30.835  14.209  -0.892  1.00 10.87           C  
ATOM     25  O   VAL A 786      30.926  15.254  -1.537  1.00 11.45           O  
ATOM     26  CB  VAL A 786      31.087  12.232  -2.422  1.00 10.70           C  
ATOM     27  CG1 VAL A 786      32.340  11.711  -1.687  1.00 11.39           C  
ATOM     28  CG2 VAL A 786      30.388  11.056  -3.123  1.00 11.27           C  
ATOM     29  H   VAL A 786      29.120  13.847  -3.171  1.00  0.00           H  
ATOM     30  HA  VAL A 786      29.774  12.354  -0.698  1.00  0.00           H  
ATOM     31  HB  VAL A 786      31.431  12.906  -3.209  1.00  0.00           H  
ATOM     32 HG11 VAL A 786      32.923  11.045  -2.323  1.00  0.00           H  
ATOM     33 HG12 VAL A 786      33.006  12.521  -1.388  1.00  0.00           H  
ATOM     34 HG13 VAL A 786      32.069  11.150  -0.793  1.00  0.00           H  
ATOM     35 HG21 VAL A 786      31.078  10.493  -3.752  1.00  0.00           H  
ATOM     36 HG22 VAL A 786      29.947  10.369  -2.406  1.00  0.00           H  
ATOM     37 HG23 VAL A 786      29.583  11.411  -3.759  1.00  0.00           H  
ATOM     38  N   GLY A 787      31.329  14.032   0.346  1.00 11.22           N  
ATOM     39  CA  GLY A 787      32.080  15.040   1.101  1.00 11.90           C  
ATOM     40  C   GLY A 787      31.229  16.239   1.555  1.00 12.65           C  
ATOM     41  O   GLY A 787      31.792  17.225   2.028  1.00 13.01           O  
ATOM     42  H   GLY A 787      31.197  13.139   0.799  1.00  0.00           H  
ATOM     43  HA2 GLY A 787      32.516  14.566   1.980  1.00  0.00           H  
ATOM     44  HA3 GLY A 787      32.906  15.406   0.497  1.00  0.00           H  
ATOM     45  N   GLY A 788      29.897  16.161   1.405  1.00 12.10           N  
ATOM     46  CA  GLY A 788      28.956  17.204   1.787  1.00 13.09           C  
ATOM     47  C   GLY A 788      28.527  17.045   3.249  1.00 14.28           C  
ATOM     48  O   GLY A 788      28.979  16.155   3.971  1.00 14.84           O  
ATOM     49  H   GLY A 788      29.502  15.318   1.015  1.00  0.00           H  
ATOM     50  HA2 GLY A 788      29.387  18.196   1.639  1.00  0.00           H  
ATOM     51  HA3 GLY A 788      28.079  17.130   1.144  1.00  0.00           H  
ATOM     52  N   SER A 789      27.623  17.941   3.658  1.00 14.30           N  
ATOM     53  CA  SER A 789      26.978  17.972   4.966  1.00 15.18           C  
ATOM     54  C   SER A 789      25.468  18.168   4.785  1.00 14.46           C  
ATOM     55  O   SER A 789      25.027  18.565   3.706  1.00 13.29           O  
ATOM     56  CB  SER A 789      27.626  19.094   5.810  1.00 18.03           C  
ATOM     57  OG  SER A 789      27.327  20.390   5.323  1.00 18.78           O  
ATOM     58  H   SER A 789      27.304  18.648   3.008  1.00  0.00           H  
ATOM     59  HA  SER A 789      27.125  17.017   5.475  1.00  0.00           H  
ATOM     60  HB2 SER A 789      27.276  19.032   6.841  1.00  0.00           H  
ATOM     61  HB3 SER A 789      28.709  18.969   5.843  1.00  0.00           H  
ATOM     62  HG  SER A 789      26.388  20.560   5.438  1.00  0.00           H  
ATOM     63  N   ASP A 790      24.706  17.909   5.859  1.00 14.24           N  
ATOM     64  CA  ASP A 790      23.263  18.157   5.938  1.00 13.61           C  
ATOM     65  C   ASP A 790      22.919  19.636   5.701  1.00 13.92           C  
ATOM     66  O   ASP A 790      23.422  20.503   6.419  1.00 14.07           O  
ATOM     67  CB  ASP A 790      22.645  17.701   7.283  1.00 14.59           C  
ATOM     68  CG  ASP A 790      22.869  16.231   7.657  1.00 15.47           C  
ATOM     69  OD1 ASP A 790      23.187  15.426   6.754  1.00 14.15           O  
ATOM     70  OD2 ASP A 790      22.642  15.922   8.847  1.00 16.30           O1-
ATOM     71  H   ASP A 790      25.135  17.556   6.702  1.00  0.00           H  
ATOM     72  HA  ASP A 790      22.801  17.568   5.142  1.00  0.00           H  
ATOM     73  HB2 ASP A 790      23.081  18.304   8.080  1.00  0.00           H  
ATOM     74  HB3 ASP A 790      21.574  17.899   7.279  1.00  0.00           H  
ATOM     75  N   ALA A 791      22.044  19.879   4.715  1.00 13.30           N  
ATOM     76  CA  ALA A 791      21.431  21.177   4.452  1.00 15.26           C  
ATOM     77  C   ALA A 791      20.347  21.494   5.491  1.00 17.06           C  
ATOM     78  O   ALA A 791      19.801  20.580   6.109  1.00 18.13           O  
ATOM     79  CB  ALA A 791      20.828  21.158   3.037  1.00 14.16           C  
ATOM     80  H   ALA A 791      21.694  19.109   4.158  1.00  0.00           H  
ATOM     81  HA  ALA A 791      22.201  21.947   4.507  1.00  0.00           H  
ATOM     82  HB1 ALA A 791      20.469  22.147   2.749  1.00  0.00           H  
ATOM     83  HB2 ALA A 791      21.568  20.855   2.297  1.00  0.00           H  
ATOM     84  HB3 ALA A 791      19.986  20.468   2.964  1.00  0.00           H  
ATOM     85  N   LYS A 792      20.032  22.789   5.634  1.00 19.51           N  
ATOM     86  CA  LYS A 792      18.877  23.262   6.399  1.00 21.15           C  
ATOM     87  C   LYS A 792      17.601  23.173   5.541  1.00 20.27           C  
ATOM     88  O   LYS A 792      17.689  23.121   4.311  1.00 17.67           O  
ATOM     89  CB  LYS A 792      19.123  24.716   6.853  1.00 25.17           C  
ATOM     90  CG  LYS A 792      20.335  24.879   7.786  1.00 31.13           C  
ATOM     91  CD  LYS A 792      20.473  26.318   8.312  1.00 35.37           C  
ATOM     92  CE  LYS A 792      21.711  26.539   9.194  1.00 41.49           C  
ATOM     93  NZ  LYS A 792      22.962  26.419   8.423  1.00 43.59           N1+
ATOM     94  H   LYS A 792      20.523  23.482   5.089  1.00  0.00           H  
ATOM     95  HA  LYS A 792      18.741  22.636   7.284  1.00  0.00           H  
ATOM     96  HB2 LYS A 792      19.243  25.365   5.985  1.00  0.00           H  
ATOM     97  HB3 LYS A 792      18.236  25.077   7.377  1.00  0.00           H  
ATOM     98  HG2 LYS A 792      20.243  24.191   8.627  1.00  0.00           H  
ATOM     99  HG3 LYS A 792      21.243  24.593   7.254  1.00  0.00           H  
ATOM    100  HD2 LYS A 792      20.489  27.016   7.474  1.00  0.00           H  
ATOM    101  HD3 LYS A 792      19.583  26.570   8.891  1.00  0.00           H  
ATOM    102  HE2 LYS A 792      21.677  27.536   9.633  1.00  0.00           H  
ATOM    103  HE3 LYS A 792      21.724  25.827  10.020  1.00  0.00           H  
ATOM    104  HZ1 LYS A 792      23.028  25.492   8.027  1.00  0.00           H  
ATOM    105  HZ2 LYS A 792      22.969  27.102   7.679  1.00  0.00           H  
ATOM    106  HZ3 LYS A 792      23.752  26.579   9.032  1.00  0.00           H  
ATOM    107  N   GLU A 793      16.431  23.190   6.201  1.00 20.02           N  
ATOM    108  CA  GLU A 793      15.132  23.311   5.534  1.00 19.72           C  
ATOM    109  C   GLU A 793      15.003  24.681   4.844  1.00 19.79           C  
ATOM    110  O   GLU A 793      15.156  25.709   5.505  1.00 19.13           O  
ATOM    111  CB  GLU A 793      13.982  23.103   6.541  1.00 22.64           C  
ATOM    112  CG  GLU A 793      13.914  21.683   7.135  1.00 24.37           C  
ATOM    113  CD  GLU A 793      12.702  21.456   8.044  1.00 28.08           C  
ATOM    114  OE1 GLU A 793      12.170  22.454   8.580  1.00 28.58           O  
ATOM    115  OE2 GLU A 793      12.309  20.276   8.173  1.00 29.39           O1-
ATOM    116  H   GLU A 793      16.418  23.224   7.210  1.00  0.00           H  
ATOM    117  HA  GLU A 793      15.065  22.528   4.775  1.00  0.00           H  
ATOM    118  HB2 GLU A 793      14.066  23.834   7.346  1.00  0.00           H  
ATOM    119  HB3 GLU A 793      13.035  23.307   6.041  1.00  0.00           H  
ATOM    120  HG2 GLU A 793      13.853  20.963   6.321  1.00  0.00           H  
ATOM    121  HG3 GLU A 793      14.819  21.453   7.698  1.00  0.00           H  
ATOM    122  N   GLY A 794      14.737  24.658   3.528  1.00 18.53           N  
ATOM    123  CA  GLY A 794      14.585  25.859   2.706  1.00 18.73           C  
ATOM    124  C   GLY A 794      15.930  26.466   2.268  1.00 17.69           C  
ATOM    125  O   GLY A 794      15.927  27.588   1.765  1.00 18.05           O  
ATOM    126  H   GLY A 794      14.634  23.769   3.061  1.00  0.00           H  
ATOM    127  HA2 GLY A 794      14.027  25.591   1.810  1.00  0.00           H  
ATOM    128  HA3 GLY A 794      13.994  26.612   3.231  1.00  0.00           H  
ATOM    129  N   ALA A 795      17.062  25.754   2.443  1.00 16.59           N  
ATOM    130  CA  ALA A 795      18.395  26.180   1.997  1.00 16.22           C  
ATOM    131  C   ALA A 795      18.533  26.261   0.467  1.00 15.18           C  
ATOM    132  O   ALA A 795      19.200  27.169  -0.027  1.00 14.75           O  
ATOM    133  CB  ALA A 795      19.457  25.226   2.564  1.00 15.39           C  
ATOM    134  H   ALA A 795      17.014  24.849   2.891  1.00  0.00           H  
ATOM    135  HA  ALA A 795      18.582  27.176   2.402  1.00  0.00           H  
ATOM    136  HB1 ALA A 795      20.461  25.507   2.243  1.00  0.00           H  
ATOM    137  HB2 ALA A 795      19.451  25.235   3.653  1.00  0.00           H  
ATOM    138  HB3 ALA A 795      19.285  24.199   2.239  1.00  0.00           H  
ATOM    139  N   TRP A 796      17.888  25.318  -0.242  1.00 13.77           N  
ATOM    140  CA  TRP A 796      17.890  25.207  -1.700  1.00 13.16           C  
ATOM    141  C   TRP A 796      16.442  24.961  -2.164  1.00 12.71           C  
ATOM    142  O   TRP A 796      16.092  23.815  -2.449  1.00 12.11           O  
ATOM    143  CB  TRP A 796      18.871  24.100  -2.151  1.00 12.98           C  
ATOM    144  CG  TRP A 796      20.254  24.196  -1.585  1.00 13.10           C  
ATOM    145  CD1 TRP A 796      20.771  23.392  -0.629  1.00 13.22           C  
ATOM    146  CD2 TRP A 796      21.259  25.223  -1.833  1.00 14.10           C  
ATOM    147  CE2 TRP A 796      22.381  24.971  -0.990  1.00 14.18           C  
ATOM    148  CE3 TRP A 796      21.326  26.362  -2.666  1.00 14.34           C  
ATOM    149  NE1 TRP A 796      22.022  23.848  -0.277  1.00 13.93           N  
ATOM    150  CZ2 TRP A 796      23.517  25.798  -0.981  1.00 15.26           C  
ATOM    151  CZ3 TRP A 796      22.458  27.202  -2.669  1.00 15.47           C  
ATOM    152  CH2 TRP A 796      23.550  26.922  -1.826  1.00 15.33           C  
ATOM    153  H   TRP A 796      17.356  24.616   0.251  1.00  0.00           H  
ATOM    154  HA  TRP A 796      18.252  26.134  -2.144  1.00  0.00           H  
ATOM    155  HB2 TRP A 796      18.485  23.111  -1.899  1.00  0.00           H  
ATOM    156  HB3 TRP A 796      18.965  24.136  -3.235  1.00  0.00           H  
ATOM    157  HD1 TRP A 796      20.256  22.553  -0.186  1.00  0.00           H  
ATOM    158  HE1 TRP A 796      22.554  23.452   0.493  1.00  0.00           H  
ATOM    159  HE3 TRP A 796      20.490  26.582  -3.309  1.00  0.00           H  
ATOM    160  HZ2 TRP A 796      24.348  25.580  -0.326  1.00  0.00           H  
ATOM    161  HZ3 TRP A 796      22.483  28.065  -3.317  1.00  0.00           H  
ATOM    162  HH2 TRP A 796      24.415  27.567  -1.823  1.00  0.00           H  
ATOM    163  N   PRO A 797      15.596  26.019  -2.175  1.00 12.93           N  
ATOM    164  CA  PRO A 797      14.143  25.870  -2.388  1.00 12.92           C  
ATOM    165  C   PRO A 797      13.711  25.458  -3.813  1.00 12.71           C  
ATOM    166  O   PRO A 797      12.566  25.048  -3.993  1.00 12.79           O  
ATOM    167  CB  PRO A 797      13.581  27.234  -1.959  1.00 13.56           C  
ATOM    168  CG  PRO A 797      14.707  28.213  -2.243  1.00 14.18           C  
ATOM    169  CD  PRO A 797      15.954  27.414  -1.902  1.00 13.29           C  
ATOM    170  HA  PRO A 797      13.763  25.104  -1.710  1.00  0.00           H  
ATOM    171  HB2 PRO A 797      12.653  27.510  -2.457  1.00  0.00           H  
ATOM    172  HB3 PRO A 797      13.377  27.218  -0.888  1.00  0.00           H  
ATOM    173  HG2 PRO A 797      14.727  28.447  -3.306  1.00  0.00           H  
ATOM    174  HG3 PRO A 797      14.623  29.149  -1.690  1.00  0.00           H  
ATOM    175  HD2 PRO A 797      16.805  27.762  -2.487  1.00  0.00           H  
ATOM    176  HD3 PRO A 797      16.192  27.525  -0.845  1.00  0.00           H  
ATOM    177  N   TRP A 798      14.630  25.532  -4.786  1.00 12.03           N  
ATOM    178  CA  TRP A 798      14.454  25.037  -6.154  1.00 12.59           C  
ATOM    179  C   TRP A 798      14.774  23.545  -6.322  1.00 11.82           C  
ATOM    180  O   TRP A 798      14.403  22.998  -7.357  1.00 11.42           O  
ATOM    181  CB  TRP A 798      15.313  25.872  -7.126  1.00 13.73           C  
ATOM    182  CG  TRP A 798      16.680  26.229  -6.632  1.00 13.94           C  
ATOM    183  CD1 TRP A 798      17.771  25.434  -6.669  1.00 14.08           C  
ATOM    184  CD2 TRP A 798      17.090  27.448  -5.944  1.00 15.04           C  
ATOM    185  CE2 TRP A 798      18.473  27.337  -5.613  1.00 15.31           C  
ATOM    186  CE3 TRP A 798      16.433  28.645  -5.575  1.00 16.92           C  
ATOM    187  NE1 TRP A 798      18.827  26.084  -6.068  1.00 14.43           N  
ATOM    188  CZ2 TRP A 798      19.174  28.368  -4.966  1.00 16.65           C  
ATOM    189  CZ3 TRP A 798      17.119  29.677  -4.905  1.00 18.35           C  
ATOM    190  CH2 TRP A 798      18.486  29.538  -4.599  1.00 17.06           C  
ATOM    191  H   TRP A 798      15.546  25.898  -4.569  1.00  0.00           H  
ATOM    192  HA  TRP A 798      13.410  25.137  -6.450  1.00  0.00           H  
ATOM    193  HB2 TRP A 798      15.396  25.392  -8.102  1.00  0.00           H  
ATOM    194  HB3 TRP A 798      14.809  26.815  -7.324  1.00  0.00           H  
ATOM    195  HD1 TRP A 798      17.791  24.444  -7.101  1.00  0.00           H  
ATOM    196  HE1 TRP A 798      19.749  25.670  -5.993  1.00  0.00           H  
ATOM    197  HE3 TRP A 798      15.385  28.768  -5.809  1.00  0.00           H  
ATOM    198  HZ2 TRP A 798      20.227  28.267  -4.748  1.00  0.00           H  
ATOM    199  HZ3 TRP A 798      16.594  30.578  -4.626  1.00  0.00           H  
ATOM    200  HH2 TRP A 798      19.006  30.332  -4.085  1.00  0.00           H  
ATOM    201  N   VAL A 799      15.457  22.912  -5.350  1.00 11.02           N  
ATOM    202  CA  VAL A 799      15.836  21.500  -5.423  1.00 10.50           C  
ATOM    203  C   VAL A 799      14.614  20.595  -5.165  1.00 10.57           C  
ATOM    204  O   VAL A 799      13.967  20.709  -4.123  1.00 11.36           O  
ATOM    205  CB  VAL A 799      16.987  21.146  -4.440  1.00 10.21           C  
ATOM    206  CG1 VAL A 799      17.312  19.643  -4.365  1.00 10.19           C  
ATOM    207  CG2 VAL A 799      18.275  21.890  -4.818  1.00  9.71           C  
ATOM    208  H   VAL A 799      15.713  23.404  -4.505  1.00  0.00           H  
ATOM    209  HA  VAL A 799      16.208  21.310  -6.431  1.00  0.00           H  
ATOM    210  HB  VAL A 799      16.702  21.472  -3.439  1.00  0.00           H  
ATOM    211 HG11 VAL A 799      18.239  19.470  -3.820  1.00  0.00           H  
ATOM    212 HG12 VAL A 799      16.528  19.094  -3.850  1.00  0.00           H  
ATOM    213 HG13 VAL A 799      17.433  19.211  -5.359  1.00  0.00           H  
ATOM    214 HG21 VAL A 799      19.034  21.779  -4.044  1.00  0.00           H  
ATOM    215 HG22 VAL A 799      18.686  21.479  -5.737  1.00  0.00           H  
ATOM    216 HG23 VAL A 799      18.107  22.955  -4.970  1.00  0.00           H  
ATOM    217  N   VAL A 800      14.331  19.736  -6.153  1.00 10.39           N  
ATOM    218  CA  VAL A 800      13.174  18.848  -6.220  1.00 10.77           C  
ATOM    219  C   VAL A 800      13.672  17.402  -6.376  1.00 10.17           C  
ATOM    220  O   VAL A 800      14.611  17.167  -7.135  1.00  9.71           O  
ATOM    221  CB  VAL A 800      12.312  19.214  -7.466  1.00 11.65           C  
ATOM    222  CG1 VAL A 800      11.170  18.234  -7.794  1.00 11.95           C  
ATOM    223  CG2 VAL A 800      11.751  20.641  -7.355  1.00 12.28           C  
ATOM    224  H   VAL A 800      14.925  19.726  -6.972  1.00  0.00           H  
ATOM    225  HA  VAL A 800      12.566  18.926  -5.316  1.00  0.00           H  
ATOM    226  HB  VAL A 800      12.967  19.220  -8.337  1.00  0.00           H  
ATOM    227 HG11 VAL A 800      10.608  18.594  -8.655  1.00  0.00           H  
ATOM    228 HG12 VAL A 800      11.530  17.239  -8.055  1.00  0.00           H  
ATOM    229 HG13 VAL A 800      10.476  18.136  -6.960  1.00  0.00           H  
ATOM    230 HG21 VAL A 800      11.066  20.869  -8.171  1.00  0.00           H  
ATOM    231 HG22 VAL A 800      11.226  20.792  -6.413  1.00  0.00           H  
ATOM    232 HG23 VAL A 800      12.543  21.381  -7.402  1.00  0.00           H  
ATOM    233  N   GLY A 801      13.027  16.457  -5.673  1.00 10.03           N  
ATOM    234  CA  GLY A 801      13.332  15.031  -5.780  1.00 10.19           C  
ATOM    235  C   GLY A 801      12.354  14.402  -6.776  1.00 11.02           C  
ATOM    236  O   GLY A 801      11.143  14.520  -6.593  1.00 11.96           O  
ATOM    237  H   GLY A 801      12.254  16.720  -5.076  1.00  0.00           H  
ATOM    238  HA2 GLY A 801      14.370  14.845  -6.066  1.00  0.00           H  
ATOM    239  HA3 GLY A 801      13.183  14.574  -4.804  1.00  0.00           H  
ATOM    240  N   LEU A 802      12.882  13.707  -7.797  1.00 11.26           N  
ATOM    241  CA  LEU A 802      12.101  12.987  -8.805  1.00 11.02           C  
ATOM    242  C   LEU A 802      12.021  11.506  -8.422  1.00 10.63           C  
ATOM    243  O   LEU A 802      13.049  10.828  -8.394  1.00 10.41           O  
ATOM    244  CB  LEU A 802      12.757  13.105 -10.197  1.00 11.09           C  
ATOM    245  CG  LEU A 802      12.912  14.528 -10.758  1.00 12.46           C  
ATOM    246  CD1 LEU A 802      13.710  14.454 -12.070  1.00 12.67           C  
ATOM    247  CD2 LEU A 802      11.559  15.248 -10.948  1.00 12.83           C  
ATOM    248  H   LEU A 802      13.888  13.634  -7.891  1.00  0.00           H  
ATOM    249  HA  LEU A 802      11.091  13.395  -8.861  1.00  0.00           H  
ATOM    250  HB2 LEU A 802      13.741  12.634 -10.181  1.00  0.00           H  
ATOM    251  HB3 LEU A 802      12.172  12.524 -10.908  1.00  0.00           H  
ATOM    252  HG  LEU A 802      13.505  15.116 -10.057  1.00  0.00           H  
ATOM    253 HD11 LEU A 802      13.590  15.351 -12.674  1.00  0.00           H  
ATOM    254 HD12 LEU A 802      14.774  14.340 -11.865  1.00  0.00           H  
ATOM    255 HD13 LEU A 802      13.408  13.604 -12.682  1.00  0.00           H  
ATOM    256 HD21 LEU A 802      11.455  15.682 -11.943  1.00  0.00           H  
ATOM    257 HD22 LEU A 802      10.709  14.579 -10.809  1.00  0.00           H  
ATOM    258 HD23 LEU A 802      11.452  16.062 -10.231  1.00  0.00           H  
ATOM    259  N   TYR A 803      10.791  11.041  -8.168  1.00 10.76           N  
ATOM    260  CA  TYR A 803      10.467   9.660  -7.830  1.00 10.92           C  
ATOM    261  C   TYR A 803       9.916   8.926  -9.057  1.00 12.09           C  
ATOM    262  O   TYR A 803       9.154   9.512  -9.822  1.00 12.44           O  
ATOM    263  CB  TYR A 803       9.446   9.634  -6.676  1.00 11.64           C  
ATOM    264  CG  TYR A 803      10.017  10.006  -5.318  1.00 11.68           C  
ATOM    265  CD1 TYR A 803      10.322  11.349  -5.013  1.00 12.15           C  
ATOM    266  CD2 TYR A 803      10.242   9.006  -4.350  1.00 11.97           C  
ATOM    267  CE1 TYR A 803      10.844  11.690  -3.751  1.00 12.91           C  
ATOM    268  CE2 TYR A 803      10.756   9.346  -3.084  1.00 12.82           C  
ATOM    269  CZ  TYR A 803      11.055  10.689  -2.783  1.00 12.94           C  
ATOM    270  OH  TYR A 803      11.552  11.015  -1.556  1.00 13.97           O  
ATOM    271  H   TYR A 803      10.000  11.671  -8.224  1.00  0.00           H  
ATOM    272  HA  TYR A 803      11.370   9.166  -7.490  1.00  0.00           H  
ATOM    273  HB2 TYR A 803       8.597  10.282  -6.896  1.00  0.00           H  
ATOM    274  HB3 TYR A 803       9.028   8.629  -6.586  1.00  0.00           H  
ATOM    275  HD1 TYR A 803      10.151  12.125  -5.745  1.00  0.00           H  
ATOM    276  HD2 TYR A 803      10.015   7.974  -4.570  1.00  0.00           H  
ATOM    277  HE1 TYR A 803      11.073  12.723  -3.530  1.00  0.00           H  
ATOM    278  HE2 TYR A 803      10.920   8.574  -2.347  1.00  0.00           H  
ATOM    279  HH  TYR A 803      11.680  11.958  -1.439  1.00  0.00           H  
ATOM    280  N   TYR A 804      10.287   7.644  -9.186  1.00 13.51           N  
ATOM    281  CA  TYR A 804       9.807   6.716 -10.208  1.00 15.01           C  
ATOM    282  C   TYR A 804       9.851   5.312  -9.597  1.00 17.38           C  
ATOM    283  O   TYR A 804      10.925   4.873  -9.181  1.00 16.77           O  
ATOM    284  CB  TYR A 804      10.653   6.867 -11.493  1.00 14.95           C  
ATOM    285  CG  TYR A 804      10.320   5.939 -12.653  1.00 16.88           C  
ATOM    286  CD1 TYR A 804      10.865   4.638 -12.718  1.00 18.19           C  
ATOM    287  CD2 TYR A 804       9.483   6.390 -13.695  1.00 16.72           C  
ATOM    288  CE1 TYR A 804      10.570   3.797 -13.809  1.00 20.49           C  
ATOM    289  CE2 TYR A 804       9.207   5.559 -14.797  1.00 19.33           C  
ATOM    290  CZ  TYR A 804       9.741   4.257 -14.850  1.00 20.19           C  
ATOM    291  OH  TYR A 804       9.457   3.443 -15.908  1.00 22.64           O  
ATOM    292  H   TYR A 804      10.932   7.249  -8.514  1.00  0.00           H  
ATOM    293  HA  TYR A 804       8.770   6.957 -10.447  1.00  0.00           H  
ATOM    294  HB2 TYR A 804      10.554   7.890 -11.852  1.00  0.00           H  
ATOM    295  HB3 TYR A 804      11.709   6.749 -11.254  1.00  0.00           H  
ATOM    296  HD1 TYR A 804      11.501   4.273 -11.926  1.00  0.00           H  
ATOM    297  HD2 TYR A 804       9.059   7.383 -13.657  1.00  0.00           H  
ATOM    298  HE1 TYR A 804      10.977   2.798 -13.841  1.00  0.00           H  
ATOM    299  HE2 TYR A 804       8.577   5.923 -15.596  1.00  0.00           H  
ATOM    300  HH  TYR A 804       8.914   3.869 -16.576  1.00  0.00           H  
ATOM    301  N   ASP A 805       8.675   4.664  -9.510  1.00 22.03           N  
ATOM    302  CA  ASP A 805       8.449   3.385  -8.816  1.00 25.31           C  
ATOM    303  C   ASP A 805       8.792   3.457  -7.311  1.00 24.22           C  
ATOM    304  O   ASP A 805       9.384   2.526  -6.765  1.00 26.67           O  
ATOM    305  CB  ASP A 805       9.078   2.151  -9.526  1.00 30.41           C  
ATOM    306  CG  ASP A 805       8.675   1.987 -10.996  1.00 36.50           C  
ATOM    307  OD1 ASP A 805       7.533   2.370 -11.333  1.00 39.53           O  
ATOM    308  OD2 ASP A 805       9.472   1.379 -11.743  1.00 43.27           O1-
ATOM    309  H   ASP A 805       7.848   5.092  -9.903  1.00  0.00           H  
ATOM    310  HA  ASP A 805       7.368   3.241  -8.835  1.00  0.00           H  
ATOM    311  HB2 ASP A 805      10.165   2.238  -9.481  1.00  0.00           H  
ATOM    312  HB3 ASP A 805       8.805   1.233  -9.005  1.00  0.00           H  
ATOM    313  N   ASP A 806       8.419   4.588  -6.680  1.00 23.72           N  
ATOM    314  CA  ASP A 806       8.588   4.900  -5.251  1.00 25.18           C  
ATOM    315  C   ASP A 806      10.052   5.079  -4.789  1.00 21.47           C  
ATOM    316  O   ASP A 806      10.291   5.166  -3.584  1.00 21.56           O  
ATOM    317  CB  ASP A 806       7.785   3.964  -4.305  1.00 30.04           C  
ATOM    318  CG  ASP A 806       6.312   3.791  -4.693  1.00 39.68           C  
ATOM    319  OD1 ASP A 806       5.691   4.810  -5.067  1.00 45.46           O  
ATOM    320  OD2 ASP A 806       5.811   2.657  -4.535  1.00 43.71           O1-
ATOM    321  H   ASP A 806       7.926   5.291  -7.212  1.00  0.00           H  
ATOM    322  HA  ASP A 806       8.157   5.896  -5.142  1.00  0.00           H  
ATOM    323  HB2 ASP A 806       8.258   2.981  -4.300  1.00  0.00           H  
ATOM    324  HB3 ASP A 806       7.814   4.327  -3.277  1.00  0.00           H  
ATOM    325  N   ARG A 807      10.982   5.188  -5.751  1.00 17.93           N  
ATOM    326  CA  ARG A 807      12.413   5.421  -5.562  1.00 16.92           C  
ATOM    327  C   ARG A 807      12.756   6.837  -6.047  1.00 13.78           C  
ATOM    328  O   ARG A 807      12.395   7.145  -7.182  1.00 12.10           O  
ATOM    329  CB  ARG A 807      13.208   4.436  -6.454  1.00 19.19           C  
ATOM    330  CG  ARG A 807      12.910   2.940  -6.258  1.00 25.73           C  
ATOM    331  CD  ARG A 807      13.504   2.066  -7.377  1.00 31.66           C  
ATOM    332  NE  ARG A 807      12.780   2.199  -8.656  1.00 39.83           N  
ATOM    333  CZ  ARG A 807      13.224   1.779  -9.855  1.00 38.18           C  
ATOM    334  NH1 ARG A 807      14.462   1.289  -9.994  1.00 41.45           N1+
ATOM    335  NH2 ARG A 807      12.430   1.827 -10.930  1.00 37.76           N1+
ATOM    336  H   ARG A 807      10.688   5.110  -6.715  1.00  0.00           H  
ATOM    337  HA  ARG A 807      12.700   5.299  -4.516  1.00  0.00           H  
ATOM    338  HB2 ARG A 807      13.018   4.675  -7.502  1.00  0.00           H  
ATOM    339  HB3 ARG A 807      14.275   4.604  -6.305  1.00  0.00           H  
ATOM    340  HG2 ARG A 807      13.192   2.579  -5.268  1.00  0.00           H  
ATOM    341  HG3 ARG A 807      11.831   2.814  -6.315  1.00  0.00           H  
ATOM    342  HD2 ARG A 807      14.496   2.466  -7.591  1.00  0.00           H  
ATOM    343  HD3 ARG A 807      13.653   1.031  -7.069  1.00  0.00           H  
ATOM    344  HE  ARG A 807      11.863   2.625  -8.596  1.00  0.00           H  
ATOM    345 HH11 ARG A 807      15.082   1.239  -9.201  1.00  0.00           H  
ATOM    346 HH12 ARG A 807      14.799   0.959 -10.886  1.00  0.00           H  
ATOM    347 HH21 ARG A 807      11.445   2.066 -10.869  1.00  0.00           H  
ATOM    348 HH22 ARG A 807      12.761   1.495 -11.823  1.00  0.00           H  
ATOM    349  H01 ARG A 807      12.777   2.763 -10.775  1.00 37.76           H  
ATOM    350  N   LEU A 808      13.477   7.638  -5.245  1.00 11.81           N  
ATOM    351  CA  LEU A 808      14.072   8.909  -5.664  1.00 11.15           C  
ATOM    352  C   LEU A 808      15.326   8.617  -6.512  1.00 11.44           C  
ATOM    353  O   LEU A 808      16.372   8.295  -5.947  1.00 12.74           O  
ATOM    354  CB  LEU A 808      14.363   9.766  -4.405  1.00 10.55           C  
ATOM    355  CG  LEU A 808      14.533  11.284  -4.658  1.00  9.87           C  
ATOM    356  CD1 LEU A 808      14.451  12.075  -3.336  1.00 10.43           C  
ATOM    357  CD2 LEU A 808      15.819  11.638  -5.429  1.00  9.22           C  
ATOM    358  H   LEU A 808      13.683   7.344  -4.302  1.00  0.00           H  
ATOM    359  HA  LEU A 808      13.337   9.441  -6.265  1.00  0.00           H  
ATOM    360  HB2 LEU A 808      13.513   9.645  -3.734  1.00  0.00           H  
ATOM    361  HB3 LEU A 808      15.218   9.375  -3.851  1.00  0.00           H  
ATOM    362  HG  LEU A 808      13.689  11.612  -5.267  1.00  0.00           H  
ATOM    363 HD11 LEU A 808      13.673  12.835  -3.385  1.00  0.00           H  
ATOM    364 HD12 LEU A 808      14.214  11.437  -2.486  1.00  0.00           H  
ATOM    365 HD13 LEU A 808      15.385  12.580  -3.094  1.00  0.00           H  
ATOM    366 HD21 LEU A 808      16.146  12.660  -5.240  1.00  0.00           H  
ATOM    367 HD22 LEU A 808      16.644  10.975  -5.166  1.00  0.00           H  
ATOM    368 HD23 LEU A 808      15.654  11.552  -6.502  1.00  0.00           H  
ATOM    369  N   LEU A 809      15.169   8.716  -7.835  1.00 11.24           N  
ATOM    370  CA  LEU A 809      16.196   8.331  -8.800  1.00 11.61           C  
ATOM    371  C   LEU A 809      17.041   9.516  -9.291  1.00 11.38           C  
ATOM    372  O   LEU A 809      18.190   9.286  -9.660  1.00 11.55           O  
ATOM    373  CB  LEU A 809      15.540   7.586  -9.988  1.00 12.53           C  
ATOM    374  CG  LEU A 809      14.923   6.217  -9.613  1.00 14.29           C  
ATOM    375  CD1 LEU A 809      14.205   5.568 -10.809  1.00 14.68           C  
ATOM    376  CD2 LEU A 809      15.946   5.247  -8.988  1.00 15.28           C  
ATOM    377  H   LEU A 809      14.282   9.045  -8.198  1.00  0.00           H  
ATOM    378  HA  LEU A 809      16.906   7.653  -8.322  1.00  0.00           H  
ATOM    379  HB2 LEU A 809      14.778   8.226 -10.436  1.00  0.00           H  
ATOM    380  HB3 LEU A 809      16.288   7.427 -10.767  1.00  0.00           H  
ATOM    381  HG  LEU A 809      14.153   6.403  -8.865  1.00  0.00           H  
ATOM    382 HD11 LEU A 809      13.237   5.171 -10.502  1.00  0.00           H  
ATOM    383 HD12 LEU A 809      14.027   6.278 -11.617  1.00  0.00           H  
ATOM    384 HD13 LEU A 809      14.772   4.736 -11.226  1.00  0.00           H  
ATOM    385 HD21 LEU A 809      15.746   4.207  -9.247  1.00  0.00           H  
ATOM    386 HD22 LEU A 809      16.965   5.470  -9.307  1.00  0.00           H  
ATOM    387 HD23 LEU A 809      15.924   5.314  -7.900  1.00  0.00           H  
ATOM    388  N   CYS A 810      16.495  10.740  -9.298  1.00 11.55           N  
ATOM    389  CA  CYS A 810      17.198  11.925  -9.797  1.00 11.42           C  
ATOM    390  C   CYS A 810      16.751  13.183  -9.051  1.00 10.72           C  
ATOM    391  O   CYS A 810      15.651  13.222  -8.491  1.00 11.42           O  
ATOM    392  CB  CYS A 810      16.968  12.100 -11.316  1.00 14.74           C  
ATOM    393  SG  CYS A 810      18.043  11.103 -12.386  1.00 22.23           S  
ATOM    394  H   CYS A 810      15.575  10.907  -8.908  1.00  0.00           H  
ATOM    395  HA  CYS A 810      18.269  11.818  -9.610  1.00  0.00           H  
ATOM    396  HB2 CYS A 810      15.926  11.917 -11.578  1.00  0.00           H  
ATOM    397  HB3 CYS A 810      17.155  13.138 -11.596  1.00  0.00           H  
ATOM    398  N   GLY A 811      17.610  14.204  -9.101  1.00  9.44           N  
ATOM    399  CA  GLY A 811      17.289  15.564  -8.685  1.00  9.83           C  
ATOM    400  C   GLY A 811      16.697  16.348  -9.867  1.00  9.87           C  
ATOM    401  O   GLY A 811      16.689  15.889 -11.012  1.00 10.01           O  
ATOM    402  H   GLY A 811      18.489  14.086  -9.590  1.00  0.00           H  
ATOM    403  HA2 GLY A 811      16.602  15.564  -7.838  1.00  0.00           H  
ATOM    404  HA3 GLY A 811      18.207  16.054  -8.357  1.00  0.00           H  
ATOM    405  N   ALA A 812      16.221  17.562  -9.568  1.00  9.67           N  
ATOM    406  CA  ALA A 812      15.623  18.500 -10.514  1.00  9.56           C  
ATOM    407  C   ALA A 812      15.637  19.919  -9.932  1.00  9.79           C  
ATOM    408  O   ALA A 812      15.789  20.091  -8.722  1.00  9.96           O  
ATOM    409  CB  ALA A 812      14.199  18.049 -10.880  1.00  9.54           C  
ATOM    410  H   ALA A 812      16.240  17.878  -8.608  1.00  0.00           H  
ATOM    411  HA  ALA A 812      16.231  18.516 -11.420  1.00  0.00           H  
ATOM    412  HB1 ALA A 812      13.660  18.819 -11.431  1.00  0.00           H  
ATOM    413  HB2 ALA A 812      14.231  17.170 -11.517  1.00  0.00           H  
ATOM    414  HB3 ALA A 812      13.613  17.794  -9.997  1.00  0.00           H  
ATOM    415  N   SER A 813      15.487  20.906 -10.826  1.00  9.17           N  
ATOM    416  CA  SER A 813      15.561  22.332 -10.529  1.00  9.17           C  
ATOM    417  C   SER A 813      14.283  23.014 -11.027  1.00  9.55           C  
ATOM    418  O   SER A 813      14.069  23.063 -12.236  1.00  9.19           O  
ATOM    419  CB  SER A 813      16.787  22.918 -11.253  1.00  8.93           C  
ATOM    420  OG  SER A 813      17.970  22.404 -10.687  1.00  9.19           O  
ATOM    421  H   SER A 813      15.384  20.669 -11.805  1.00  0.00           H  
ATOM    422  HA  SER A 813      15.673  22.512  -9.461  1.00  0.00           H  
ATOM    423  HB2 SER A 813      16.774  22.684 -12.317  1.00  0.00           H  
ATOM    424  HB3 SER A 813      16.810  24.004 -11.159  1.00  0.00           H  
ATOM    425  HG  SER A 813      18.029  21.470 -10.907  1.00  0.00           H  
ATOM    426  N   LEU A 814      13.479  23.560 -10.100  1.00 10.07           N  
ATOM    427  CA  LEU A 814      12.318  24.408 -10.394  1.00 10.95           C  
ATOM    428  C   LEU A 814      12.773  25.706 -11.089  1.00 11.29           C  
ATOM    429  O   LEU A 814      13.665  26.367 -10.564  1.00 11.52           O  
ATOM    430  CB  LEU A 814      11.585  24.698  -9.060  1.00 11.07           C  
ATOM    431  CG  LEU A 814      10.225  25.422  -9.191  1.00 11.79           C  
ATOM    432  CD1 LEU A 814       9.178  24.548  -9.906  1.00 10.71           C  
ATOM    433  CD2 LEU A 814       9.710  25.901  -7.818  1.00 12.03           C  
ATOM    434  H   LEU A 814      13.721  23.464  -9.122  1.00  0.00           H  
ATOM    435  HA  LEU A 814      11.654  23.859 -11.062  1.00  0.00           H  
ATOM    436  HB2 LEU A 814      11.434  23.764  -8.516  1.00  0.00           H  
ATOM    437  HB3 LEU A 814      12.245  25.298  -8.433  1.00  0.00           H  
ATOM    438  HG  LEU A 814      10.374  26.321  -9.789  1.00  0.00           H  
ATOM    439 HD11 LEU A 814       8.159  24.787  -9.600  1.00  0.00           H  
ATOM    440 HD12 LEU A 814       9.226  24.686 -10.986  1.00  0.00           H  
ATOM    441 HD13 LEU A 814       9.339  23.493  -9.700  1.00  0.00           H  
ATOM    442 HD21 LEU A 814       9.500  26.971  -7.834  1.00  0.00           H  
ATOM    443 HD22 LEU A 814       8.791  25.398  -7.523  1.00  0.00           H  
ATOM    444 HD23 LEU A 814      10.433  25.723  -7.020  1.00  0.00           H  
ATOM    445  N   VAL A 815      12.177  26.033 -12.247  1.00 10.97           N  
ATOM    446  CA  VAL A 815      12.531  27.214 -13.051  1.00 12.28           C  
ATOM    447  C   VAL A 815      11.321  28.109 -13.394  1.00 13.04           C  
ATOM    448  O   VAL A 815      11.528  29.229 -13.863  1.00 13.14           O  
ATOM    449  CB  VAL A 815      13.246  26.823 -14.376  1.00 12.39           C  
ATOM    450  CG1 VAL A 815      14.671  26.305 -14.115  1.00 11.71           C  
ATOM    451  CG2 VAL A 815      12.443  25.845 -15.258  1.00 12.41           C  
ATOM    452  H   VAL A 815      11.468  25.424 -12.635  1.00  0.00           H  
ATOM    453  HA  VAL A 815      13.204  27.860 -12.484  1.00  0.00           H  
ATOM    454  HB  VAL A 815      13.374  27.734 -14.965  1.00  0.00           H  
ATOM    455 HG11 VAL A 815      15.210  26.163 -15.051  1.00  0.00           H  
ATOM    456 HG12 VAL A 815      15.245  27.014 -13.518  1.00  0.00           H  
ATOM    457 HG13 VAL A 815      14.664  25.353 -13.585  1.00  0.00           H  
ATOM    458 HG21 VAL A 815      12.911  25.730 -16.236  1.00  0.00           H  
ATOM    459 HG22 VAL A 815      12.384  24.857 -14.803  1.00  0.00           H  
ATOM    460 HG23 VAL A 815      11.423  26.187 -15.429  1.00  0.00           H  
ATOM    461  N   SER A 816      10.097  27.638 -13.115  1.00 13.25           N  
ATOM    462  CA  SER A 816       8.861  28.416 -13.197  1.00 13.95           C  
ATOM    463  C   SER A 816       7.864  27.895 -12.149  1.00 14.56           C  
ATOM    464  O   SER A 816       8.265  27.204 -11.213  1.00 14.20           O  
ATOM    465  CB  SER A 816       8.325  28.453 -14.651  1.00 14.23           C  
ATOM    466  OG  SER A 816       7.667  27.256 -15.017  1.00 14.54           O  
ATOM    467  H   SER A 816       9.997  26.713 -12.721  1.00  0.00           H  
ATOM    468  HA  SER A 816       9.093  29.441 -12.900  1.00  0.00           H  
ATOM    469  HB2 SER A 816       7.611  29.270 -14.763  1.00  0.00           H  
ATOM    470  HB3 SER A 816       9.129  28.656 -15.359  1.00  0.00           H  
ATOM    471  HG  SER A 816       7.129  27.425 -15.796  1.00  0.00           H  
ATOM    472  N   SER A 817       6.578  28.250 -12.299  1.00 14.41           N  
ATOM    473  CA  SER A 817       5.497  27.730 -11.463  1.00 15.11           C  
ATOM    474  C   SER A 817       5.111  26.276 -11.795  1.00 14.90           C  
ATOM    475  O   SER A 817       4.504  25.636 -10.940  1.00 16.01           O  
ATOM    476  CB  SER A 817       4.293  28.692 -11.528  1.00 15.58           C  
ATOM    477  OG  SER A 817       3.658  28.684 -12.793  1.00 16.11           O  
ATOM    478  H   SER A 817       6.297  28.829 -13.078  1.00  0.00           H  
ATOM    479  HA  SER A 817       5.840  27.730 -10.428  1.00  0.00           H  
ATOM    480  HB2 SER A 817       3.556  28.420 -10.771  1.00  0.00           H  
ATOM    481  HB3 SER A 817       4.606  29.711 -11.298  1.00  0.00           H  
ATOM    482  HG  SER A 817       3.315  27.804 -12.970  1.00  0.00           H  
ATOM    483  N   ASP A 818       5.449  25.782 -12.999  1.00 14.92           N  
ATOM    484  CA  ASP A 818       4.980  24.487 -13.500  1.00 15.81           C  
ATOM    485  C   ASP A 818       6.037  23.703 -14.302  1.00 13.75           C  
ATOM    486  O   ASP A 818       5.707  22.608 -14.746  1.00 14.37           O  
ATOM    487  CB  ASP A 818       3.635  24.579 -14.275  1.00 19.40           C  
ATOM    488  CG  ASP A 818       3.587  25.542 -15.473  1.00 23.58           C  
ATOM    489  OD1 ASP A 818       2.547  25.494 -16.167  1.00 30.96           O  
ATOM    490  OD2 ASP A 818       4.561  26.296 -15.691  1.00 23.60           O1-
ATOM    491  H   ASP A 818       5.934  26.367 -13.668  1.00  0.00           H  
ATOM    492  HA  ASP A 818       4.791  23.844 -12.641  1.00  0.00           H  
ATOM    493  HB2 ASP A 818       3.344  23.585 -14.617  1.00  0.00           H  
ATOM    494  HB3 ASP A 818       2.865  24.902 -13.573  1.00  0.00           H  
ATOM    495  N   TRP A 819       7.266  24.220 -14.474  1.00 12.98           N  
ATOM    496  CA  TRP A 819       8.340  23.516 -15.183  1.00 11.97           C  
ATOM    497  C   TRP A 819       9.566  23.295 -14.294  1.00 11.11           C  
ATOM    498  O   TRP A 819       9.959  24.182 -13.534  1.00 10.48           O  
ATOM    499  CB  TRP A 819       8.745  24.270 -16.462  1.00 12.30           C  
ATOM    500  CG  TRP A 819       7.780  24.173 -17.604  1.00 12.99           C  
ATOM    501  CD1 TRP A 819       6.826  25.077 -17.918  1.00 14.76           C  
ATOM    502  CD2 TRP A 819       7.628  23.081 -18.563  1.00 13.11           C  
ATOM    503  CE2 TRP A 819       6.571  23.413 -19.463  1.00 14.47           C  
ATOM    504  CE3 TRP A 819       8.283  21.846 -18.774  1.00 12.92           C  
ATOM    505  NE1 TRP A 819       6.121  24.639 -19.020  1.00 14.59           N  
ATOM    506  CZ2 TRP A 819       6.197  22.572 -20.528  1.00 14.58           C  
ATOM    507  CZ3 TRP A 819       7.930  21.001 -19.847  1.00 13.54           C  
ATOM    508  CH2 TRP A 819       6.894  21.366 -20.728  1.00 13.97           C  
ATOM    509  H   TRP A 819       7.493  25.134 -14.107  1.00  0.00           H  
ATOM    510  HA  TRP A 819       8.011  22.522 -15.495  1.00  0.00           H  
ATOM    511  HB2 TRP A 819       8.951  25.317 -16.242  1.00  0.00           H  
ATOM    512  HB3 TRP A 819       9.685  23.864 -16.833  1.00  0.00           H  
ATOM    513  HD1 TRP A 819       6.659  26.002 -17.387  1.00  0.00           H  
ATOM    514  HE1 TRP A 819       5.382  25.185 -19.442  1.00  0.00           H  
ATOM    515  HE3 TRP A 819       9.079  21.550 -18.107  1.00  0.00           H  
ATOM    516  HZ2 TRP A 819       5.395  22.854 -21.194  1.00  0.00           H  
ATOM    517  HZ3 TRP A 819       8.452  20.066 -19.991  1.00  0.00           H  
ATOM    518  HH2 TRP A 819       6.627  20.715 -21.547  1.00  0.00           H  
ATOM    519  N   LEU A 820      10.162  22.108 -14.479  1.00 10.44           N  
ATOM    520  CA  LEU A 820      11.438  21.687 -13.917  1.00 10.28           C  
ATOM    521  C   LEU A 820      12.462  21.539 -15.052  1.00  9.92           C  
ATOM    522  O   LEU A 820      12.083  21.250 -16.188  1.00  9.86           O  
ATOM    523  CB  LEU A 820      11.291  20.306 -13.235  1.00  9.63           C  
ATOM    524  CG  LEU A 820      10.114  20.134 -12.255  1.00 10.37           C  
ATOM    525  CD1 LEU A 820      10.098  18.704 -11.700  1.00  9.82           C  
ATOM    526  CD2 LEU A 820      10.122  21.170 -11.121  1.00 10.50           C  
ATOM    527  H   LEU A 820       9.739  21.445 -15.116  1.00  0.00           H  
ATOM    528  HA  LEU A 820      11.790  22.423 -13.194  1.00  0.00           H  
ATOM    529  HB2 LEU A 820      11.195  19.538 -14.003  1.00  0.00           H  
ATOM    530  HB3 LEU A 820      12.222  20.081 -12.714  1.00  0.00           H  
ATOM    531  HG  LEU A 820       9.181  20.261 -12.806  1.00  0.00           H  
ATOM    532 HD11 LEU A 820       9.330  18.592 -10.938  1.00  0.00           H  
ATOM    533 HD12 LEU A 820       9.888  17.979 -12.488  1.00  0.00           H  
ATOM    534 HD13 LEU A 820      11.055  18.439 -11.249  1.00  0.00           H  
ATOM    535 HD21 LEU A 820       9.813  20.741 -10.168  1.00  0.00           H  
ATOM    536 HD22 LEU A 820      11.110  21.605 -10.975  1.00  0.00           H  
ATOM    537 HD23 LEU A 820       9.428  21.976 -11.354  1.00  0.00           H  
ATOM    538  N   VAL A 821      13.743  21.656 -14.685  1.00  9.54           N  
ATOM    539  CA  VAL A 821      14.894  21.249 -15.482  1.00  9.97           C  
ATOM    540  C   VAL A 821      15.561  20.062 -14.759  1.00  9.56           C  
ATOM    541  O   VAL A 821      15.809  20.145 -13.557  1.00  9.53           O  
ATOM    542  CB  VAL A 821      15.930  22.405 -15.612  1.00 10.26           C  
ATOM    543  CG1 VAL A 821      17.276  21.980 -16.227  1.00 10.94           C  
ATOM    544  CG2 VAL A 821      15.368  23.575 -16.432  1.00 11.52           C  
ATOM    545  H   VAL A 821      13.955  21.934 -13.734  1.00  0.00           H  
ATOM    546  HA  VAL A 821      14.582  20.940 -16.481  1.00  0.00           H  
ATOM    547  HB  VAL A 821      16.135  22.792 -14.613  1.00  0.00           H  
ATOM    548 HG11 VAL A 821      17.933  22.837 -16.373  1.00  0.00           H  
ATOM    549 HG12 VAL A 821      17.807  21.278 -15.587  1.00  0.00           H  
ATOM    550 HG13 VAL A 821      17.129  21.503 -17.197  1.00  0.00           H  
ATOM    551 HG21 VAL A 821      16.050  24.425 -16.421  1.00  0.00           H  
ATOM    552 HG22 VAL A 821      15.223  23.289 -17.472  1.00  0.00           H  
ATOM    553 HG23 VAL A 821      14.411  23.916 -16.042  1.00  0.00           H  
ATOM    554  N   SER A 822      15.859  18.997 -15.512  1.00  9.12           N  
ATOM    555  CA  SER A 822      16.580  17.806 -15.056  1.00  8.73           C  
ATOM    556  C   SER A 822      17.535  17.344 -16.175  1.00  9.25           C  
ATOM    557  O   SER A 822      17.643  18.028 -17.192  1.00  9.48           O  
ATOM    558  CB  SER A 822      15.550  16.736 -14.625  1.00  8.65           C  
ATOM    559  OG  SER A 822      16.152  15.624 -13.989  1.00  8.98           O  
ATOM    560  H   SER A 822      15.629  19.011 -16.498  1.00  0.00           H  
ATOM    561  HA  SER A 822      17.202  18.068 -14.200  1.00  0.00           H  
ATOM    562  HB2 SER A 822      14.830  17.166 -13.929  1.00  0.00           H  
ATOM    563  HB3 SER A 822      14.982  16.383 -15.487  1.00  0.00           H  
ATOM    564  HG  SER A 822      16.331  15.851 -13.070  1.00  0.00           H  
ATOM    565  N   ALA A 823      18.196  16.196 -15.990  1.00  9.05           N  
ATOM    566  CA  ALA A 823      19.071  15.579 -16.987  1.00  9.35           C  
ATOM    567  C   ALA A 823      18.260  14.645 -17.900  1.00  9.57           C  
ATOM    568  O   ALA A 823      17.289  14.035 -17.454  1.00 11.02           O  
ATOM    569  CB  ALA A 823      20.198  14.809 -16.285  1.00  8.86           C  
ATOM    570  H   ALA A 823      17.865  15.602 -15.236  1.00  0.00           H  
ATOM    571  HA  ALA A 823      19.537  16.354 -17.594  1.00  0.00           H  
ATOM    572  HB1 ALA A 823      20.850  14.334 -17.017  1.00  0.00           H  
ATOM    573  HB2 ALA A 823      20.826  15.473 -15.693  1.00  0.00           H  
ATOM    574  HB3 ALA A 823      19.817  14.029 -15.628  1.00  0.00           H  
ATOM    575  N   ALA A 824      18.689  14.512 -19.160  1.00  8.78           N  
ATOM    576  CA  ALA A 824      18.040  13.655 -20.153  1.00  9.51           C  
ATOM    577  C   ALA A 824      18.181  12.158 -19.853  1.00  9.61           C  
ATOM    578  O   ALA A 824      17.207  11.437 -20.052  1.00 10.15           O  
ATOM    579  CB  ALA A 824      18.564  13.975 -21.556  1.00  9.64           C  
ATOM    580  H   ALA A 824      19.566  14.931 -19.437  1.00  0.00           H  
ATOM    581  HA  ALA A 824      16.975  13.878 -20.143  1.00  0.00           H  
ATOM    582  HB1 ALA A 824      18.075  13.356 -22.309  1.00  0.00           H  
ATOM    583  HB2 ALA A 824      18.380  15.011 -21.827  1.00  0.00           H  
ATOM    584  HB3 ALA A 824      19.636  13.801 -21.625  1.00  0.00           H  
ATOM    585  N   HIS A 825      19.334  11.758 -19.297  1.00  9.74           N  
ATOM    586  CA  HIS A 825      19.640  10.383 -18.897  1.00 11.08           C  
ATOM    587  C   HIS A 825      18.688   9.817 -17.834  1.00 12.11           C  
ATOM    588  O   HIS A 825      18.440   8.613 -17.844  1.00 12.61           O  
ATOM    589  CB  HIS A 825      21.103  10.255 -18.423  1.00 11.17           C  
ATOM    590  CG  HIS A 825      21.463  10.846 -17.079  1.00 11.22           C  
ATOM    591  CD2 HIS A 825      21.221  10.408 -15.796  1.00 12.47           C  
ATOM    592  ND1 HIS A 825      22.250  11.973 -16.931  1.00 10.91           N  
ATOM    593  CE1 HIS A 825      22.442  12.169 -15.627  1.00 10.76           C  
ATOM    594  NE2 HIS A 825      21.819  11.272 -14.882  1.00 12.03           N  
ATOM    595  H   HIS A 825      20.077  12.439 -19.180  1.00  0.00           H  
ATOM    596  HA  HIS A 825      19.526   9.768 -19.792  1.00  0.00           H  
ATOM    597  HB2 HIS A 825      21.325   9.192 -18.349  1.00  0.00           H  
ATOM    598  HB3 HIS A 825      21.785  10.652 -19.172  1.00  0.00           H  
ATOM    599  HD1 HIS A 825      22.693  12.530 -17.665  1.00  0.00           H  
ATOM    600  HD2 HIS A 825      20.671   9.540 -15.459  1.00  0.00           H  
ATOM    601  HE1 HIS A 825      23.041  12.968 -15.215  1.00  0.00           H  
ATOM    602  H01 HIS A 825      21.784  11.224 -13.874  1.00 12.03           H  
ATOM    603  N   CYS A 826      18.168  10.685 -16.952  1.00 11.86           N  
ATOM    604  CA  CYS A 826      17.222  10.328 -15.894  1.00 13.99           C  
ATOM    605  C   CYS A 826      15.943   9.712 -16.460  1.00 14.01           C  
ATOM    606  O   CYS A 826      15.418   8.751 -15.897  1.00 14.68           O  
ATOM    607  CB  CYS A 826      16.850  11.584 -15.083  1.00 15.12           C  
ATOM    608  SG  CYS A 826      18.196  12.229 -14.071  1.00 18.59           S  
ATOM    609  H   CYS A 826      18.441  11.658 -16.995  1.00  0.00           H  
ATOM    610  HA  CYS A 826      17.695   9.597 -15.235  1.00  0.00           H  
ATOM    611  HB2 CYS A 826      16.502  12.378 -15.743  1.00  0.00           H  
ATOM    612  HB3 CYS A 826      16.011  11.375 -14.417  1.00  0.00           H  
ATOM    613  N   VAL A 827      15.474  10.301 -17.563  1.00 13.65           N  
ATOM    614  CA  VAL A 827      14.128  10.073 -18.083  1.00 14.24           C  
ATOM    615  C   VAL A 827      14.099   9.345 -19.443  1.00 15.94           C  
ATOM    616  O   VAL A 827      13.033   8.850 -19.802  1.00 16.21           O  
ATOM    617  CB  VAL A 827      13.376  11.426 -18.234  1.00 13.57           C  
ATOM    618  CG1 VAL A 827      13.141  12.107 -16.875  1.00 13.77           C  
ATOM    619  CG2 VAL A 827      14.021  12.413 -19.231  1.00 14.29           C  
ATOM    620  H   VAL A 827      15.998  11.043 -18.007  1.00  0.00           H  
ATOM    621  HA  VAL A 827      13.557   9.452 -17.391  1.00  0.00           H  
ATOM    622  HB  VAL A 827      12.381  11.195 -18.610  1.00  0.00           H  
ATOM    623 HG11 VAL A 827      12.531  13.003 -16.992  1.00  0.00           H  
ATOM    624 HG12 VAL A 827      12.617  11.446 -16.185  1.00  0.00           H  
ATOM    625 HG13 VAL A 827      14.078  12.407 -16.404  1.00  0.00           H  
ATOM    626 HG21 VAL A 827      13.460  13.345 -19.282  1.00  0.00           H  
ATOM    627 HG22 VAL A 827      15.037  12.672 -18.936  1.00  0.00           H  
ATOM    628 HG23 VAL A 827      14.057  12.008 -20.242  1.00  0.00           H  
ATOM    629  N   TYR A 828      15.225   9.294 -20.169  1.00 16.29           N  
ATOM    630  CA  TYR A 828      15.342   8.706 -21.506  1.00 18.16           C  
ATOM    631  C   TYR A 828      14.865   7.238 -21.564  1.00 20.58           C  
ATOM    632  O   TYR A 828      15.310   6.418 -20.762  1.00 19.70           O  
ATOM    633  CB  TYR A 828      16.799   8.849 -22.002  1.00 18.77           C  
ATOM    634  CG  TYR A 828      17.044   8.407 -23.434  1.00 23.59           C  
ATOM    635  CD1 TYR A 828      17.477   7.094 -23.717  1.00 24.95           C  
ATOM    636  CD2 TYR A 828      16.824   9.312 -24.493  1.00 26.98           C  
ATOM    637  CE1 TYR A 828      17.657   6.681 -25.050  1.00 27.35           C  
ATOM    638  CE2 TYR A 828      17.018   8.905 -25.826  1.00 28.99           C  
ATOM    639  CZ  TYR A 828      17.422   7.586 -26.105  1.00 29.86           C  
ATOM    640  OH  TYR A 828      17.591   7.188 -27.397  1.00 33.27           O  
ATOM    641  H   TYR A 828      16.051   9.763 -19.816  1.00  0.00           H  
ATOM    642  HA  TYR A 828      14.703   9.301 -22.162  1.00  0.00           H  
ATOM    643  HB2 TYR A 828      17.099   9.893 -21.950  1.00  0.00           H  
ATOM    644  HB3 TYR A 828      17.476   8.308 -21.338  1.00  0.00           H  
ATOM    645  HD1 TYR A 828      17.654   6.393 -22.913  1.00  0.00           H  
ATOM    646  HD2 TYR A 828      16.501  10.321 -24.282  1.00  0.00           H  
ATOM    647  HE1 TYR A 828      17.981   5.670 -25.252  1.00  0.00           H  
ATOM    648  HE2 TYR A 828      16.843   9.601 -26.634  1.00  0.00           H  
ATOM    649  HH  TYR A 828      17.717   6.235 -27.472  1.00  0.00           H  
ATOM    650  N   GLY A 829      13.965   6.938 -22.511  1.00 21.25           N  
ATOM    651  CA  GLY A 829      13.409   5.603 -22.738  1.00 22.28           C  
ATOM    652  C   GLY A 829      12.321   5.221 -21.717  1.00 24.52           C  
ATOM    653  O   GLY A 829      11.847   4.087 -21.756  1.00 25.52           O  
ATOM    654  H   GLY A 829      13.612   7.680 -23.099  1.00  0.00           H  
ATOM    655  HA2 GLY A 829      12.972   5.577 -23.736  1.00  0.00           H  
ATOM    656  HA3 GLY A 829      14.202   4.855 -22.720  1.00  0.00           H  
ATOM    657  N   ARG A 830      11.933   6.140 -20.816  1.00 20.73           N  
ATOM    658  CA  ARG A 830      10.914   5.943 -19.782  1.00 22.43           C  
ATOM    659  C   ARG A 830      10.175   7.262 -19.481  1.00 21.35           C  
ATOM    660  O   ARG A 830       9.798   7.510 -18.334  1.00 20.54           O  
ATOM    661  CB  ARG A 830      11.523   5.260 -18.533  1.00 22.11           C  
ATOM    662  CG  ARG A 830      12.628   6.043 -17.793  1.00 24.08           C  
ATOM    663  CD  ARG A 830      12.999   5.357 -16.470  1.00 25.53           C  
ATOM    664  NE  ARG A 830      14.143   5.996 -15.811  1.00 24.63           N  
ATOM    665  CZ  ARG A 830      14.683   5.610 -14.646  1.00 26.62           C  
ATOM    666  NH1 ARG A 830      14.279   4.491 -14.029  1.00 26.21           N1+
ATOM    667  NH2 ARG A 830      15.643   6.365 -14.103  1.00 25.25           N1+
ATOM    668  H   ARG A 830      12.406   7.039 -20.789  1.00  0.00           H  
ATOM    669  HA  ARG A 830      10.148   5.274 -20.180  1.00  0.00           H  
ATOM    670  HB2 ARG A 830      10.714   5.051 -17.833  1.00  0.00           H  
ATOM    671  HB3 ARG A 830      11.915   4.284 -18.822  1.00  0.00           H  
ATOM    672  HG2 ARG A 830      13.506   6.228 -18.415  1.00  0.00           H  
ATOM    673  HG3 ARG A 830      12.225   7.024 -17.542  1.00  0.00           H  
ATOM    674  HD2 ARG A 830      12.175   5.505 -15.770  1.00  0.00           H  
ATOM    675  HD3 ARG A 830      13.122   4.280 -16.589  1.00  0.00           H  
ATOM    676  HE  ARG A 830      14.477   6.862 -16.224  1.00  0.00           H  
ATOM    677 HH11 ARG A 830      13.547   3.925 -14.434  1.00  0.00           H  
ATOM    678 HH12 ARG A 830      14.689   4.197 -13.154  1.00  0.00           H  
ATOM    679 HH21 ARG A 830      15.908   7.233 -14.558  1.00  0.00           H  
ATOM    680 HH22 ARG A 830      16.086   6.115 -13.232  1.00  0.00           H  
ATOM    681  H01 ARG A 830      16.032   5.454 -14.299  1.00 25.25           H  
ATOM    682  N   ASN A 831       9.995   8.088 -20.520  1.00 20.08           N  
ATOM    683  CA  ASN A 831       9.377   9.414 -20.446  1.00 20.74           C  
ATOM    684  C   ASN A 831       7.996   9.494 -21.125  1.00 22.68           C  
ATOM    685  O   ASN A 831       7.271  10.448 -20.845  1.00 21.71           O  
ATOM    686  CB  ASN A 831      10.345  10.481 -21.019  1.00 19.27           C  
ATOM    687  CG  ASN A 831      10.748  10.330 -22.491  1.00 20.91           C  
ATOM    688  ND2 ASN A 831      10.446  11.343 -23.307  1.00 19.47           N  
ATOM    689  OD1 ASN A 831      11.345   9.327 -22.880  1.00 22.59           O  
ATOM    690  H   ASN A 831      10.397   7.845 -21.415  1.00  0.00           H  
ATOM    691  HA  ASN A 831       9.215   9.668 -19.398  1.00  0.00           H  
ATOM    692  HB2 ASN A 831       9.900  11.460 -20.892  1.00  0.00           H  
ATOM    693  HB3 ASN A 831      11.258  10.504 -20.432  1.00  0.00           H  
ATOM    694 HD21 ASN A 831       9.953  12.155 -22.962  1.00  0.00           H  
ATOM    695 HD22 ASN A 831      10.701  11.298 -24.283  1.00  0.00           H  
ATOM    696  N   LEU A 832       7.655   8.524 -21.996  1.00 22.86           N  
ATOM    697  CA  LEU A 832       6.411   8.507 -22.779  1.00 27.62           C  
ATOM    698  C   LEU A 832       5.155   8.121 -21.969  1.00 30.38           C  
ATOM    699  O   LEU A 832       4.052   8.365 -22.457  1.00 32.36           O  
ATOM    700  CB  LEU A 832       6.564   7.608 -24.032  1.00 31.84           C  
ATOM    701  CG  LEU A 832       7.399   8.199 -25.194  1.00 35.19           C  
ATOM    702  CD1 LEU A 832       6.886   9.574 -25.673  1.00 37.87           C  
ATOM    703  CD2 LEU A 832       8.919   8.181 -24.944  1.00 37.84           C  
ATOM    704  H   LEU A 832       8.300   7.767 -22.172  1.00  0.00           H  
ATOM    705  HA  LEU A 832       6.224   9.530 -23.107  1.00  0.00           H  
ATOM    706  HB2 LEU A 832       6.956   6.631 -23.747  1.00  0.00           H  
ATOM    707  HB3 LEU A 832       5.572   7.405 -24.441  1.00  0.00           H  
ATOM    708  HG  LEU A 832       7.233   7.515 -26.028  1.00  0.00           H  
ATOM    709 HD11 LEU A 832       6.932   9.646 -26.760  1.00  0.00           H  
ATOM    710 HD12 LEU A 832       5.846   9.741 -25.389  1.00  0.00           H  
ATOM    711 HD13 LEU A 832       7.470  10.398 -25.263  1.00  0.00           H  
ATOM    712 HD21 LEU A 832       9.337   9.185 -24.877  1.00  0.00           H  
ATOM    713 HD22 LEU A 832       9.183   7.653 -24.029  1.00  0.00           H  
ATOM    714 HD23 LEU A 832       9.437   7.675 -25.759  1.00  0.00           H  
ATOM    715  N   GLU A 833       5.333   7.610 -20.740  1.00 30.22           N  
ATOM    716  CA  GLU A 833       4.292   7.552 -19.715  1.00 29.74           C  
ATOM    717  C   GLU A 833       4.778   8.442 -18.553  1.00 27.45           C  
ATOM    718  O   GLU A 833       5.362   7.917 -17.602  1.00 24.25           O  
ATOM    719  CB  GLU A 833       4.018   6.088 -19.306  1.00 32.40           C  
ATOM    720  CG  GLU A 833       2.820   5.941 -18.339  1.00 37.97           C  
ATOM    721  CD  GLU A 833       2.566   4.509 -17.858  1.00 45.32           C  
ATOM    722  OE1 GLU A 833       3.196   3.577 -18.404  1.00 48.59           O  
ATOM    723  OE2 GLU A 833       1.743   4.375 -16.927  1.00 44.70           O1-
ATOM    724  H   GLU A 833       6.271   7.425 -20.418  1.00  0.00           H  
ATOM    725  HA  GLU A 833       3.347   7.937 -20.097  1.00  0.00           H  
ATOM    726  HB2 GLU A 833       3.821   5.503 -20.206  1.00  0.00           H  
ATOM    727  HB3 GLU A 833       4.912   5.650 -18.859  1.00  0.00           H  
ATOM    728  HG2 GLU A 833       2.955   6.569 -17.459  1.00  0.00           H  
ATOM    729  HG3 GLU A 833       1.911   6.296 -18.827  1.00  0.00           H  
ATOM    730  N   PRO A 834       4.604   9.781 -18.672  1.00 28.06           N  
ATOM    731  CA  PRO A 834       5.192  10.734 -17.715  1.00 25.46           C  
ATOM    732  C   PRO A 834       4.566  10.698 -16.310  1.00 25.44           C  
ATOM    733  O   PRO A 834       5.236  11.105 -15.366  1.00 23.95           O  
ATOM    734  CB  PRO A 834       5.013  12.097 -18.398  1.00 25.35           C  
ATOM    735  CG  PRO A 834       3.775  11.925 -19.259  1.00 27.19           C  
ATOM    736  CD  PRO A 834       3.886  10.487 -19.737  1.00 28.19           C  
ATOM    737  HA  PRO A 834       6.259  10.530 -17.604  1.00  0.00           H  
ATOM    738  HB2 PRO A 834       4.915  12.930 -17.703  1.00  0.00           H  
ATOM    739  HB3 PRO A 834       5.875  12.301 -19.035  1.00  0.00           H  
ATOM    740  HG2 PRO A 834       2.882  12.040 -18.641  1.00  0.00           H  
ATOM    741  HG3 PRO A 834       3.716  12.639 -20.080  1.00  0.00           H  
ATOM    742  HD2 PRO A 834       2.899  10.075 -19.947  1.00  0.00           H  
ATOM    743  HD3 PRO A 834       4.479  10.460 -20.650  1.00  0.00           H  
ATOM    744  N   SER A 835       3.329  10.180 -16.190  1.00 26.33           N  
ATOM    745  CA  SER A 835       2.588   9.996 -14.936  1.00 27.70           C  
ATOM    746  C   SER A 835       3.249   9.040 -13.922  1.00 25.48           C  
ATOM    747  O   SER A 835       2.915   9.115 -12.740  1.00 24.88           O  
ATOM    748  CB  SER A 835       1.142   9.586 -15.280  1.00 29.54           C  
ATOM    749  OG  SER A 835       1.075   8.295 -15.857  1.00 33.50           O  
ATOM    750  H   SER A 835       2.849   9.859 -17.018  1.00  0.00           H  
ATOM    751  HA  SER A 835       2.540  10.969 -14.446  1.00  0.00           H  
ATOM    752  HB2 SER A 835       0.526   9.591 -14.379  1.00  0.00           H  
ATOM    753  HB3 SER A 835       0.693  10.306 -15.966  1.00  0.00           H  
ATOM    754  HG  SER A 835       1.234   7.639 -15.174  1.00  0.00           H  
ATOM    755  N   LYS A 836       4.191   8.197 -14.384  1.00 22.82           N  
ATOM    756  CA  LYS A 836       5.063   7.383 -13.536  1.00 20.62           C  
ATOM    757  C   LYS A 836       6.087   8.208 -12.734  1.00 17.90           C  
ATOM    758  O   LYS A 836       6.509   7.751 -11.671  1.00 15.47           O  
ATOM    759  CB  LYS A 836       5.794   6.339 -14.396  1.00 24.48           C  
ATOM    760  CG  LYS A 836       4.862   5.280 -15.014  1.00 30.05           C  
ATOM    761  CD  LYS A 836       5.527   3.906 -15.191  1.00 32.61           C  
ATOM    762  CE  LYS A 836       5.723   3.172 -13.854  1.00 36.01           C  
ATOM    763  NZ  LYS A 836       6.462   1.911 -14.019  1.00 39.36           N1+
ATOM    764  H   LYS A 836       4.400   8.186 -15.372  1.00  0.00           H  
ATOM    765  HA  LYS A 836       4.436   6.858 -12.812  1.00  0.00           H  
ATOM    766  HB2 LYS A 836       6.374   6.826 -15.182  1.00  0.00           H  
ATOM    767  HB3 LYS A 836       6.527   5.846 -13.761  1.00  0.00           H  
ATOM    768  HG2 LYS A 836       3.954   5.168 -14.420  1.00  0.00           H  
ATOM    769  HG3 LYS A 836       4.536   5.642 -15.987  1.00  0.00           H  
ATOM    770  HD2 LYS A 836       4.918   3.297 -15.861  1.00  0.00           H  
ATOM    771  HD3 LYS A 836       6.490   4.033 -15.688  1.00  0.00           H  
ATOM    772  HE2 LYS A 836       6.282   3.786 -13.150  1.00  0.00           H  
ATOM    773  HE3 LYS A 836       4.759   2.961 -13.389  1.00  0.00           H  
ATOM    774  HZ1 LYS A 836       6.637   1.524 -13.099  1.00  0.00           H  
ATOM    775  HZ2 LYS A 836       5.926   1.261 -14.575  1.00  0.00           H  
ATOM    776  HZ3 LYS A 836       7.351   2.096 -14.461  1.00  0.00           H  
ATOM    777  N   TRP A 837       6.454   9.396 -13.243  1.00 15.39           N  
ATOM    778  CA  TRP A 837       7.296  10.363 -12.548  1.00 14.50           C  
ATOM    779  C   TRP A 837       6.453  11.258 -11.632  1.00 14.39           C  
ATOM    780  O   TRP A 837       5.409  11.760 -12.052  1.00 13.53           O  
ATOM    781  CB  TRP A 837       8.117  11.190 -13.553  1.00 13.69           C  
ATOM    782  CG  TRP A 837       9.166  10.411 -14.285  1.00 13.58           C  
ATOM    783  CD1 TRP A 837       9.005   9.765 -15.462  1.00 14.36           C  
ATOM    784  CD2 TRP A 837      10.515  10.092 -13.834  1.00 13.56           C  
ATOM    785  CE2 TRP A 837      11.135   9.260 -14.813  1.00 13.81           C  
ATOM    786  CE3 TRP A 837      11.275  10.410 -12.683  1.00 13.11           C  
ATOM    787  NE1 TRP A 837      10.171   9.104 -15.789  1.00 14.34           N  
ATOM    788  CZ2 TRP A 837      12.442   8.770 -14.656  1.00 13.69           C  
ATOM    789  CZ3 TRP A 837      12.589   9.927 -12.516  1.00 13.34           C  
ATOM    790  CH2 TRP A 837      13.173   9.107 -13.502  1.00 13.36           C  
ATOM    791  H   TRP A 837       6.041   9.717 -14.109  1.00  0.00           H  
ATOM    792  HA  TRP A 837       8.011   9.817 -11.937  1.00  0.00           H  
ATOM    793  HB2 TRP A 837       7.472  11.682 -14.279  1.00  0.00           H  
ATOM    794  HB3 TRP A 837       8.634  11.992 -13.025  1.00  0.00           H  
ATOM    795  HD1 TRP A 837       8.094   9.770 -16.043  1.00  0.00           H  
ATOM    796  HE1 TRP A 837      10.259   8.553 -16.634  1.00  0.00           H  
ATOM    797  HE3 TRP A 837      10.828  11.022 -11.914  1.00  0.00           H  
ATOM    798  HZ2 TRP A 837      12.876   8.137 -15.413  1.00  0.00           H  
ATOM    799  HZ3 TRP A 837      13.146  10.180 -11.626  1.00  0.00           H  
ATOM    800  HH2 TRP A 837      14.177   8.733 -13.369  1.00  0.00           H  
ATOM    801  N   THR A 838       6.950  11.445 -10.401  1.00 13.48           N  
ATOM    802  CA  THR A 838       6.361  12.303  -9.379  1.00 14.00           C  
ATOM    803  C   THR A 838       7.475  13.169  -8.774  1.00 13.17           C  
ATOM    804  O   THR A 838       8.437  12.639  -8.222  1.00 14.52           O  
ATOM    805  CB  THR A 838       5.704  11.471  -8.244  1.00 15.71           C  
ATOM    806  CG2 THR A 838       5.184  12.286  -7.043  1.00 16.82           C  
ATOM    807  OG1 THR A 838       4.608  10.758  -8.779  1.00 15.68           O  
ATOM    808  H   THR A 838       7.809  10.977 -10.140  1.00  0.00           H  
ATOM    809  HA  THR A 838       5.608  12.956  -9.824  1.00  0.00           H  
ATOM    810  HB  THR A 838       6.414  10.728  -7.878  1.00  0.00           H  
ATOM    811  HG1 THR A 838       4.929  10.184  -9.479  1.00  0.00           H  
ATOM    812 HG21 THR A 838       4.659  11.644  -6.334  1.00  0.00           H  
ATOM    813 HG22 THR A 838       5.994  12.765  -6.495  1.00  0.00           H  
ATOM    814 HG23 THR A 838       4.489  13.063  -7.362  1.00  0.00           H  
ATOM    815  N   ALA A 839       7.301  14.490  -8.880  1.00 12.47           N  
ATOM    816  CA  ALA A 839       8.171  15.503  -8.304  1.00 12.10           C  
ATOM    817  C   ALA A 839       7.677  15.891  -6.905  1.00 12.26           C  
ATOM    818  O   ALA A 839       6.514  16.267  -6.766  1.00 12.89           O  
ATOM    819  CB  ALA A 839       8.141  16.718  -9.237  1.00 12.10           C  
ATOM    820  H   ALA A 839       6.454  14.838  -9.310  1.00  0.00           H  
ATOM    821  HA  ALA A 839       9.198  15.138  -8.247  1.00  0.00           H  
ATOM    822  HB1 ALA A 839       8.626  17.582  -8.789  1.00  0.00           H  
ATOM    823  HB2 ALA A 839       8.658  16.491 -10.169  1.00  0.00           H  
ATOM    824  HB3 ALA A 839       7.120  17.013  -9.485  1.00  0.00           H  
ATOM    825  N   ILE A 840       8.573  15.831  -5.907  1.00 11.55           N  
ATOM    826  CA  ILE A 840       8.305  16.305  -4.549  1.00 12.45           C  
ATOM    827  C   ILE A 840       9.115  17.596  -4.347  1.00 12.64           C  
ATOM    828  O   ILE A 840      10.337  17.545  -4.185  1.00 13.21           O  
ATOM    829  CB  ILE A 840       8.705  15.273  -3.451  1.00 12.62           C  
ATOM    830  CG1 ILE A 840       8.107  13.868  -3.698  1.00 12.63           C  
ATOM    831  CG2 ILE A 840       8.356  15.763  -2.025  1.00 12.65           C  
ATOM    832  CD1 ILE A 840       6.575  13.796  -3.753  1.00 14.33           C  
ATOM    833  H   ILE A 840       9.511  15.498  -6.090  1.00  0.00           H  
ATOM    834  HA  ILE A 840       7.247  16.538  -4.415  1.00  0.00           H  
ATOM    835  HB  ILE A 840       9.788  15.139  -3.482  1.00  0.00           H  
ATOM    836 HG12 ILE A 840       8.494  13.474  -4.637  1.00  0.00           H  
ATOM    837 HG13 ILE A 840       8.464  13.183  -2.928  1.00  0.00           H  
ATOM    838 HG21 ILE A 840       8.664  15.036  -1.274  1.00  0.00           H  
ATOM    839 HG22 ILE A 840       8.838  16.706  -1.775  1.00  0.00           H  
ATOM    840 HG23 ILE A 840       7.284  15.926  -1.909  1.00  0.00           H  
ATOM    841 HD11 ILE A 840       6.244  12.759  -3.815  1.00  0.00           H  
ATOM    842 HD12 ILE A 840       6.113  14.233  -2.869  1.00  0.00           H  
ATOM    843 HD13 ILE A 840       6.188  14.311  -4.630  1.00  0.00           H  
ATOM    844  N   LEU A 841       8.402  18.731  -4.386  1.00 12.36           N  
ATOM    845  CA  LEU A 841       8.950  20.064  -4.150  1.00 12.36           C  
ATOM    846  C   LEU A 841       8.884  20.387  -2.651  1.00 12.95           C  
ATOM    847  O   LEU A 841       7.938  19.966  -1.988  1.00 13.71           O  
ATOM    848  CB  LEU A 841       8.148  21.110  -4.955  1.00 11.71           C  
ATOM    849  CG  LEU A 841       8.143  20.877  -6.486  1.00 12.23           C  
ATOM    850  CD1 LEU A 841       6.956  20.002  -6.949  1.00 11.87           C  
ATOM    851  CD2 LEU A 841       8.229  22.212  -7.254  1.00 11.58           C  
ATOM    852  H   LEU A 841       7.400  18.685  -4.522  1.00  0.00           H  
ATOM    853  HA  LEU A 841       9.992  20.097  -4.473  1.00  0.00           H  
ATOM    854  HB2 LEU A 841       7.127  21.201  -4.582  1.00  0.00           H  
ATOM    855  HB3 LEU A 841       8.615  22.074  -4.749  1.00  0.00           H  
ATOM    856  HG  LEU A 841       9.042  20.321  -6.743  1.00  0.00           H  
ATOM    857 HD11 LEU A 841       6.298  20.512  -7.650  1.00  0.00           H  
ATOM    858 HD12 LEU A 841       7.310  19.097  -7.442  1.00  0.00           H  
ATOM    859 HD13 LEU A 841       6.328  19.684  -6.119  1.00  0.00           H  
ATOM    860 HD21 LEU A 841       7.582  22.247  -8.127  1.00  0.00           H  
ATOM    861 HD22 LEU A 841       7.963  23.063  -6.629  1.00  0.00           H  
ATOM    862 HD23 LEU A 841       9.246  22.384  -7.607  1.00  0.00           H  
ATOM    863  N   GLY A 842       9.877  21.138  -2.146  1.00 13.25           N  
ATOM    864  CA  GLY A 842       9.961  21.514  -0.731  1.00 13.76           C  
ATOM    865  C   GLY A 842      10.501  20.380   0.157  1.00 14.23           C  
ATOM    866  O   GLY A 842      10.378  20.470   1.379  1.00 14.44           O  
ATOM    867  H   GLY A 842      10.617  21.465  -2.751  1.00  0.00           H  
ATOM    868  HA2 GLY A 842      10.643  22.355  -0.637  1.00  0.00           H  
ATOM    869  HA3 GLY A 842       8.991  21.849  -0.361  1.00  0.00           H  
ATOM    870  N   LEU A 843      11.085  19.326  -0.444  1.00 13.21           N  
ATOM    871  CA  LEU A 843      11.700  18.190   0.242  1.00 12.88           C  
ATOM    872  C   LEU A 843      13.012  18.588   0.940  1.00 12.96           C  
ATOM    873  O   LEU A 843      13.773  19.400   0.411  1.00 12.82           O  
ATOM    874  CB  LEU A 843      11.911  17.051  -0.785  1.00 12.17           C  
ATOM    875  CG  LEU A 843      12.321  15.675  -0.200  1.00 12.09           C  
ATOM    876  CD1 LEU A 843      11.288  15.120   0.803  1.00 12.57           C  
ATOM    877  CD2 LEU A 843      12.625  14.668  -1.329  1.00 12.12           C  
ATOM    878  H   LEU A 843      11.149  19.316  -1.451  1.00  0.00           H  
ATOM    879  HA  LEU A 843      11.007  17.850   1.008  1.00  0.00           H  
ATOM    880  HB2 LEU A 843      10.997  16.914  -1.358  1.00  0.00           H  
ATOM    881  HB3 LEU A 843      12.654  17.374  -1.514  1.00  0.00           H  
ATOM    882  HG  LEU A 843      13.256  15.804   0.345  1.00  0.00           H  
ATOM    883 HD11 LEU A 843      11.112  14.052   0.677  1.00  0.00           H  
ATOM    884 HD12 LEU A 843      11.633  15.263   1.828  1.00  0.00           H  
ATOM    885 HD13 LEU A 843      10.321  15.616   0.712  1.00  0.00           H  
ATOM    886 HD21 LEU A 843      13.574  14.161  -1.150  1.00  0.00           H  
ATOM    887 HD22 LEU A 843      11.856  13.902  -1.421  1.00  0.00           H  
ATOM    888 HD23 LEU A 843      12.700  15.155  -2.302  1.00  0.00           H  
ATOM    889  N   HIS A 844      13.252  17.960   2.098  1.00 12.71           N  
ATOM    890  CA  HIS A 844      14.476  18.083   2.878  1.00 13.43           C  
ATOM    891  C   HIS A 844      14.928  16.679   3.295  1.00 12.86           C  
ATOM    892  O   HIS A 844      15.968  16.224   2.829  1.00 11.82           O  
ATOM    893  CB  HIS A 844      14.245  19.039   4.069  1.00 14.17           C  
ATOM    894  CG  HIS A 844      15.346  19.053   5.101  1.00 16.32           C  
ATOM    895  CD2 HIS A 844      16.573  19.677   5.041  1.00 16.08           C  
ATOM    896  ND1 HIS A 844      15.240  18.377   6.322  1.00 17.04           N  
ATOM    897  CE1 HIS A 844      16.385  18.618   6.945  1.00 16.96           C  
ATOM    898  NE2 HIS A 844      17.210  19.383   6.232  1.00 17.42           N  
ATOM    899  H   HIS A 844      12.570  17.305   2.452  1.00  0.00           H  
ATOM    900  HA  HIS A 844      15.279  18.497   2.265  1.00  0.00           H  
ATOM    901  HB2 HIS A 844      14.120  20.058   3.698  1.00  0.00           H  
ATOM    902  HB3 HIS A 844      13.312  18.791   4.577  1.00  0.00           H  
ATOM    903  HD2 HIS A 844      17.031  20.286   4.275  1.00  0.00           H  
ATOM    904  HE1 HIS A 844      16.626  18.229   7.924  1.00  0.00           H  
ATOM    905  HE2 HIS A 844      18.139  19.686   6.499  1.00  0.00           H  
ATOM    906  N   MET A 845      14.130  16.021   4.148  1.00 12.58           N  
ATOM    907  CA  MET A 845      14.401  14.689   4.676  1.00 13.06           C  
ATOM    908  C   MET A 845      13.337  13.724   4.147  1.00 12.29           C  
ATOM    909  O   MET A 845      12.145  13.977   4.325  1.00 13.35           O  
ATOM    910  CB  MET A 845      14.444  14.787   6.213  1.00 15.07           C  
ATOM    911  CG  MET A 845      14.796  13.490   6.954  1.00 17.23           C  
ATOM    912  SD  MET A 845      14.992  13.774   8.735  1.00 23.17           S  
ATOM    913  CE  MET A 845      15.941  12.311   9.223  1.00 23.00           C  
ATOM    914  H   MET A 845      13.288  16.464   4.485  1.00  0.00           H  
ATOM    915  HA  MET A 845      15.375  14.335   4.342  1.00  0.00           H  
ATOM    916  HB2 MET A 845      15.182  15.541   6.489  1.00  0.00           H  
ATOM    917  HB3 MET A 845      13.492  15.169   6.582  1.00  0.00           H  
ATOM    918  HG2 MET A 845      14.031  12.728   6.803  1.00  0.00           H  
ATOM    919  HG3 MET A 845      15.728  13.087   6.558  1.00  0.00           H  
ATOM    920  HE1 MET A 845      16.241  12.393  10.268  1.00  0.00           H  
ATOM    921  HE2 MET A 845      15.343  11.410   9.113  1.00  0.00           H  
ATOM    922  HE3 MET A 845      16.839  12.209   8.615  1.00  0.00           H  
ATOM    923  N   LYS A 846      13.795  12.648   3.488  1.00 12.52           N  
ATOM    924  CA  LYS A 846      12.957  11.639   2.833  1.00 12.34           C  
ATOM    925  C   LYS A 846      12.085  10.829   3.810  1.00 14.28           C  
ATOM    926  O   LYS A 846      10.960  10.483   3.451  1.00 13.05           O  
ATOM    927  CB  LYS A 846      13.851  10.717   1.979  1.00 12.27           C  
ATOM    928  CG  LYS A 846      14.456  11.423   0.750  1.00 11.16           C  
ATOM    929  CD  LYS A 846      15.601  10.643   0.088  1.00 11.00           C  
ATOM    930  CE  LYS A 846      15.221   9.262  -0.465  1.00 11.42           C  
ATOM    931  NZ  LYS A 846      16.386   8.613  -1.093  1.00 11.16           N1+
ATOM    932  H   LYS A 846      14.794  12.507   3.406  1.00  0.00           H  
ATOM    933  HA  LYS A 846      12.278  12.169   2.162  1.00  0.00           H  
ATOM    934  HB2 LYS A 846      14.647  10.307   2.603  1.00  0.00           H  
ATOM    935  HB3 LYS A 846      13.268   9.863   1.630  1.00  0.00           H  
ATOM    936  HG2 LYS A 846      13.672  11.615   0.018  1.00  0.00           H  
ATOM    937  HG3 LYS A 846      14.837  12.404   1.034  1.00  0.00           H  
ATOM    938  HD2 LYS A 846      16.009  11.250  -0.720  1.00  0.00           H  
ATOM    939  HD3 LYS A 846      16.403  10.533   0.815  1.00  0.00           H  
ATOM    940  HE2 LYS A 846      14.856   8.615   0.333  1.00  0.00           H  
ATOM    941  HE3 LYS A 846      14.422   9.352  -1.201  1.00  0.00           H  
ATOM    942  HZ1 LYS A 846      17.123   8.505  -0.410  1.00  0.00           H  
ATOM    943  HZ2 LYS A 846      16.123   7.703  -1.443  1.00  0.00           H  
ATOM    944  HZ3 LYS A 846      16.723   9.183  -1.856  1.00  0.00           H  
ATOM    945  N   SER A 847      12.602  10.571   5.024  1.00 14.54           N  
ATOM    946  CA  SER A 847      11.895   9.879   6.104  1.00 16.05           C  
ATOM    947  C   SER A 847      10.982  10.789   6.956  1.00 18.83           C  
ATOM    948  O   SER A 847      10.277  10.257   7.812  1.00 18.54           O  
ATOM    949  CB  SER A 847      12.916   9.096   6.957  1.00 16.91           C  
ATOM    950  OG  SER A 847      13.668   9.937   7.805  1.00 16.29           O  
ATOM    951  H   SER A 847      13.558  10.843   5.223  1.00  0.00           H  
ATOM    952  HA  SER A 847      11.241   9.134   5.646  1.00  0.00           H  
ATOM    953  HB2 SER A 847      12.398   8.370   7.584  1.00  0.00           H  
ATOM    954  HB3 SER A 847      13.596   8.527   6.321  1.00  0.00           H  
ATOM    955  HG  SER A 847      14.572   9.984   7.465  1.00  0.00           H  
ATOM    956  N   ASN A 848      10.981  12.115   6.714  1.00 21.21           N  
ATOM    957  CA  ASN A 848      10.077  13.071   7.363  1.00 23.71           C  
ATOM    958  C   ASN A 848       8.727  13.085   6.617  1.00 27.76           C  
ATOM    959  O   ASN A 848       8.486  13.947   5.772  1.00 30.28           O  
ATOM    960  CB  ASN A 848      10.754  14.463   7.441  1.00 23.82           C  
ATOM    961  CG  ASN A 848      10.056  15.478   8.360  1.00 28.21           C  
ATOM    962  ND2 ASN A 848      10.652  16.664   8.498  1.00 27.83           N  
ATOM    963  OD1 ASN A 848       8.994  15.217   8.925  1.00 26.23           O  
ATOM    964  H   ASN A 848      11.573  12.488   5.985  1.00  0.00           H  
ATOM    965  HA  ASN A 848       9.865  12.749   8.385  1.00  0.00           H  
ATOM    966  HB2 ASN A 848      11.758  14.329   7.845  1.00  0.00           H  
ATOM    967  HB3 ASN A 848      10.874  14.900   6.449  1.00  0.00           H  
ATOM    968 HD21 ASN A 848      11.519  16.867   8.021  1.00  0.00           H  
ATOM    969 HD22 ASN A 848      10.243  17.372   9.090  1.00  0.00           H  
ATOM    970  N   LEU A 849       7.885  12.098   6.955  1.00 36.78           N  
ATOM    971  CA  LEU A 849       6.565  11.848   6.372  1.00 43.77           C  
ATOM    972  C   LEU A 849       5.425  12.733   6.926  1.00 44.96           C  
ATOM    973  O   LEU A 849       4.301  12.600   6.444  1.00 47.85           O  
ATOM    974  CB  LEU A 849       6.253  10.325   6.406  1.00 47.34           C  
ATOM    975  CG  LEU A 849       6.675   9.527   7.667  1.00 48.56           C  
ATOM    976  CD1 LEU A 849       6.056  10.066   8.966  1.00 51.34           C  
ATOM    977  CD2 LEU A 849       6.388   8.022   7.490  1.00 51.36           C  
ATOM    978  H   LEU A 849       8.186  11.426   7.647  1.00  0.00           H  
ATOM    979  HA  LEU A 849       6.625  12.119   5.316  1.00  0.00           H  
ATOM    980  HB2 LEU A 849       5.194  10.154   6.204  1.00  0.00           H  
ATOM    981  HB3 LEU A 849       6.773   9.878   5.558  1.00  0.00           H  
ATOM    982  HG  LEU A 849       7.756   9.608   7.772  1.00  0.00           H  
ATOM    983 HD11 LEU A 849       6.012   9.305   9.746  1.00  0.00           H  
ATOM    984 HD12 LEU A 849       6.647  10.892   9.362  1.00  0.00           H  
ATOM    985 HD13 LEU A 849       5.040  10.422   8.798  1.00  0.00           H  
ATOM    986 HD21 LEU A 849       7.301   7.436   7.606  1.00  0.00           H  
ATOM    987 HD22 LEU A 849       5.667   7.647   8.218  1.00  0.00           H  
ATOM    988 HD23 LEU A 849       5.985   7.795   6.503  1.00  0.00           H  
ATOM    989  N   THR A 850       5.720  13.633   7.883  1.00 47.12           N  
ATOM    990  CA  THR A 850       4.771  14.611   8.434  1.00 44.76           C  
ATOM    991  C   THR A 850       5.232  16.070   8.190  1.00 44.56           C  
ATOM    992  O   THR A 850       4.784  16.965   8.907  1.00 49.64           O  
ATOM    993  CB  THR A 850       4.524  14.387   9.958  1.00 49.40           C  
ATOM    994  CG2 THR A 850       4.086  12.962  10.320  1.00 50.78           C  
ATOM    995  OG1 THR A 850       5.643  14.741  10.752  1.00 53.46           O  
ATOM    996  H   THR A 850       6.663  13.687   8.241  1.00  0.00           H  
ATOM    997  HA  THR A 850       3.806  14.525   7.931  1.00  0.00           H  
ATOM    998  HB  THR A 850       3.708  15.042  10.265  1.00  0.00           H  
ATOM    999  HG1 THR A 850       5.800  15.683  10.651  1.00  0.00           H  
ATOM   1000 HG21 THR A 850       3.769  12.904  11.362  1.00  0.00           H  
ATOM   1001 HG22 THR A 850       3.251  12.634   9.699  1.00  0.00           H  
ATOM   1002 HG23 THR A 850       4.902  12.256  10.193  1.00  0.00           H  
ATOM   1003  N   SER A 851       6.090  16.299   7.180  1.00 41.92           N  
ATOM   1004  CA  SER A 851       6.568  17.626   6.781  1.00 35.03           C  
ATOM   1005  C   SER A 851       5.459  18.398   6.021  1.00 34.44           C  
ATOM   1006  O   SER A 851       5.057  17.933   4.954  1.00 35.50           O  
ATOM   1007  CB  SER A 851       7.811  17.430   5.889  1.00 33.31           C  
ATOM   1008  OG  SER A 851       8.398  18.671   5.550  1.00 33.89           O  
ATOM   1009  H   SER A 851       6.416  15.523   6.620  1.00  0.00           H  
ATOM   1010  HA  SER A 851       6.891  18.143   7.683  1.00  0.00           H  
ATOM   1011  HB2 SER A 851       8.560  16.832   6.403  1.00  0.00           H  
ATOM   1012  HB3 SER A 851       7.560  16.889   4.976  1.00  0.00           H  
ATOM   1013  HG  SER A 851       8.826  19.036   6.330  1.00  0.00           H  
ATOM   1014  N   PRO A 852       4.961  19.536   6.564  1.00 32.40           N  
ATOM   1015  CA  PRO A 852       3.869  20.292   5.918  1.00 29.92           C  
ATOM   1016  C   PRO A 852       4.270  21.080   4.653  1.00 29.37           C  
ATOM   1017  O   PRO A 852       3.390  21.367   3.843  1.00 28.26           O  
ATOM   1018  CB  PRO A 852       3.369  21.220   7.035  1.00 30.91           C  
ATOM   1019  CG  PRO A 852       4.601  21.481   7.886  1.00 32.26           C  
ATOM   1020  CD  PRO A 852       5.335  20.144   7.844  1.00 34.46           C  
ATOM   1021  HA  PRO A 852       3.063  19.611   5.637  1.00  0.00           H  
ATOM   1022  HB2 PRO A 852       2.911  22.141   6.673  1.00  0.00           H  
ATOM   1023  HB3 PRO A 852       2.618  20.696   7.629  1.00  0.00           H  
ATOM   1024  HG2 PRO A 852       5.211  22.249   7.410  1.00  0.00           H  
ATOM   1025  HG3 PRO A 852       4.370  21.816   8.897  1.00  0.00           H  
ATOM   1026  HD2 PRO A 852       6.409  20.285   7.959  1.00  0.00           H  
ATOM   1027  HD3 PRO A 852       4.986  19.508   8.657  1.00  0.00           H  
ATOM   1028  N   GLN A 853       5.564  21.419   4.503  1.00 26.87           N  
ATOM   1029  CA  GLN A 853       6.086  22.197   3.374  1.00 28.02           C  
ATOM   1030  C   GLN A 853       6.327  21.389   2.083  1.00 24.69           C  
ATOM   1031  O   GLN A 853       6.536  22.013   1.041  1.00 23.00           O  
ATOM   1032  CB  GLN A 853       7.343  22.988   3.798  1.00 28.60           C  
ATOM   1033  CG  GLN A 853       8.564  22.152   4.250  1.00 29.26           C  
ATOM   1034  CD  GLN A 853       8.759  22.154   5.769  1.00 35.80           C  
ATOM   1035  NE2 GLN A 853       9.993  22.378   6.222  1.00 38.86           N  
ATOM   1036  OE1 GLN A 853       7.817  21.930   6.523  1.00 40.24           O  
ATOM   1037  H   GLN A 853       6.235  21.170   5.217  1.00  0.00           H  
ATOM   1038  HA  GLN A 853       5.332  22.943   3.116  1.00  0.00           H  
ATOM   1039  HB2 GLN A 853       7.656  23.581   2.939  1.00  0.00           H  
ATOM   1040  HB3 GLN A 853       7.075  23.728   4.553  1.00  0.00           H  
ATOM   1041  HG2 GLN A 853       8.498  21.122   3.901  1.00  0.00           H  
ATOM   1042  HG3 GLN A 853       9.461  22.562   3.785  1.00  0.00           H  
ATOM   1043 HE21 GLN A 853      10.751  22.553   5.579  1.00  0.00           H  
ATOM   1044 HE22 GLN A 853      10.190  22.371   7.215  1.00  0.00           H  
ATOM   1045  N   THR A 854       6.287  20.045   2.151  1.00 22.77           N  
ATOM   1046  CA  THR A 854       6.402  19.180   0.975  1.00 20.93           C  
ATOM   1047  C   THR A 854       5.090  19.178   0.166  1.00 21.47           C  
ATOM   1048  O   THR A 854       4.009  19.032   0.739  1.00 20.78           O  
ATOM   1049  CB  THR A 854       6.755  17.715   1.340  1.00 24.26           C  
ATOM   1050  CG2 THR A 854       8.098  17.600   2.067  1.00 25.19           C  
ATOM   1051  OG1 THR A 854       5.758  17.076   2.113  1.00 26.61           O  
ATOM   1052  H   THR A 854       6.104  19.584   3.031  1.00  0.00           H  
ATOM   1053  HA  THR A 854       7.212  19.569   0.359  1.00  0.00           H  
ATOM   1054  HB  THR A 854       6.840  17.143   0.415  1.00  0.00           H  
ATOM   1055  HG1 THR A 854       4.913  17.171   1.665  1.00  0.00           H  
ATOM   1056 HG21 THR A 854       8.343  16.563   2.299  1.00  0.00           H  
ATOM   1057 HG22 THR A 854       8.891  18.000   1.441  1.00  0.00           H  
ATOM   1058 HG23 THR A 854       8.101  18.165   2.996  1.00  0.00           H  
ATOM   1059  N   VAL A 855       5.233  19.343  -1.157  1.00 19.18           N  
ATOM   1060  CA  VAL A 855       4.139  19.435  -2.118  1.00 20.02           C  
ATOM   1061  C   VAL A 855       4.394  18.396  -3.234  1.00 18.68           C  
ATOM   1062  O   VAL A 855       5.313  18.597  -4.030  1.00 18.06           O  
ATOM   1063  CB  VAL A 855       4.084  20.864  -2.740  1.00 21.02           C  
ATOM   1064  CG1 VAL A 855       3.125  21.001  -3.942  1.00 24.65           C  
ATOM   1065  CG2 VAL A 855       3.697  21.909  -1.677  1.00 24.93           C  
ATOM   1066  H   VAL A 855       6.163  19.465  -1.540  1.00  0.00           H  
ATOM   1067  HA  VAL A 855       3.184  19.270  -1.624  1.00  0.00           H  
ATOM   1068  HB  VAL A 855       5.082  21.127  -3.094  1.00  0.00           H  
ATOM   1069 HG11 VAL A 855       3.044  22.040  -4.261  1.00  0.00           H  
ATOM   1070 HG12 VAL A 855       3.459  20.434  -4.810  1.00  0.00           H  
ATOM   1071 HG13 VAL A 855       2.124  20.659  -3.679  1.00  0.00           H  
ATOM   1072 HG21 VAL A 855       3.659  22.913  -2.102  1.00  0.00           H  
ATOM   1073 HG22 VAL A 855       2.718  21.695  -1.248  1.00  0.00           H  
ATOM   1074 HG23 VAL A 855       4.415  21.936  -0.857  1.00  0.00           H  
ATOM   1075  N   PRO A 856       3.604  17.296  -3.273  1.00 19.40           N  
ATOM   1076  CA  PRO A 856       3.686  16.320  -4.370  1.00 17.26           C  
ATOM   1077  C   PRO A 856       2.972  16.816  -5.642  1.00 17.96           C  
ATOM   1078  O   PRO A 856       1.877  17.375  -5.560  1.00 17.48           O  
ATOM   1079  CB  PRO A 856       3.013  15.073  -3.778  1.00 17.96           C  
ATOM   1080  CG  PRO A 856       1.970  15.617  -2.817  1.00 20.64           C  
ATOM   1081  CD  PRO A 856       2.619  16.884  -2.266  1.00 18.57           C  
ATOM   1082  HA  PRO A 856       4.726  16.094  -4.607  1.00  0.00           H  
ATOM   1083  HB2 PRO A 856       2.583  14.409  -4.529  1.00  0.00           H  
ATOM   1084  HB3 PRO A 856       3.750  14.494  -3.221  1.00  0.00           H  
ATOM   1085  HG2 PRO A 856       1.070  15.883  -3.374  1.00  0.00           H  
ATOM   1086  HG3 PRO A 856       1.681  14.908  -2.042  1.00  0.00           H  
ATOM   1087  HD2 PRO A 856       1.856  17.640  -2.079  1.00  0.00           H  
ATOM   1088  HD3 PRO A 856       3.139  16.674  -1.330  1.00  0.00           H  
ATOM   1089  N   ARG A 857       3.615  16.586  -6.793  1.00 15.99           N  
ATOM   1090  CA  ARG A 857       3.066  16.829  -8.121  1.00 15.53           C  
ATOM   1091  C   ARG A 857       3.399  15.638  -9.018  1.00 15.49           C  
ATOM   1092  O   ARG A 857       4.569  15.275  -9.121  1.00 16.23           O  
ATOM   1093  CB  ARG A 857       3.683  18.111  -8.725  1.00 15.49           C  
ATOM   1094  CG  ARG A 857       3.179  19.433  -8.128  1.00 15.23           C  
ATOM   1095  CD  ARG A 857       1.716  19.722  -8.490  1.00 18.46           C  
ATOM   1096  NE  ARG A 857       1.238  20.982  -7.910  1.00 18.66           N  
ATOM   1097  CZ  ARG A 857       0.666  21.129  -6.705  1.00 22.23           C  
ATOM   1098  NH1 ARG A 857       0.490  20.085  -5.882  1.00 21.80           N1+
ATOM   1099  NH2 ARG A 857       0.257  22.345  -6.325  1.00 20.99           N1+
ATOM   1100  H   ARG A 857       4.535  16.162  -6.775  1.00  0.00           H  
ATOM   1101  HA  ARG A 857       1.980  16.913  -8.068  1.00  0.00           H  
ATOM   1102  HB2 ARG A 857       4.770  18.069  -8.633  1.00  0.00           H  
ATOM   1103  HB3 ARG A 857       3.479  18.138  -9.798  1.00  0.00           H  
ATOM   1104  HG2 ARG A 857       3.368  19.525  -7.058  1.00  0.00           H  
ATOM   1105  HG3 ARG A 857       3.783  20.208  -8.602  1.00  0.00           H  
ATOM   1106  HD2 ARG A 857       1.697  19.894  -9.563  1.00  0.00           H  
ATOM   1107  HD3 ARG A 857       1.032  18.890  -8.329  1.00  0.00           H  
ATOM   1108  HE  ARG A 857       1.386  21.805  -8.479  1.00  0.00           H  
ATOM   1109 HH11 ARG A 857       0.827  19.166  -6.142  1.00  0.00           H  
ATOM   1110 HH12 ARG A 857       0.042  20.204  -4.985  1.00  0.00           H  
ATOM   1111 HH21 ARG A 857       0.349  23.130  -6.959  1.00  0.00           H  
ATOM   1112 HH22 ARG A 857      -0.182  22.484  -5.427  1.00  0.00           H  
ATOM   1113  H01 ARG A 857       1.151  22.259  -5.863  1.00 20.99           H  
ATOM   1114  N   LEU A 858       2.384  15.125  -9.731  1.00 15.79           N  
ATOM   1115  CA ALEU A 858       2.584  14.258 -10.892  0.50 15.39           C  
ATOM   1116  CA BLEU A 858       2.732  14.199 -10.936  0.50 15.72           C  
ATOM   1117  C   LEU A 858       3.168  15.075 -12.054  1.00 14.94           C  
ATOM   1118  O   LEU A 858       2.912  16.276 -12.152  1.00 14.10           O  
ATOM   1119  CB ALEU A 858       1.240  13.639 -11.335  0.50 16.54           C  
ATOM   1120  CB BLEU A 858       1.440  13.515 -11.427  0.50 17.54           C  
ATOM   1121  CG ALEU A 858       0.589  12.675 -10.320  0.50 16.91           C  
ATOM   1122  CG BLEU A 858       1.363  12.012 -11.775  0.50 18.78           C  
ATOM   1123  CD1ALEU A 858      -0.816  12.247 -10.801  0.50 17.94           C  
ATOM   1124  CD1BLEU A 858       1.997  11.112 -10.712  0.50 18.29           C  
ATOM   1125  CD2ALEU A 858       1.491  11.465  -9.995  0.50 17.24           C  
ATOM   1126  CD2BLEU A 858      -0.090  11.592 -11.999  0.50 19.49           C  
ATOM   1127  H   LEU A 858       1.445  15.473  -9.599  1.00  0.00           H  
ATOM   1128  HA ALEU A 858       3.291  13.468 -10.632  0.50  0.00           H  
ATOM   1129  HA BLEU A 858       3.440  13.439 -10.606  0.50  0.00           H  
ATOM   1130  HB2ALEU A 858       0.545  14.447 -11.561  0.50  0.00           H  
ATOM   1131  HB2BLEU A 858       0.635  13.753 -10.732  0.50  0.00           H  
ATOM   1132  HB3ALEU A 858       1.380  13.100 -12.274  0.50  0.00           H  
ATOM   1133  HB3BLEU A 858       1.040  14.087 -12.264  0.50  0.00           H  
ATOM   1134  HG ALEU A 858       0.441  13.227  -9.391  0.50  0.00           H  
ATOM   1135  HG BLEU A 858       1.903  11.857 -12.709  0.50  0.00           H  
ATOM   1136 HD11ALEU A 858      -1.574  12.515 -10.064  0.50  0.00           H  
ATOM   1137 HD11BLEU A 858       1.909  10.070 -11.018  0.50  0.00           H  
ATOM   1138 HD12ALEU A 858      -1.096  12.736 -11.735  0.50  0.00           H  
ATOM   1139 HD12BLEU A 858       3.050  11.369 -10.599  0.50  0.00           H  
ATOM   1140 HD13ALEU A 858      -0.897  11.175 -10.976  0.50  0.00           H  
ATOM   1141 HD13BLEU A 858       1.484  11.255  -9.761  0.50  0.00           H  
ATOM   1142 HD21ALEU A 858       0.948  10.521  -9.986  0.50  0.00           H  
ATOM   1143 HD21BLEU A 858      -0.128  10.530 -12.243  0.50  0.00           H  
ATOM   1144 HD22ALEU A 858       2.305  11.354 -10.712  0.50  0.00           H  
ATOM   1145 HD22BLEU A 858      -0.666  11.777 -11.092  0.50  0.00           H  
ATOM   1146 HD23ALEU A 858       1.939  11.580  -9.008  0.50  0.00           H  
ATOM   1147 HD23BLEU A 858      -0.513  12.169 -12.821  0.50  0.00           H  
ATOM   1148  N   ILE A 859       3.921  14.392 -12.921  1.00 14.09           N  
ATOM   1149  CA  ILE A 859       4.443  14.957 -14.160  1.00 13.85           C  
ATOM   1150  C   ILE A 859       3.531  14.479 -15.308  1.00 16.90           C  
ATOM   1151  O   ILE A 859       3.173  13.303 -15.325  1.00 16.65           O  
ATOM   1152  CB  ILE A 859       5.906  14.476 -14.387  1.00 13.26           C  
ATOM   1153  CG1 ILE A 859       6.834  14.828 -13.198  1.00 12.09           C  
ATOM   1154  CG2 ILE A 859       6.536  14.942 -15.713  1.00 11.84           C  
ATOM   1155  CD1 ILE A 859       6.947  16.325 -12.875  1.00 13.42           C  
ATOM   1156  H   ILE A 859       4.094  13.406 -12.777  1.00  0.00           H  
ATOM   1157  HA  ILE A 859       4.425  16.043 -14.113  1.00  0.00           H  
ATOM   1158  HB  ILE A 859       5.880  13.389 -14.431  1.00  0.00           H  
ATOM   1159 HG12 ILE A 859       6.485  14.317 -12.300  1.00  0.00           H  
ATOM   1160 HG13 ILE A 859       7.826  14.416 -13.375  1.00  0.00           H  
ATOM   1161 HG21 ILE A 859       7.552  14.561 -15.795  1.00  0.00           H  
ATOM   1162 HG22 ILE A 859       5.983  14.584 -16.578  1.00  0.00           H  
ATOM   1163 HG23 ILE A 859       6.593  16.026 -15.791  1.00  0.00           H  
ATOM   1164 HD11 ILE A 859       7.894  16.541 -12.385  1.00  0.00           H  
ATOM   1165 HD12 ILE A 859       6.893  16.954 -13.762  1.00  0.00           H  
ATOM   1166 HD13 ILE A 859       6.147  16.634 -12.201  1.00  0.00           H  
ATOM   1167  N   ASP A 860       3.137  15.384 -16.219  1.00 15.93           N  
ATOM   1168  CA  ASP A 860       2.190  15.086 -17.312  1.00 16.73           C  
ATOM   1169  C   ASP A 860       2.833  15.219 -18.708  1.00 16.54           C  
ATOM   1170  O   ASP A 860       2.209  14.804 -19.685  1.00 16.26           O  
ATOM   1171  CB  ASP A 860       0.884  15.923 -17.244  1.00 18.22           C  
ATOM   1172  CG  ASP A 860       1.048  17.448 -17.263  1.00 19.83           C  
ATOM   1173  OD1 ASP A 860       2.194  17.929 -17.140  1.00 20.07           O  
ATOM   1174  OD2 ASP A 860       0.005  18.124 -17.381  1.00 22.05           O1-
ATOM   1175  H   ASP A 860       3.429  16.350 -16.141  1.00  0.00           H  
ATOM   1176  HA  ASP A 860       1.878  14.042 -17.252  1.00  0.00           H  
ATOM   1177  HB2 ASP A 860       0.234  15.641 -18.074  1.00  0.00           H  
ATOM   1178  HB3 ASP A 860       0.361  15.663 -16.323  1.00  0.00           H  
ATOM   1179  N   GLU A 861       4.056  15.765 -18.786  1.00 14.64           N  
ATOM   1180  CA  GLU A 861       4.833  15.882 -20.015  1.00 14.37           C  
ATOM   1181  C   GLU A 861       6.320  15.922 -19.659  1.00 12.90           C  
ATOM   1182  O   GLU A 861       6.699  16.610 -18.712  1.00 12.63           O  
ATOM   1183  CB  GLU A 861       4.377  17.113 -20.836  1.00 14.90           C  
ATOM   1184  CG  GLU A 861       5.225  17.383 -22.098  1.00 16.53           C  
ATOM   1185  CD  GLU A 861       4.730  18.563 -22.935  1.00 18.87           C  
ATOM   1186  OE1 GLU A 861       4.316  19.574 -22.327  1.00 20.27           O  
ATOM   1187  OE2 GLU A 861       4.801  18.441 -24.177  1.00 20.13           O1-
ATOM   1188  H   GLU A 861       4.505  16.100 -17.945  1.00  0.00           H  
ATOM   1189  HA  GLU A 861       4.664  14.986 -20.617  1.00  0.00           H  
ATOM   1190  HB2 GLU A 861       3.336  16.980 -21.132  1.00  0.00           H  
ATOM   1191  HB3 GLU A 861       4.391  17.996 -20.195  1.00  0.00           H  
ATOM   1192  HG2 GLU A 861       6.254  17.609 -21.820  1.00  0.00           H  
ATOM   1193  HG3 GLU A 861       5.254  16.489 -22.723  1.00  0.00           H  
ATOM   1194  N   ILE A 862       7.129  15.197 -20.444  1.00 12.41           N  
ATOM   1195  CA  ILE A 862       8.585  15.184 -20.343  1.00 10.84           C  
ATOM   1196  C   ILE A 862       9.152  15.270 -21.768  1.00 10.70           C  
ATOM   1197  O   ILE A 862       8.817  14.430 -22.605  1.00 11.65           O  
ATOM   1198  CB  ILE A 862       9.121  13.890 -19.668  1.00 10.39           C  
ATOM   1199  CG1 ILE A 862       8.618  13.736 -18.219  1.00 11.14           C  
ATOM   1200  CG2 ILE A 862      10.664  13.780 -19.709  1.00 10.34           C  
ATOM   1201  CD1 ILE A 862       8.788  12.328 -17.636  1.00 11.75           C  
ATOM   1202  H   ILE A 862       6.740  14.667 -21.211  1.00  0.00           H  
ATOM   1203  HA  ILE A 862       8.925  16.047 -19.772  1.00  0.00           H  
ATOM   1204  HB  ILE A 862       8.694  13.056 -20.222  1.00  0.00           H  
ATOM   1205 HG12 ILE A 862       9.102  14.469 -17.576  1.00  0.00           H  
ATOM   1206 HG13 ILE A 862       7.555  13.953 -18.172  1.00  0.00           H  
ATOM   1207 HG21 ILE A 862      11.010  12.906 -19.165  1.00  0.00           H  
ATOM   1208 HG22 ILE A 862      11.054  13.680 -20.722  1.00  0.00           H  
ATOM   1209 HG23 ILE A 862      11.137  14.653 -19.261  1.00  0.00           H  
ATOM   1210 HD11 ILE A 862       8.205  12.228 -16.720  1.00  0.00           H  
ATOM   1211 HD12 ILE A 862       8.432  11.569 -18.331  1.00  0.00           H  
ATOM   1212 HD13 ILE A 862       9.826  12.105 -17.391  1.00  0.00           H  
ATOM   1213  N   VAL A 863      10.012  16.273 -21.997  1.00 10.41           N  
ATOM   1214  CA  VAL A 863      10.650  16.536 -23.282  1.00 11.02           C  
ATOM   1215  C   VAL A 863      12.167  16.642 -23.054  1.00 11.09           C  
ATOM   1216  O   VAL A 863      12.633  17.622 -22.472  1.00  9.87           O  
ATOM   1217  CB  VAL A 863      10.131  17.860 -23.924  1.00 11.90           C  
ATOM   1218  CG1 VAL A 863      10.799  18.186 -25.275  1.00 12.72           C  
ATOM   1219  CG2 VAL A 863       8.603  17.847 -24.107  1.00 12.73           C  
ATOM   1220  H   VAL A 863      10.255  16.904 -21.244  1.00  0.00           H  
ATOM   1221  HA  VAL A 863      10.465  15.719 -23.982  1.00  0.00           H  
ATOM   1222  HB  VAL A 863      10.350  18.690 -23.249  1.00  0.00           H  
ATOM   1223 HG11 VAL A 863      10.336  19.053 -25.746  1.00  0.00           H  
ATOM   1224 HG12 VAL A 863      11.856  18.416 -25.163  1.00  0.00           H  
ATOM   1225 HG13 VAL A 863      10.712  17.351 -25.971  1.00  0.00           H  
ATOM   1226 HG21 VAL A 863       8.250  18.754 -24.597  1.00  0.00           H  
ATOM   1227 HG22 VAL A 863       8.281  16.997 -24.709  1.00  0.00           H  
ATOM   1228 HG23 VAL A 863       8.091  17.789 -23.149  1.00  0.00           H  
ATOM   1229  N   ILE A 864      12.909  15.633 -23.541  1.00 11.04           N  
ATOM   1230  CA  ILE A 864      14.371  15.653 -23.643  1.00 11.43           C  
ATOM   1231  C   ILE A 864      14.842  16.646 -24.727  1.00 11.53           C  
ATOM   1232  O   ILE A 864      14.074  16.965 -25.638  1.00 11.29           O  
ATOM   1233  CB  ILE A 864      14.937  14.242 -23.987  1.00 13.07           C  
ATOM   1234  CG1 ILE A 864      14.413  13.648 -25.322  1.00 15.33           C  
ATOM   1235  CG2 ILE A 864      14.730  13.264 -22.814  1.00 12.72           C  
ATOM   1236  CD1 ILE A 864      15.148  12.377 -25.767  1.00 16.87           C  
ATOM   1237  H   ILE A 864      12.450  14.859 -23.997  1.00  0.00           H  
ATOM   1238  HA  ILE A 864      14.783  15.975 -22.687  1.00  0.00           H  
ATOM   1239  HB  ILE A 864      16.019  14.350 -24.094  1.00  0.00           H  
ATOM   1240 HG12 ILE A 864      13.350  13.428 -25.230  1.00  0.00           H  
ATOM   1241 HG13 ILE A 864      14.497  14.371 -26.133  1.00  0.00           H  
ATOM   1242 HG21 ILE A 864      15.231  12.311 -22.989  1.00  0.00           H  
ATOM   1243 HG22 ILE A 864      15.137  13.670 -21.889  1.00  0.00           H  
ATOM   1244 HG23 ILE A 864      13.672  13.055 -22.647  1.00  0.00           H  
ATOM   1245 HD11 ILE A 864      15.072  12.243 -26.847  1.00  0.00           H  
ATOM   1246 HD12 ILE A 864      16.208  12.420 -25.516  1.00  0.00           H  
ATOM   1247 HD13 ILE A 864      14.720  11.493 -25.295  1.00  0.00           H  
ATOM   1248  N   ASN A 865      16.102  17.101 -24.625  1.00 10.87           N  
ATOM   1249  CA  ASN A 865      16.738  17.969 -25.620  1.00 11.30           C  
ATOM   1250  C   ASN A 865      16.824  17.259 -26.992  1.00 12.33           C  
ATOM   1251  O   ASN A 865      17.246  16.102 -27.018  1.00 11.62           O  
ATOM   1252  CB  ASN A 865      18.149  18.352 -25.122  1.00 10.69           C  
ATOM   1253  CG  ASN A 865      18.710  19.582 -25.839  1.00 10.91           C  
ATOM   1254  ND2 ASN A 865      18.409  20.776 -25.326  1.00 10.29           N  
ATOM   1255  OD1 ASN A 865      19.386  19.458 -26.856  1.00 10.95           O  
ATOM   1256  H   ASN A 865      16.677  16.824 -23.840  1.00  0.00           H  
ATOM   1257  HA  ASN A 865      16.137  18.869 -25.706  1.00  0.00           H  
ATOM   1258  HB2 ASN A 865      18.098  18.610 -24.068  1.00  0.00           H  
ATOM   1259  HB3 ASN A 865      18.847  17.518 -25.195  1.00  0.00           H  
ATOM   1260 HD21 ASN A 865      17.837  20.851 -24.497  1.00  0.00           H  
ATOM   1261 HD22 ASN A 865      18.750  21.617 -25.769  1.00  0.00           H  
ATOM   1262  N   PRO A 866      16.420  17.931 -28.098  1.00 12.74           N  
ATOM   1263  CA  PRO A 866      16.447  17.319 -29.442  1.00 13.81           C  
ATOM   1264  C   PRO A 866      17.852  16.981 -29.985  1.00 13.90           C  
ATOM   1265  O   PRO A 866      17.941  16.206 -30.935  1.00 15.13           O  
ATOM   1266  CB  PRO A 866      15.714  18.343 -30.325  1.00 14.39           C  
ATOM   1267  CG  PRO A 866      15.944  19.676 -29.634  1.00 15.55           C  
ATOM   1268  CD  PRO A 866      15.910  19.305 -28.158  1.00 13.00           C  
ATOM   1269  HA  PRO A 866      15.876  16.390 -29.427  1.00  0.00           H  
ATOM   1270  HB2 PRO A 866      16.049  18.352 -31.363  1.00  0.00           H  
ATOM   1271  HB3 PRO A 866      14.648  18.114 -30.331  1.00  0.00           H  
ATOM   1272  HG2 PRO A 866      16.937  20.049 -29.892  1.00  0.00           H  
ATOM   1273  HG3 PRO A 866      15.216  20.441 -29.906  1.00  0.00           H  
ATOM   1274  HD2 PRO A 866      16.493  20.019 -27.578  1.00  0.00           H  
ATOM   1275  HD3 PRO A 866      14.885  19.312 -27.783  1.00  0.00           H  
ATOM   1276  N   HIS A 867      18.907  17.533 -29.361  1.00 13.36           N  
ATOM   1277  CA  HIS A 867      20.309  17.259 -29.674  1.00 13.76           C  
ATOM   1278  C   HIS A 867      20.949  16.239 -28.712  1.00 13.17           C  
ATOM   1279  O   HIS A 867      22.154  16.013 -28.838  1.00 13.29           O  
ATOM   1280  CB  HIS A 867      21.101  18.585 -29.671  1.00 14.85           C  
ATOM   1281  CG  HIS A 867      20.487  19.687 -30.498  1.00 17.16           C  
ATOM   1282  CD2 HIS A 867      20.410  19.874 -31.860  1.00 17.01           C  
ATOM   1283  ND1 HIS A 867      19.854  20.781 -29.934  1.00 18.53           N  
ATOM   1284  CE1 HIS A 867      19.431  21.551 -30.939  1.00 17.86           C  
ATOM   1285  NE2 HIS A 867      19.730  21.062 -32.137  1.00 21.30           N  
ATOM   1286  H   HIS A 867      18.750  18.171 -28.593  1.00  0.00           H  
ATOM   1287  HA  HIS A 867      20.381  16.839 -30.679  1.00  0.00           H  
ATOM   1288  HB2 HIS A 867      21.220  18.950 -28.652  1.00  0.00           H  
ATOM   1289  HB3 HIS A 867      22.110  18.417 -30.049  1.00  0.00           H  
ATOM   1290  HD1 HIS A 867      19.734  20.957 -28.946  1.00  0.00           H  
ATOM   1291  HD2 HIS A 867      20.783  19.247 -32.657  1.00  0.00           H  
ATOM   1292  HE1 HIS A 867      18.895  22.478 -30.793  1.00  0.00           H  
ATOM   1293  H01 HIS A 867      19.515  21.458 -33.041  1.00 21.30           H  
ATOM   1294  N   TYR A 868      20.171  15.646 -27.783  1.00 12.57           N  
ATOM   1295  CA  TYR A 868      20.661  14.676 -26.796  1.00 13.23           C  
ATOM   1296  C   TYR A 868      21.291  13.435 -27.448  1.00 15.79           C  
ATOM   1297  O   TYR A 868      20.613  12.687 -28.153  1.00 16.17           O  
ATOM   1298  CB  TYR A 868      19.575  14.279 -25.767  1.00 12.34           C  
ATOM   1299  CG  TYR A 868      20.035  13.287 -24.698  1.00 12.33           C  
ATOM   1300  CD1 TYR A 868      21.228  13.528 -23.984  1.00 11.78           C  
ATOM   1301  CD2 TYR A 868      19.293  12.120 -24.418  1.00 12.28           C  
ATOM   1302  CE1 TYR A 868      21.679  12.625 -23.007  1.00 12.36           C  
ATOM   1303  CE2 TYR A 868      19.729  11.227 -23.416  1.00 12.98           C  
ATOM   1304  CZ  TYR A 868      20.921  11.479 -22.713  1.00 12.78           C  
ATOM   1305  OH  TYR A 868      21.354  10.612 -21.758  1.00 13.03           O  
ATOM   1306  H   TYR A 868      19.175  15.835 -27.767  1.00  0.00           H  
ATOM   1307  HA  TYR A 868      21.439  15.193 -26.240  1.00  0.00           H  
ATOM   1308  HB2 TYR A 868      19.217  15.169 -25.251  1.00  0.00           H  
ATOM   1309  HB3 TYR A 868      18.713  13.862 -26.291  1.00  0.00           H  
ATOM   1310  HD1 TYR A 868      21.815  14.412 -24.176  1.00  0.00           H  
ATOM   1311  HD2 TYR A 868      18.385  11.907 -24.960  1.00  0.00           H  
ATOM   1312  HE1 TYR A 868      22.600  12.833 -22.484  1.00  0.00           H  
ATOM   1313  HE2 TYR A 868      19.155  10.340 -23.194  1.00  0.00           H  
ATOM   1314  HH  TYR A 868      22.122  10.959 -21.296  1.00  0.00           H  
ATOM   1315  N   ASN A 869      22.579  13.242 -27.170  1.00 19.35           N  
ATOM   1316  CA  ASN A 869      23.386  12.136 -27.639  1.00 21.90           C  
ATOM   1317  C   ASN A 869      23.803  11.336 -26.398  1.00 20.69           C  
ATOM   1318  O   ASN A 869      24.747  11.734 -25.721  1.00 19.56           O  
ATOM   1319  CB  ASN A 869      24.588  12.706 -28.431  1.00 22.43           C  
ATOM   1320  CG  ASN A 869      25.289  11.657 -29.295  1.00 27.14           C  
ATOM   1321  ND2 ASN A 869      25.520  11.963 -30.573  1.00 31.20           N  
ATOM   1322  OD1 ASN A 869      25.632  10.584 -28.810  1.00 26.92           O  
ATOM   1323  H   ASN A 869      23.049  13.900 -26.560  1.00  0.00           H  
ATOM   1324  HA  ASN A 869      22.829  11.459 -28.286  1.00  0.00           H  
ATOM   1325  HB2 ASN A 869      24.227  13.492 -29.097  1.00  0.00           H  
ATOM   1326  HB3 ASN A 869      25.314  13.185 -27.775  1.00  0.00           H  
ATOM   1327 HD21 ASN A 869      25.223  12.852 -30.950  1.00  0.00           H  
ATOM   1328 HD22 ASN A 869      25.979  11.299 -31.180  1.00  0.00           H  
ATOM   1329  N   ARG A 870      23.029  10.303 -26.045  1.00 21.20           N  
ATOM   1330  CA  ARG A 870      23.178   9.617 -24.755  1.00 23.25           C  
ATOM   1331  C   ARG A 870      24.560   8.975 -24.545  1.00 24.55           C  
ATOM   1332  O   ARG A 870      25.132   9.100 -23.470  1.00 27.56           O  
ATOM   1333  CB  ARG A 870      22.068   8.574 -24.489  1.00 27.64           C  
ATOM   1334  CG  ARG A 870      20.796   8.625 -25.356  1.00 30.08           C  
ATOM   1335  CD  ARG A 870      20.892   7.828 -26.668  1.00 34.05           C  
ATOM   1336  NE  ARG A 870      21.030   6.388 -26.403  1.00 41.51           N  
ATOM   1337  CZ  ARG A 870      20.708   5.368 -27.207  1.00 46.33           C  
ATOM   1338  NH1 ARG A 870      20.046   5.559 -28.353  1.00 46.73           N1+
ATOM   1339  NH2 ARG A 870      21.064   4.137 -26.835  1.00 48.16           N1+
ATOM   1340  H   ARG A 870      22.186  10.137 -26.570  1.00  0.00           H  
ATOM   1341  HA  ARG A 870      23.098  10.386 -23.986  1.00  0.00           H  
ATOM   1342  HB2 ARG A 870      22.482   7.572 -24.549  1.00  0.00           H  
ATOM   1343  HB3 ARG A 870      21.780   8.671 -23.442  1.00  0.00           H  
ATOM   1344  HG2 ARG A 870      20.045   8.111 -24.756  1.00  0.00           H  
ATOM   1345  HG3 ARG A 870      20.390   9.625 -25.502  1.00  0.00           H  
ATOM   1346  HD2 ARG A 870      20.066   8.083 -27.331  1.00  0.00           H  
ATOM   1347  HD3 ARG A 870      21.804   8.090 -27.205  1.00  0.00           H  
ATOM   1348  HE  ARG A 870      21.478   6.144 -25.522  1.00  0.00           H  
ATOM   1349 HH11 ARG A 870      19.723   6.486 -28.594  1.00  0.00           H  
ATOM   1350 HH12 ARG A 870      19.805   4.790 -28.959  1.00  0.00           H  
ATOM   1351 HH21 ARG A 870      21.644   4.029 -26.005  1.00  0.00           H  
ATOM   1352 HH22 ARG A 870      20.838   3.319 -27.380  1.00  0.00           H  
ATOM   1353  H01 ARG A 870      20.058   4.067 -26.783  1.00 48.16           H  
ATOM   1354  N   ARG A 871      25.071   8.330 -25.601  1.00 24.20           N  
ATOM   1355  CA  ARG A 871      26.335   7.591 -25.597  1.00 25.99           C  
ATOM   1356  C   ARG A 871      27.571   8.502 -25.450  1.00 22.89           C  
ATOM   1357  O   ARG A 871      28.552   8.086 -24.840  1.00 22.58           O  
ATOM   1358  CB  ARG A 871      26.397   6.708 -26.863  1.00 28.51           C  
ATOM   1359  CG  ARG A 871      26.460   7.497 -28.188  1.00 33.65           C  
ATOM   1360  CD  ARG A 871      26.194   6.674 -29.455  1.00 36.62           C  
ATOM   1361  NE  ARG A 871      24.780   6.294 -29.601  1.00 35.74           N  
ATOM   1362  CZ  ARG A 871      23.777   7.095 -29.999  1.00 37.16           C  
ATOM   1363  NH1 ARG A 871      23.967   8.399 -30.233  1.00 33.54           N1+
ATOM   1364  NH2 ARG A 871      22.560   6.575 -30.170  1.00 41.70           N1+
ATOM   1365  H   ARG A 871      24.543   8.327 -26.458  1.00  0.00           H  
ATOM   1366  HA  ARG A 871      26.332   6.932 -24.728  1.00  0.00           H  
ATOM   1367  HB2 ARG A 871      27.265   6.050 -26.798  1.00  0.00           H  
ATOM   1368  HB3 ARG A 871      25.527   6.049 -26.866  1.00  0.00           H  
ATOM   1369  HG2 ARG A 871      25.649   8.217 -28.131  1.00  0.00           H  
ATOM   1370  HG3 ARG A 871      27.372   8.083 -28.294  1.00  0.00           H  
ATOM   1371  HD2 ARG A 871      26.623   7.120 -30.353  1.00  0.00           H  
ATOM   1372  HD3 ARG A 871      26.698   5.715 -29.328  1.00  0.00           H  
ATOM   1373  HE  ARG A 871      24.571   5.326 -29.391  1.00  0.00           H  
ATOM   1374 HH11 ARG A 871      23.217   8.981 -30.574  1.00  0.00           H  
ATOM   1375 HH12 ARG A 871      24.853   8.843 -30.026  1.00  0.00           H  
ATOM   1376 HH21 ARG A 871      22.385   5.596 -29.996  1.00  0.00           H  
ATOM   1377 HH22 ARG A 871      21.792   7.144 -30.495  1.00  0.00           H  
ATOM   1378  H01 ARG A 871      23.199   7.050 -29.549  1.00 41.70           H  
ATOM   1379  N   ARG A 872      27.500   9.729 -25.988  1.00 20.91           N  
ATOM   1380  CA AARG A 872      28.528  10.757 -25.787  0.50 20.57           C  
ATOM   1381  CA BARG A 872      28.509  10.763 -25.974  0.50 20.63           C  
ATOM   1382  C   ARG A 872      28.261  11.595 -24.525  1.00 19.18           C  
ATOM   1383  O   ARG A 872      29.115  12.397 -24.156  1.00 18.53           O  
ATOM   1384  CB AARG A 872      28.604  11.669 -27.031  0.50 21.53           C  
ATOM   1385  CB BARG A 872      28.949  11.563 -27.226  0.50 22.09           C  
ATOM   1386  CG AARG A 872      29.172  10.960 -28.276  0.50 23.49           C  
ATOM   1387  CG BARG A 872      29.882  10.773 -28.158  0.50 24.33           C  
ATOM   1388  CD AARG A 872      29.198  11.822 -29.549  0.50 24.90           C  
ATOM   1389  CD BARG A 872      30.165  11.518 -29.445  0.50 26.22           C  
ATOM   1390  NE AARG A 872      29.845  13.128 -29.346  0.50 26.37           N  
ATOM   1391  NE BARG A 872      31.165  10.834 -30.239  0.50 28.27           N  
ATOM   1392  CZ AARG A 872      29.206  14.289 -29.131  0.50 24.59           C  
ATOM   1393  CZ BARG A 872      30.952   9.685 -30.870  0.50 30.38           C  
ATOM   1394  NH1AARG A 872      27.873  14.377 -29.168  0.50 24.62           N1+
ATOM   1395  NH1BARG A 872      31.943   9.112 -31.561  0.50 32.33           N1+
ATOM   1396  NH2AARG A 872      29.904  15.395 -28.871  0.50 24.47           N1+
ATOM   1397  NH2BARG A 872      29.752   9.108 -30.819  0.50 29.93           N1+
ATOM   1398  H   ARG A 872      26.646  10.027 -26.441  1.00  0.00           H  
ATOM   1399  HA AARG A 872      29.504  10.285 -25.651  0.50  0.00           H  
ATOM   1400  HA BARG A 872      29.350  10.124 -25.703  0.50  0.00           H  
ATOM   1401  HB2AARG A 872      27.624  12.099 -27.243  0.50  0.00           H  
ATOM   1402  HB2BARG A 872      28.066  11.880 -27.781  0.50  0.00           H  
ATOM   1403  HB3AARG A 872      29.257  12.513 -26.800  0.50  0.00           H  
ATOM   1404  HB3BARG A 872      29.444  12.482 -26.913  0.50  0.00           H  
ATOM   1405  HG2AARG A 872      30.143  10.499 -28.093  0.50  0.00           H  
ATOM   1406  HG2BARG A 872      30.821  10.569 -27.643  0.50  0.00           H  
ATOM   1407  HG3AARG A 872      28.486  10.140 -28.483  0.50  0.00           H  
ATOM   1408  HG3BARG A 872      29.431   9.808 -28.389  0.50  0.00           H  
ATOM   1409  HD2AARG A 872      29.904  11.328 -30.217  0.50  0.00           H  
ATOM   1410  HD2BARG A 872      29.244  11.609 -30.021  0.50  0.00           H  
ATOM   1411  HD3AARG A 872      28.261  11.845 -30.104  0.50  0.00           H  
ATOM   1412  HD3BARG A 872      30.513  12.525 -29.213  0.50  0.00           H  
ATOM   1413  HE AARG A 872      30.856  13.112 -29.301  0.50  0.00           H  
ATOM   1414  HE BARG A 872      32.068  11.282 -30.297  0.50  0.00           H  
ATOM   1415 HH11AARG A 872      27.305  13.571 -29.382  0.50  0.00           H  
ATOM   1416 HH11BARG A 872      32.851   9.553 -31.602  0.50  0.00           H  
ATOM   1417 HH12AARG A 872      27.431  15.267 -28.956  0.50  0.00           H  
ATOM   1418 HH12BARG A 872      31.784   8.238 -32.042  0.50  0.00           H  
ATOM   1419 HH21AARG A 872      30.914  15.391 -28.846  0.50  0.00           H  
ATOM   1420 HH21BARG A 872      29.003   9.544 -30.300  0.50  0.00           H  
ATOM   1421 HH22AARG A 872      29.407  16.256 -28.662  0.50  0.00           H  
ATOM   1422 HH22BARG A 872      29.591   8.234 -31.299  0.50  0.00           H  
ATOM   1423  H01BARG A 872      30.120   9.980 -31.172  0.50 29.93           H  
ATOM   1424  H02AARG A 872      30.229  15.041 -29.759  0.50 24.47           H  
ATOM   1425  N   LYS A 873      27.075  11.425 -23.922  1.00 16.73           N  
ATOM   1426  CA  LYS A 873      26.508  12.202 -22.820  1.00 15.20           C  
ATOM   1427  C   LYS A 873      26.337  13.698 -23.162  1.00 13.48           C  
ATOM   1428  O   LYS A 873      26.188  14.516 -22.255  1.00 13.41           O  
ATOM   1429  CB  LYS A 873      27.269  11.951 -21.490  1.00 16.33           C  
ATOM   1430  CG  LYS A 873      27.158  10.508 -20.951  1.00 17.84           C  
ATOM   1431  CD  LYS A 873      28.240   9.534 -21.461  1.00 18.01           C  
ATOM   1432  CE  LYS A 873      27.786   8.069 -21.392  1.00 19.96           C  
ATOM   1433  NZ  LYS A 873      28.798   7.151 -21.931  1.00 20.76           N1+
ATOM   1434  H   LYS A 873      26.447  10.721 -24.283  1.00  0.00           H  
ATOM   1435  HA  LYS A 873      25.490  11.832 -22.694  1.00  0.00           H  
ATOM   1436  HB2 LYS A 873      28.312  12.260 -21.564  1.00  0.00           H  
ATOM   1437  HB3 LYS A 873      26.830  12.601 -20.731  1.00  0.00           H  
ATOM   1438  HG2 LYS A 873      27.199  10.531 -19.861  1.00  0.00           H  
ATOM   1439  HG3 LYS A 873      26.171  10.116 -21.195  1.00  0.00           H  
ATOM   1440  HD2 LYS A 873      28.538   9.767 -22.480  1.00  0.00           H  
ATOM   1441  HD3 LYS A 873      29.138   9.659 -20.856  1.00  0.00           H  
ATOM   1442  HE2 LYS A 873      27.548   7.781 -20.368  1.00  0.00           H  
ATOM   1443  HE3 LYS A 873      26.886   7.936 -21.991  1.00  0.00           H  
ATOM   1444  HZ1 LYS A 873      28.401   6.219 -21.950  1.00  0.00           H  
ATOM   1445  HZ2 LYS A 873      29.016   7.423 -22.880  1.00  0.00           H  
ATOM   1446  HZ3 LYS A 873      29.631   7.167 -21.364  1.00  0.00           H  
ATOM   1447  N   ASP A 874      26.355  14.051 -24.457  1.00 12.60           N  
ATOM   1448  CA  ASP A 874      26.275  15.441 -24.896  1.00 12.09           C  
ATOM   1449  C   ASP A 874      24.808  15.902 -24.933  1.00 11.40           C  
ATOM   1450  O   ASP A 874      23.938  15.132 -25.341  1.00 11.59           O  
ATOM   1451  CB  ASP A 874      26.950  15.574 -26.284  1.00 13.13           C  
ATOM   1452  CG  ASP A 874      27.245  17.005 -26.742  1.00 14.03           C  
ATOM   1453  OD1 ASP A 874      27.520  17.164 -27.950  1.00 15.30           O  
ATOM   1454  OD2 ASP A 874      27.272  17.910 -25.883  1.00 13.40           O1-
ATOM   1455  H   ASP A 874      26.402  13.364 -25.195  1.00  0.00           H  
ATOM   1456  HA  ASP A 874      26.815  16.055 -24.174  1.00  0.00           H  
ATOM   1457  HB2 ASP A 874      27.896  15.031 -26.273  1.00  0.00           H  
ATOM   1458  HB3 ASP A 874      26.311  15.109 -27.035  1.00  0.00           H  
ATOM   1459  N   ASN A 875      24.581  17.165 -24.527  1.00 10.42           N  
ATOM   1460  CA  ASN A 875      23.280  17.851 -24.439  1.00 10.01           C  
ATOM   1461  C   ASN A 875      22.306  17.146 -23.470  1.00  9.24           C  
ATOM   1462  O   ASN A 875      21.128  16.976 -23.790  1.00  9.11           O  
ATOM   1463  CB  ASN A 875      22.649  18.088 -25.839  1.00 10.89           C  
ATOM   1464  CG  ASN A 875      23.545  18.837 -26.827  1.00 11.96           C  
ATOM   1465  ND2 ASN A 875      24.152  18.116 -27.771  1.00 12.22           N  
ATOM   1466  OD1 ASN A 875      23.666  20.055 -26.759  1.00 12.60           O  
ATOM   1467  H   ASN A 875      25.379  17.725 -24.264  1.00  0.00           H  
ATOM   1468  HA  ASN A 875      23.481  18.815 -23.980  1.00  0.00           H  
ATOM   1469  HB2 ASN A 875      22.358  17.144 -26.288  1.00  0.00           H  
ATOM   1470  HB3 ASN A 875      21.730  18.667 -25.734  1.00  0.00           H  
ATOM   1471 HD21 ASN A 875      24.003  17.118 -27.829  1.00  0.00           H  
ATOM   1472 HD22 ASN A 875      24.764  18.564 -28.437  1.00  0.00           H  
ATOM   1473  N   ASP A 876      22.836  16.713 -22.322  1.00  8.73           N  
ATOM   1474  CA  ASP A 876      22.154  15.915 -21.309  1.00  8.79           C  
ATOM   1475  C   ASP A 876      21.264  16.798 -20.407  1.00  7.97           C  
ATOM   1476  O   ASP A 876      21.638  17.109 -19.278  1.00  8.20           O  
ATOM   1477  CB  ASP A 876      23.212  15.105 -20.530  1.00  8.98           C  
ATOM   1478  CG  ASP A 876      22.678  14.059 -19.559  1.00  9.73           C  
ATOM   1479  OD1 ASP A 876      21.494  13.676 -19.664  1.00  9.47           O  
ATOM   1480  OD2 ASP A 876      23.508  13.584 -18.759  1.00 10.04           O1-
ATOM   1481  H   ASP A 876      23.818  16.871 -22.157  1.00  0.00           H  
ATOM   1482  HA  ASP A 876      21.496  15.212 -21.819  1.00  0.00           H  
ATOM   1483  HB2 ASP A 876      23.851  14.584 -21.240  1.00  0.00           H  
ATOM   1484  HB3 ASP A 876      23.836  15.805 -19.974  1.00  0.00           H  
ATOM   1485  N   ILE A 877      20.095  17.182 -20.924  1.00  8.07           N  
ATOM   1486  CA  ILE A 877      19.137  18.068 -20.270  1.00  8.26           C  
ATOM   1487  C   ILE A 877      17.711  17.767 -20.776  1.00  8.58           C  
ATOM   1488  O   ILE A 877      17.531  17.412 -21.941  1.00  8.76           O  
ATOM   1489  CB  ILE A 877      19.515  19.566 -20.491  1.00  8.53           C  
ATOM   1490  CG1 ILE A 877      18.739  20.523 -19.558  1.00  8.61           C  
ATOM   1491  CG2 ILE A 877      19.419  20.022 -21.961  1.00  9.32           C  
ATOM   1492  CD1 ILE A 877      19.312  21.947 -19.525  1.00  9.51           C  
ATOM   1493  H   ILE A 877      19.845  16.870 -21.853  1.00  0.00           H  
ATOM   1494  HA  ILE A 877      19.162  17.857 -19.203  1.00  0.00           H  
ATOM   1495  HB  ILE A 877      20.566  19.658 -20.213  1.00  0.00           H  
ATOM   1496 HG12 ILE A 877      17.690  20.569 -19.850  1.00  0.00           H  
ATOM   1497 HG13 ILE A 877      18.751  20.127 -18.542  1.00  0.00           H  
ATOM   1498 HG21 ILE A 877      19.846  21.012 -22.092  1.00  0.00           H  
ATOM   1499 HG22 ILE A 877      19.965  19.353 -22.625  1.00  0.00           H  
ATOM   1500 HG23 ILE A 877      18.387  20.072 -22.302  1.00  0.00           H  
ATOM   1501 HD11 ILE A 877      18.969  22.486 -18.642  1.00  0.00           H  
ATOM   1502 HD12 ILE A 877      20.402  21.944 -19.506  1.00  0.00           H  
ATOM   1503 HD13 ILE A 877      18.992  22.515 -20.398  1.00  0.00           H  
ATOM   1504  N   ALA A 878      16.726  17.898 -19.877  1.00  8.45           N  
ATOM   1505  CA  ALA A 878      15.314  17.629 -20.128  1.00  8.87           C  
ATOM   1506  C   ALA A 878      14.428  18.603 -19.349  1.00  9.47           C  
ATOM   1507  O   ALA A 878      14.797  19.036 -18.258  1.00  9.47           O  
ATOM   1508  CB  ALA A 878      14.986  16.179 -19.744  1.00  8.55           C  
ATOM   1509  H   ALA A 878      16.954  18.177 -18.930  1.00  0.00           H  
ATOM   1510  HA  ALA A 878      15.104  17.758 -21.189  1.00  0.00           H  
ATOM   1511  HB1 ALA A 878      13.921  15.967 -19.856  1.00  0.00           H  
ATOM   1512  HB2 ALA A 878      15.518  15.487 -20.391  1.00  0.00           H  
ATOM   1513  HB3 ALA A 878      15.264  15.960 -18.712  1.00  0.00           H  
ATOM   1514  N   MET A 879      13.253  18.887 -19.925  1.00  9.98           N  
ATOM   1515  CA  MET A 879      12.173  19.654 -19.313  1.00 10.85           C  
ATOM   1516  C   MET A 879      11.071  18.690 -18.860  1.00 11.06           C  
ATOM   1517  O   MET A 879      10.767  17.745 -19.585  1.00 11.29           O  
ATOM   1518  CB  MET A 879      11.625  20.661 -20.343  1.00 11.91           C  
ATOM   1519  CG  MET A 879      12.620  21.773 -20.700  1.00 13.30           C  
ATOM   1520  SD  MET A 879      13.124  22.841 -19.328  1.00 15.56           S  
ATOM   1521  CE  MET A 879      11.597  23.766 -19.036  1.00 14.54           C  
ATOM   1522  H   MET A 879      13.031  18.468 -20.821  1.00  0.00           H  
ATOM   1523  HA  MET A 879      12.541  20.191 -18.441  1.00  0.00           H  
ATOM   1524  HB2 MET A 879      11.328  20.141 -21.255  1.00  0.00           H  
ATOM   1525  HB3 MET A 879      10.717  21.122 -19.961  1.00  0.00           H  
ATOM   1526  HG2 MET A 879      13.522  21.334 -21.116  1.00  0.00           H  
ATOM   1527  HG3 MET A 879      12.204  22.403 -21.482  1.00  0.00           H  
ATOM   1528  HE1 MET A 879      11.734  24.476 -18.221  1.00  0.00           H  
ATOM   1529  HE2 MET A 879      11.310  24.316 -19.931  1.00  0.00           H  
ATOM   1530  HE3 MET A 879      10.790  23.091 -18.765  1.00  0.00           H  
ATOM   1531  N   MET A 880      10.500  18.946 -17.672  1.00 10.85           N  
ATOM   1532  CA  MET A 880       9.458  18.119 -17.059  1.00 11.00           C  
ATOM   1533  C   MET A 880       8.367  19.041 -16.498  1.00 10.97           C  
ATOM   1534  O   MET A 880       8.653  19.824 -15.593  1.00 10.51           O  
ATOM   1535  CB  MET A 880      10.055  17.211 -15.956  1.00 11.07           C  
ATOM   1536  CG  MET A 880      11.260  16.357 -16.394  1.00 12.69           C  
ATOM   1537  SD  MET A 880      12.029  15.362 -15.091  1.00 15.37           S  
ATOM   1538  CE  MET A 880      10.716  14.172 -14.716  1.00 15.33           C  
ATOM   1539  H   MET A 880      10.807  19.745 -17.132  1.00  0.00           H  
ATOM   1540  HA  MET A 880       9.005  17.475 -17.813  1.00  0.00           H  
ATOM   1541  HB2 MET A 880      10.357  17.809 -15.098  1.00  0.00           H  
ATOM   1542  HB3 MET A 880       9.266  16.554 -15.589  1.00  0.00           H  
ATOM   1543  HG2 MET A 880      10.979  15.701 -17.214  1.00  0.00           H  
ATOM   1544  HG3 MET A 880      12.054  16.999 -16.776  1.00  0.00           H  
ATOM   1545  HE1 MET A 880      11.061  13.454 -13.972  1.00  0.00           H  
ATOM   1546  HE2 MET A 880       9.845  14.686 -14.316  1.00  0.00           H  
ATOM   1547  HE3 MET A 880      10.424  13.628 -15.612  1.00  0.00           H  
ATOM   1548  N   HIS A 881       7.146  18.945 -17.052  1.00 11.55           N  
ATOM   1549  CA  HIS A 881       5.999  19.755 -16.644  1.00 12.24           C  
ATOM   1550  C   HIS A 881       5.268  19.105 -15.464  1.00 12.05           C  
ATOM   1551  O   HIS A 881       4.904  17.936 -15.554  1.00 11.61           O  
ATOM   1552  CB  HIS A 881       5.021  19.934 -17.822  1.00 13.31           C  
ATOM   1553  CG  HIS A 881       3.924  20.943 -17.566  1.00 14.25           C  
ATOM   1554  CD2 HIS A 881       3.977  22.314 -17.403  1.00 15.62           C  
ATOM   1555  ND1 HIS A 881       2.582  20.610 -17.639  1.00 15.27           N1+
ATOM   1556  CE1 HIS A 881       1.881  21.723 -17.441  1.00 16.42           C  
ATOM   1557  NE2 HIS A 881       2.678  22.778 -17.295  1.00 16.71           N  
ATOM   1558  H   HIS A 881       6.974  18.255 -17.773  1.00  0.00           H  
ATOM   1559  HA  HIS A 881       6.365  20.742 -16.362  1.00  0.00           H  
ATOM   1560  HB2 HIS A 881       5.558  20.261 -18.706  1.00  0.00           H  
ATOM   1561  HB3 HIS A 881       4.573  18.976 -18.089  1.00  0.00           H  
ATOM   1562  HD1 HIS A 881       2.211  19.667 -17.743  1.00  0.00           H  
ATOM   1563  HD2 HIS A 881       4.812  22.993 -17.321  1.00  0.00           H  
ATOM   1564  HE1 HIS A 881       0.802  21.760 -17.396  1.00  0.00           H  
ATOM   1565  HE2 HIS A 881       2.400  23.741 -17.121  1.00  0.00           H  
ATOM   1566  N   LEU A 882       5.007  19.906 -14.423  1.00 12.21           N  
ATOM   1567  CA  LEU A 882       4.119  19.584 -13.309  1.00 13.28           C  
ATOM   1568  C   LEU A 882       2.657  19.657 -13.784  1.00 14.77           C  
ATOM   1569  O   LEU A 882       2.300  20.622 -14.463  1.00 14.99           O  
ATOM   1570  CB  LEU A 882       4.339  20.609 -12.170  1.00 13.45           C  
ATOM   1571  CG  LEU A 882       5.792  20.774 -11.670  1.00 13.66           C  
ATOM   1572  CD1 LEU A 882       5.892  21.948 -10.673  1.00 14.38           C  
ATOM   1573  CD2 LEU A 882       6.378  19.467 -11.101  1.00 13.36           C  
ATOM   1574  H   LEU A 882       5.330  20.865 -14.455  1.00  0.00           H  
ATOM   1575  HA  LEU A 882       4.342  18.577 -12.953  1.00  0.00           H  
ATOM   1576  HB2 LEU A 882       3.980  21.583 -12.507  1.00  0.00           H  
ATOM   1577  HB3 LEU A 882       3.707  20.336 -11.324  1.00  0.00           H  
ATOM   1578  HG  LEU A 882       6.411  21.057 -12.522  1.00  0.00           H  
ATOM   1579 HD11 LEU A 882       6.710  22.619 -10.939  1.00  0.00           H  
ATOM   1580 HD12 LEU A 882       4.981  22.546 -10.647  1.00  0.00           H  
ATOM   1581 HD13 LEU A 882       6.062  21.607  -9.656  1.00  0.00           H  
ATOM   1582 HD21 LEU A 882       6.901  19.614 -10.156  1.00  0.00           H  
ATOM   1583 HD22 LEU A 882       5.610  18.714 -10.931  1.00  0.00           H  
ATOM   1584 HD23 LEU A 882       7.097  19.042 -11.800  1.00  0.00           H  
ATOM   1585  N   GLU A 883       1.841  18.664 -13.392  1.00 15.14           N  
ATOM   1586  CA  GLU A 883       0.416  18.542 -13.732  1.00 18.21           C  
ATOM   1587  C   GLU A 883      -0.434  19.762 -13.328  1.00 18.61           C  
ATOM   1588  O   GLU A 883      -1.302  20.180 -14.093  1.00 19.69           O  
ATOM   1589  CB  GLU A 883      -0.126  17.225 -13.133  1.00 19.87           C  
ATOM   1590  CG  GLU A 883      -1.606  16.921 -13.455  1.00 26.51           C  
ATOM   1591  CD  GLU A 883      -2.113  15.650 -12.772  1.00 29.92           C  
ATOM   1592  OE1 GLU A 883      -1.847  15.501 -11.558  1.00 30.91           O  
ATOM   1593  OE2 GLU A 883      -2.782  14.857 -13.468  1.00 32.08           O1-
ATOM   1594  H   GLU A 883       2.225  17.897 -12.853  1.00  0.00           H  
ATOM   1595  HA  GLU A 883       0.354  18.469 -14.814  1.00  0.00           H  
ATOM   1596  HB2 GLU A 883       0.481  16.397 -13.501  1.00  0.00           H  
ATOM   1597  HB3 GLU A 883       0.022  17.245 -12.051  1.00  0.00           H  
ATOM   1598  HG2 GLU A 883      -2.256  17.733 -13.135  1.00  0.00           H  
ATOM   1599  HG3 GLU A 883      -1.733  16.828 -14.534  1.00  0.00           H  
ATOM   1600  N   PHE A 884      -0.124  20.324 -12.151  1.00 19.62           N  
ATOM   1601  CA  PHE A 884      -0.655  21.588 -11.652  1.00 20.18           C  
ATOM   1602  C   PHE A 884       0.533  22.470 -11.252  1.00 18.82           C  
ATOM   1603  O   PHE A 884       1.605  21.951 -10.936  1.00 18.01           O  
ATOM   1604  CB  PHE A 884      -1.567  21.322 -10.435  1.00 22.82           C  
ATOM   1605  CG  PHE A 884      -2.769  20.439 -10.720  1.00 25.91           C  
ATOM   1606  CD1 PHE A 884      -3.873  20.952 -11.432  1.00 28.97           C  
ATOM   1607  CD2 PHE A 884      -2.729  19.062 -10.414  1.00 26.73           C  
ATOM   1608  CE1 PHE A 884      -4.928  20.114 -11.774  1.00 31.06           C  
ATOM   1609  CE2 PHE A 884      -3.798  18.244 -10.756  1.00 29.85           C  
ATOM   1610  CZ  PHE A 884      -4.892  18.769 -11.432  1.00 31.58           C  
ATOM   1611  H   PHE A 884       0.624  19.921 -11.606  1.00  0.00           H  
ATOM   1612  HA  PHE A 884      -1.221  22.106 -12.429  1.00  0.00           H  
ATOM   1613  HB2 PHE A 884      -0.995  20.883  -9.617  1.00  0.00           H  
ATOM   1614  HB3 PHE A 884      -1.943  22.274 -10.058  1.00  0.00           H  
ATOM   1615  HD1 PHE A 884      -3.900  21.993 -11.719  1.00  0.00           H  
ATOM   1616  HD2 PHE A 884      -1.869  18.636  -9.917  1.00  0.00           H  
ATOM   1617  HE1 PHE A 884      -5.775  20.510 -12.314  1.00  0.00           H  
ATOM   1618  HE2 PHE A 884      -3.769  17.192 -10.512  1.00  0.00           H  
ATOM   1619  HZ  PHE A 884      -5.714  18.122 -11.704  1.00  0.00           H  
ATOM   1620  N   LYS A 885       0.327  23.796 -11.231  1.00 18.79           N  
ATOM   1621  CA  LYS A 885       1.354  24.728 -10.766  1.00 20.07           C  
ATOM   1622  C   LYS A 885       1.501  24.658  -9.232  1.00 19.93           C  
ATOM   1623  O   LYS A 885       0.521  24.395  -8.530  1.00 18.75           O  
ATOM   1624  CB  LYS A 885       1.055  26.154 -11.292  1.00 23.52           C  
ATOM   1625  CG  LYS A 885       0.118  27.034 -10.441  1.00 28.91           C  
ATOM   1626  CD  LYS A 885      -0.071  28.435 -11.045  1.00 33.36           C  
ATOM   1627  CE  LYS A 885      -0.679  29.448 -10.062  1.00 39.66           C  
ATOM   1628  NZ  LYS A 885       0.258  29.782  -8.974  1.00 46.32           N1+
ATOM   1629  H   LYS A 885      -0.566  24.187 -11.493  1.00  0.00           H  
ATOM   1630  HA  LYS A 885       2.300  24.412 -11.208  1.00  0.00           H  
ATOM   1631  HB2 LYS A 885       2.008  26.678 -11.340  1.00  0.00           H  
ATOM   1632  HB3 LYS A 885       0.707  26.106 -12.325  1.00  0.00           H  
ATOM   1633  HG2 LYS A 885      -0.851  26.546 -10.327  1.00  0.00           H  
ATOM   1634  HG3 LYS A 885       0.527  27.142  -9.437  1.00  0.00           H  
ATOM   1635  HD2 LYS A 885       0.881  28.815 -11.419  1.00  0.00           H  
ATOM   1636  HD3 LYS A 885      -0.722  28.358 -11.917  1.00  0.00           H  
ATOM   1637  HE2 LYS A 885      -0.926  30.369 -10.590  1.00  0.00           H  
ATOM   1638  HE3 LYS A 885      -1.607  29.063  -9.638  1.00  0.00           H  
ATOM   1639  HZ1 LYS A 885       0.472  28.952  -8.439  1.00  0.00           H  
ATOM   1640  HZ2 LYS A 885       1.111  30.160  -9.362  1.00  0.00           H  
ATOM   1641  HZ3 LYS A 885      -0.163  30.464  -8.360  1.00  0.00           H  
ATOM   1642  N   VAL A 886       2.718  24.935  -8.747  1.00 17.12           N  
ATOM   1643  CA  VAL A 886       3.001  25.124  -7.327  1.00 18.21           C  
ATOM   1644  C   VAL A 886       2.949  26.621  -6.975  1.00 19.83           C  
ATOM   1645  O   VAL A 886       3.309  27.468  -7.796  1.00 20.42           O  
ATOM   1646  CB  VAL A 886       4.392  24.556  -6.924  1.00 18.58           C  
ATOM   1647  CG1 VAL A 886       4.440  23.030  -7.105  1.00 19.64           C  
ATOM   1648  CG2 VAL A 886       5.610  25.229  -7.594  1.00 18.34           C  
ATOM   1649  H   VAL A 886       3.474  25.149  -9.385  1.00  0.00           H  
ATOM   1650  HA  VAL A 886       2.249  24.607  -6.726  1.00  0.00           H  
ATOM   1651  HB  VAL A 886       4.503  24.727  -5.852  1.00  0.00           H  
ATOM   1652 HG11 VAL A 886       5.362  22.616  -6.697  1.00  0.00           H  
ATOM   1653 HG12 VAL A 886       3.612  22.543  -6.591  1.00  0.00           H  
ATOM   1654 HG13 VAL A 886       4.385  22.749  -8.156  1.00  0.00           H  
ATOM   1655 HG21 VAL A 886       6.534  24.766  -7.256  1.00  0.00           H  
ATOM   1656 HG22 VAL A 886       5.581  25.127  -8.676  1.00  0.00           H  
ATOM   1657 HG23 VAL A 886       5.687  26.289  -7.354  1.00  0.00           H  
ATOM   1658  N   ASN A 887       2.507  26.900  -5.741  1.00 20.34           N  
ATOM   1659  CA  ASN A 887       2.553  28.225  -5.122  1.00 23.74           C  
ATOM   1660  C   ASN A 887       3.860  28.333  -4.330  1.00 21.44           C  
ATOM   1661  O   ASN A 887       4.239  27.378  -3.647  1.00 20.14           O  
ATOM   1662  CB  ASN A 887       1.331  28.413  -4.195  1.00 25.61           C  
ATOM   1663  CG  ASN A 887      -0.010  28.428  -4.939  1.00 29.85           C  
ATOM   1664  ND2 ASN A 887      -1.057  27.890  -4.311  1.00 33.15           N  
ATOM   1665  OD1 ASN A 887      -0.109  28.929  -6.058  1.00 32.84           O  
ATOM   1666  H   ASN A 887       2.234  26.144  -5.130  1.00  0.00           H  
ATOM   1667  HA  ASN A 887       2.537  28.995  -5.896  1.00  0.00           H  
ATOM   1668  HB2 ASN A 887       1.318  27.634  -3.429  1.00  0.00           H  
ATOM   1669  HB3 ASN A 887       1.415  29.363  -3.665  1.00  0.00           H  
ATOM   1670 HD21 ASN A 887      -0.955  27.496  -3.387  1.00  0.00           H  
ATOM   1671 HD22 ASN A 887      -1.964  27.884  -4.754  1.00  0.00           H  
ATOM   1672  N   TYR A 888       4.530  29.488  -4.452  1.00 20.17           N  
ATOM   1673  CA  TYR A 888       5.848  29.708  -3.863  1.00 19.65           C  
ATOM   1674  C   TYR A 888       5.771  29.994  -2.355  1.00 21.28           C  
ATOM   1675  O   TYR A 888       4.864  30.688  -1.896  1.00 21.30           O  
ATOM   1676  CB  TYR A 888       6.580  30.845  -4.604  1.00 20.30           C  
ATOM   1677  CG  TYR A 888       6.747  30.708  -6.113  1.00 18.39           C  
ATOM   1678  CD1 TYR A 888       6.850  29.447  -6.745  1.00 18.11           C  
ATOM   1679  CD2 TYR A 888       6.819  31.879  -6.895  1.00 19.58           C  
ATOM   1680  CE1 TYR A 888       7.000  29.362  -8.143  1.00 18.14           C  
ATOM   1681  CE2 TYR A 888       6.977  31.796  -8.290  1.00 19.12           C  
ATOM   1682  CZ  TYR A 888       7.065  30.539  -8.915  1.00 18.96           C  
ATOM   1683  OH  TYR A 888       7.229  30.473 -10.265  1.00 20.45           O  
ATOM   1684  H   TYR A 888       4.160  30.236  -5.020  1.00  0.00           H  
ATOM   1685  HA  TYR A 888       6.416  28.788  -3.996  1.00  0.00           H  
ATOM   1686  HB2 TYR A 888       6.062  31.785  -4.408  1.00  0.00           H  
ATOM   1687  HB3 TYR A 888       7.579  30.961  -4.185  1.00  0.00           H  
ATOM   1688  HD1 TYR A 888       6.815  28.534  -6.171  1.00  0.00           H  
ATOM   1689  HD2 TYR A 888       6.755  32.850  -6.426  1.00  0.00           H  
ATOM   1690  HE1 TYR A 888       7.085  28.393  -8.612  1.00  0.00           H  
ATOM   1691  HE2 TYR A 888       7.034  32.699  -8.880  1.00  0.00           H  
ATOM   1692  HH  TYR A 888       7.292  29.573 -10.592  1.00  0.00           H  
ATOM   1693  N   THR A 889       6.754  29.442  -1.632  1.00 19.64           N  
ATOM   1694  CA  THR A 889       6.957  29.548  -0.187  1.00 21.33           C  
ATOM   1695  C   THR A 889       8.472  29.691   0.083  1.00 21.60           C  
ATOM   1696  O   THR A 889       9.263  29.681  -0.858  1.00 20.32           O  
ATOM   1697  CB  THR A 889       6.418  28.279   0.545  1.00 21.35           C  
ATOM   1698  CG2 THR A 889       4.951  27.936   0.238  1.00 23.25           C  
ATOM   1699  OG1 THR A 889       7.214  27.124   0.331  1.00 19.01           O  
ATOM   1700  H   THR A 889       7.475  28.925  -2.119  1.00  0.00           H  
ATOM   1701  HA  THR A 889       6.461  30.440   0.199  1.00  0.00           H  
ATOM   1702  HB  THR A 889       6.466  28.476   1.617  1.00  0.00           H  
ATOM   1703  HG1 THR A 889       6.712  26.354   0.609  1.00  0.00           H  
ATOM   1704 HG21 THR A 889       4.599  27.120   0.871  1.00  0.00           H  
ATOM   1705 HG22 THR A 889       4.304  28.795   0.418  1.00  0.00           H  
ATOM   1706 HG23 THR A 889       4.816  27.626  -0.799  1.00  0.00           H  
ATOM   1707  N   ASP A 890       8.877  29.780   1.362  1.00 21.48           N  
ATOM   1708  CA  ASP A 890      10.291  29.758   1.787  1.00 22.03           C  
ATOM   1709  C   ASP A 890      11.047  28.457   1.421  1.00 20.74           C  
ATOM   1710  O   ASP A 890      12.277  28.451   1.448  1.00 20.99           O  
ATOM   1711  CB  ASP A 890      10.468  30.046   3.300  1.00 24.32           C  
ATOM   1712  CG  ASP A 890       9.753  31.300   3.819  1.00 29.29           C  
ATOM   1713  OD1 ASP A 890       9.515  32.223   3.009  1.00 29.25           O  
ATOM   1714  OD2 ASP A 890       9.517  31.340   5.046  1.00 33.12           O1-
ATOM   1715  H   ASP A 890       8.195  29.826   2.105  1.00  0.00           H  
ATOM   1716  HA  ASP A 890      10.794  30.560   1.243  1.00  0.00           H  
ATOM   1717  HB2 ASP A 890      10.082  29.190   3.857  1.00  0.00           H  
ATOM   1718  HB3 ASP A 890      11.527  30.141   3.541  1.00  0.00           H  
ATOM   1719  N   TYR A 891      10.297  27.396   1.084  1.00 18.83           N  
ATOM   1720  CA  TYR A 891      10.789  26.060   0.759  1.00 17.62           C  
ATOM   1721  C   TYR A 891      10.620  25.722  -0.734  1.00 15.96           C  
ATOM   1722  O   TYR A 891      11.197  24.729  -1.170  1.00 14.67           O  
ATOM   1723  CB  TYR A 891      10.032  25.040   1.640  1.00 18.63           C  
ATOM   1724  CG  TYR A 891      10.032  25.395   3.119  1.00 19.97           C  
ATOM   1725  CD1 TYR A 891      11.169  25.134   3.908  1.00 19.99           C  
ATOM   1726  CD2 TYR A 891       8.916  26.039   3.696  1.00 22.30           C  
ATOM   1727  CE1 TYR A 891      11.200  25.532   5.258  1.00 22.59           C  
ATOM   1728  CE2 TYR A 891       8.940  26.423   5.050  1.00 23.47           C  
ATOM   1729  CZ  TYR A 891      10.085  26.173   5.831  1.00 23.74           C  
ATOM   1730  OH  TYR A 891      10.120  26.556   7.140  1.00 24.88           O  
ATOM   1731  H   TYR A 891       9.291  27.499   1.080  1.00  0.00           H  
ATOM   1732  HA  TYR A 891      11.853  25.985   0.986  1.00  0.00           H  
ATOM   1733  HB2 TYR A 891       8.995  24.963   1.308  1.00  0.00           H  
ATOM   1734  HB3 TYR A 891      10.458  24.043   1.515  1.00  0.00           H  
ATOM   1735  HD1 TYR A 891      12.026  24.645   3.471  1.00  0.00           H  
ATOM   1736  HD2 TYR A 891       8.042  26.253   3.098  1.00  0.00           H  
ATOM   1737  HE1 TYR A 891      12.081  25.354   5.856  1.00  0.00           H  
ATOM   1738  HE2 TYR A 891       8.083  26.919   5.481  1.00  0.00           H  
ATOM   1739  HH  TYR A 891       9.318  26.999   7.425  1.00  0.00           H  
ATOM   1740  N   ILE A 892       9.845  26.525  -1.487  1.00 16.31           N  
ATOM   1741  CA  ILE A 892       9.537  26.311  -2.902  1.00 15.53           C  
ATOM   1742  C   ILE A 892       9.693  27.651  -3.647  1.00 15.79           C  
ATOM   1743  O   ILE A 892       8.834  28.518  -3.517  1.00 15.98           O  
ATOM   1744  CB  ILE A 892       8.096  25.737  -3.110  1.00 15.82           C  
ATOM   1745  CG1 ILE A 892       7.957  24.348  -2.439  1.00 14.50           C  
ATOM   1746  CG2 ILE A 892       7.683  25.641  -4.598  1.00 15.04           C  
ATOM   1747  CD1 ILE A 892       6.545  23.751  -2.476  1.00 15.79           C  
ATOM   1748  H   ILE A 892       9.419  27.339  -1.065  1.00  0.00           H  
ATOM   1749  HA  ILE A 892      10.236  25.601  -3.339  1.00  0.00           H  
ATOM   1750  HB  ILE A 892       7.390  26.408  -2.616  1.00  0.00           H  
ATOM   1751 HG12 ILE A 892       8.652  23.651  -2.907  1.00  0.00           H  
ATOM   1752 HG13 ILE A 892       8.251  24.399  -1.391  1.00  0.00           H  
ATOM   1753 HG21 ILE A 892       6.670  25.256  -4.707  1.00  0.00           H  
ATOM   1754 HG22 ILE A 892       7.688  26.606  -5.103  1.00  0.00           H  
ATOM   1755 HG23 ILE A 892       8.352  24.977  -5.144  1.00  0.00           H  
ATOM   1756 HD11 ILE A 892       6.444  22.976  -1.717  1.00  0.00           H  
ATOM   1757 HD12 ILE A 892       5.785  24.509  -2.282  1.00  0.00           H  
ATOM   1758 HD13 ILE A 892       6.330  23.293  -3.441  1.00  0.00           H  
ATOM   1759  N   GLN A 893      10.789  27.801  -4.405  1.00 14.63           N  
ATOM   1760  CA AGLN A 893      11.095  28.981  -5.224  0.50 14.90           C  
ATOM   1761  CA BGLN A 893      11.052  28.807  -5.260  0.50 15.08           C  
ATOM   1762  C   GLN A 893      11.794  28.522  -6.513  1.00 14.43           C  
ATOM   1763  O   GLN A 893      12.575  27.575  -6.447  1.00 13.91           O  
ATOM   1764  CB AGLN A 893      12.061  29.928  -4.470  0.50 15.39           C  
ATOM   1765  CB BGLN A 893      11.980  29.763  -4.507  0.50 15.87           C  
ATOM   1766  CG AGLN A 893      11.491  30.672  -3.249  0.50 16.66           C  
ATOM   1767  CG BGLN A 893      11.453  30.181  -3.188  0.50 17.37           C  
ATOM   1768  CD AGLN A 893      10.394  31.691  -3.583  0.50 17.26           C  
ATOM   1769  CD BGLN A 893      12.054  31.481  -2.762  0.50 18.56           C  
ATOM   1770  NE2AGLN A 893       9.589  32.058  -2.586  0.50 17.59           N  
ATOM   1771  NE2BGLN A 893      11.483  32.100  -1.746  0.50 19.41           N  
ATOM   1772  OE1AGLN A 893      10.287  32.168  -4.710  0.50 18.05           O  
ATOM   1773  OE1BGLN A 893      13.026  31.917  -3.342  0.50 19.35           O  
ATOM   1774  H   GLN A 893      11.456  27.043  -4.469  1.00  0.00           H  
ATOM   1775  HA AGLN A 893      10.164  29.493  -5.461  0.50  0.00           H  
ATOM   1776  HA BGLN A 893      10.117  29.310  -5.509  0.50  0.00           H  
ATOM   1777  HB2AGLN A 893      12.931  29.359  -4.152  0.50  0.00           H  
ATOM   1778  HB2BGLN A 893      12.954  29.292  -4.375  0.50  0.00           H  
ATOM   1779  HB3AGLN A 893      12.455  30.673  -5.164  0.50  0.00           H  
ATOM   1780  HB3BGLN A 893      12.164  30.646  -5.119  0.50  0.00           H  
ATOM   1781  HG2AGLN A 893      11.129  29.951  -2.519  0.50  0.00           H  
ATOM   1782  HG2BGLN A 893      10.369  30.284  -3.246  0.50  0.00           H  
ATOM   1783  HG3AGLN A 893      12.299  31.214  -2.757  0.50  0.00           H  
ATOM   1784  HG3BGLN A 893      11.682  29.415  -2.447  0.50  0.00           H  
ATOM   1785 HE21AGLN A 893       9.679  31.626  -1.676  0.50  0.00           H  
ATOM   1786 HE21BGLN A 893      10.677  31.692  -1.294  0.50  0.00           H  
ATOM   1787 HE22AGLN A 893       8.866  32.744  -2.743  0.50  0.00           H  
ATOM   1788 HE22BGLN A 893      11.852  32.982  -1.420  0.50  0.00           H  
ATOM   1789  N   PRO A 894      11.556  29.209  -7.652  1.00 14.48           N  
ATOM   1790  CA  PRO A 894      12.307  28.946  -8.886  1.00 13.66           C  
ATOM   1791  C   PRO A 894      13.717  29.571  -8.842  1.00 13.86           C  
ATOM   1792  O   PRO A 894      13.860  30.706  -8.384  1.00 14.18           O  
ATOM   1793  CB  PRO A 894      11.423  29.590  -9.964  1.00 14.48           C  
ATOM   1794  CG  PRO A 894      10.783  30.783  -9.269  1.00 15.34           C  
ATOM   1795  CD  PRO A 894      10.588  30.293  -7.836  1.00 15.44           C  
ATOM   1796  HA  PRO A 894      12.378  27.874  -9.059  1.00  0.00           H  
ATOM   1797  HB2 PRO A 894      11.970  29.876 -10.864  1.00  0.00           H  
ATOM   1798  HB3 PRO A 894      10.649  28.883 -10.265  1.00  0.00           H  
ATOM   1799  HG2 PRO A 894      11.479  31.623  -9.274  1.00  0.00           H  
ATOM   1800  HG3 PRO A 894       9.862  31.119  -9.743  1.00  0.00           H  
ATOM   1801  HD2 PRO A 894      10.725  31.105  -7.122  1.00  0.00           H  
ATOM   1802  HD3 PRO A 894       9.590  29.883  -7.706  1.00  0.00           H  
ATOM   1803  N   ILE A 895      14.727  28.837  -9.339  1.00 13.03           N  
ATOM   1804  CA  ILE A 895      16.053  29.398  -9.614  1.00 12.05           C  
ATOM   1805  C   ILE A 895      16.042  30.122 -10.974  1.00 12.79           C  
ATOM   1806  O   ILE A 895      15.393  29.658 -11.915  1.00 12.61           O  
ATOM   1807  CB  ILE A 895      17.183  28.324  -9.599  1.00 11.31           C  
ATOM   1808  CG1 ILE A 895      18.595  28.958  -9.629  1.00 10.38           C  
ATOM   1809  CG2 ILE A 895      17.051  27.212 -10.662  1.00 10.37           C  
ATOM   1810  CD1 ILE A 895      19.722  28.024  -9.170  1.00 10.37           C  
ATOM   1811  H   ILE A 895      14.543  27.913  -9.710  1.00  0.00           H  
ATOM   1812  HA  ILE A 895      16.286  30.127  -8.835  1.00  0.00           H  
ATOM   1813  HB  ILE A 895      17.096  27.832  -8.637  1.00  0.00           H  
ATOM   1814 HG12 ILE A 895      18.824  29.311 -10.633  1.00  0.00           H  
ATOM   1815 HG13 ILE A 895      18.613  29.841  -8.990  1.00  0.00           H  
ATOM   1816 HG21 ILE A 895      17.828  26.458 -10.541  1.00  0.00           H  
ATOM   1817 HG22 ILE A 895      16.104  26.690 -10.572  1.00  0.00           H  
ATOM   1818 HG23 ILE A 895      17.122  27.598 -11.678  1.00  0.00           H  
ATOM   1819 HD11 ILE A 895      20.584  28.601  -8.834  1.00  0.00           H  
ATOM   1820 HD12 ILE A 895      19.410  27.388  -8.345  1.00  0.00           H  
ATOM   1821 HD13 ILE A 895      20.056  27.374  -9.976  1.00  0.00           H  
ATOM   1822  N   SER A 896      16.770  31.248 -11.044  1.00 13.19           N  
ATOM   1823  CA  SER A 896      16.964  32.024 -12.266  1.00 14.78           C  
ATOM   1824  C   SER A 896      17.843  31.264 -13.271  1.00 13.48           C  
ATOM   1825  O   SER A 896      18.827  30.641 -12.871  1.00 13.31           O  
ATOM   1826  CB  SER A 896      17.618  33.375 -11.905  1.00 16.76           C  
ATOM   1827  OG  SER A 896      16.668  34.240 -11.314  1.00 20.49           O  
ATOM   1828  H   SER A 896      17.289  31.556 -10.234  1.00  0.00           H  
ATOM   1829  HA  SER A 896      15.992  32.208 -12.730  1.00  0.00           H  
ATOM   1830  HB2 SER A 896      18.469  33.243 -11.236  1.00  0.00           H  
ATOM   1831  HB3 SER A 896      17.996  33.871 -12.800  1.00  0.00           H  
ATOM   1832  HG  SER A 896      16.321  33.810 -10.527  1.00  0.00           H  
ATOM   1833  N   LEU A 897      17.506  31.374 -14.564  1.00 13.58           N  
ATOM   1834  CA  LEU A 897      18.390  30.950 -15.649  1.00 13.34           C  
ATOM   1835  C   LEU A 897      19.532  31.976 -15.824  1.00 14.01           C  
ATOM   1836  O   LEU A 897      19.325  33.144 -15.484  1.00 14.09           O  
ATOM   1837  CB  LEU A 897      17.577  30.813 -16.954  1.00 13.67           C  
ATOM   1838  CG  LEU A 897      16.579  29.635 -16.963  1.00 13.72           C  
ATOM   1839  CD1 LEU A 897      15.732  29.661 -18.249  1.00 13.77           C  
ATOM   1840  CD2 LEU A 897      17.269  28.271 -16.748  1.00 13.60           C  
ATOM   1841  H   LEU A 897      16.684  31.897 -14.832  1.00  0.00           H  
ATOM   1842  HA  LEU A 897      18.793  29.982 -15.363  1.00  0.00           H  
ATOM   1843  HB2 LEU A 897      17.047  31.749 -17.142  1.00  0.00           H  
ATOM   1844  HB3 LEU A 897      18.257  30.687 -17.798  1.00  0.00           H  
ATOM   1845  HG  LEU A 897      15.887  29.785 -16.133  1.00  0.00           H  
ATOM   1846 HD11 LEU A 897      14.677  29.502 -18.025  1.00  0.00           H  
ATOM   1847 HD12 LEU A 897      15.809  30.620 -18.761  1.00  0.00           H  
ATOM   1848 HD13 LEU A 897      16.041  28.901 -18.966  1.00  0.00           H  
ATOM   1849 HD21 LEU A 897      16.910  27.506 -17.432  1.00  0.00           H  
ATOM   1850 HD22 LEU A 897      18.347  28.334 -16.889  1.00  0.00           H  
ATOM   1851 HD23 LEU A 897      17.091  27.904 -15.736  1.00  0.00           H  
ATOM   1852  N   PRO A 898      20.702  31.544 -16.357  1.00 14.45           N  
ATOM   1853  CA  PRO A 898      21.828  32.444 -16.670  1.00 15.28           C  
ATOM   1854  C   PRO A 898      21.440  33.661 -17.523  1.00 19.00           C  
ATOM   1855  O   PRO A 898      20.798  33.495 -18.561  1.00 17.39           O  
ATOM   1856  CB  PRO A 898      22.828  31.543 -17.416  1.00 14.95           C  
ATOM   1857  CG  PRO A 898      22.547  30.155 -16.880  1.00 13.37           C  
ATOM   1858  CD  PRO A 898      21.034  30.165 -16.714  1.00 13.81           C  
ATOM   1859  HA  PRO A 898      22.257  32.759 -15.718  1.00  0.00           H  
ATOM   1860  HB2 PRO A 898      22.641  31.551 -18.492  1.00  0.00           H  
ATOM   1861  HB3 PRO A 898      23.861  31.854 -17.264  1.00  0.00           H  
ATOM   1862  HG2 PRO A 898      22.908  29.352 -17.521  1.00  0.00           H  
ATOM   1863  HG3 PRO A 898      23.019  30.044 -15.903  1.00  0.00           H  
ATOM   1864  HD2 PRO A 898      20.543  29.918 -17.655  1.00  0.00           H  
ATOM   1865  HD3 PRO A 898      20.734  29.434 -15.967  1.00  0.00           H  
ATOM   1866  N   GLU A 899      21.842  34.853 -17.056  1.00 21.30           N  
ATOM   1867  CA  GLU A 899      21.698  36.121 -17.776  1.00 22.53           C  
ATOM   1868  C   GLU A 899      22.522  36.101 -19.077  1.00 22.88           C  
ATOM   1869  O   GLU A 899      23.490  35.343 -19.175  1.00 22.79           O  
ATOM   1870  CB  GLU A 899      22.117  37.289 -16.853  1.00 23.96           C  
ATOM   1871  CG  GLU A 899      21.338  37.336 -15.521  1.00 30.18           C  
ATOM   1872  CD  GLU A 899      21.742  38.481 -14.586  1.00 33.26           C  
ATOM   1873  OE1 GLU A 899      22.869  39.001 -14.739  1.00 35.74           O  
ATOM   1874  OE2 GLU A 899      20.912  38.799 -13.705  1.00 36.67           O1-
ATOM   1875  H   GLU A 899      22.370  34.895 -16.193  1.00  0.00           H  
ATOM   1876  HA  GLU A 899      20.644  36.241 -18.036  1.00  0.00           H  
ATOM   1877  HB2 GLU A 899      23.182  37.226 -16.641  1.00  0.00           H  
ATOM   1878  HB3 GLU A 899      21.975  38.233 -17.381  1.00  0.00           H  
ATOM   1879  HG2 GLU A 899      20.268  37.408 -15.722  1.00  0.00           H  
ATOM   1880  HG3 GLU A 899      21.492  36.409 -14.973  1.00  0.00           H  
ATOM   1881  N   GLU A 900      22.110  36.908 -20.068  1.00 23.99           N  
ATOM   1882  CA  GLU A 900      22.732  36.948 -21.394  1.00 25.20           C  
ATOM   1883  C   GLU A 900      24.207  37.379 -21.328  1.00 25.60           C  
ATOM   1884  O   GLU A 900      24.499  38.495 -20.899  1.00 24.85           O  
ATOM   1885  CB  GLU A 900      21.909  37.843 -22.340  1.00 27.25           C  
ATOM   1886  CG  GLU A 900      20.491  37.290 -22.603  1.00 26.63           C  
ATOM   1887  CD  GLU A 900      19.666  38.114 -23.595  1.00 29.16           C  
ATOM   1888  OE1 GLU A 900      20.138  39.196 -24.009  1.00 29.94           O  
ATOM   1889  OE2 GLU A 900      18.559  37.636 -23.925  1.00 28.80           O1-
ATOM   1890  H   GLU A 900      21.310  37.508 -19.931  1.00  0.00           H  
ATOM   1891  HA  GLU A 900      22.696  35.933 -21.796  1.00  0.00           H  
ATOM   1892  HB2 GLU A 900      21.839  38.848 -21.922  1.00  0.00           H  
ATOM   1893  HB3 GLU A 900      22.439  37.945 -23.289  1.00  0.00           H  
ATOM   1894  HG2 GLU A 900      20.561  36.272 -22.988  1.00  0.00           H  
ATOM   1895  HG3 GLU A 900      19.928  37.232 -21.671  1.00  0.00           H  
ATOM   1896  N   ASN A 901      25.093  36.451 -21.734  1.00 28.29           N  
ATOM   1897  CA  ASN A 901      26.560  36.548 -21.708  1.00 31.04           C  
ATOM   1898  C   ASN A 901      27.163  36.519 -20.284  1.00 28.95           C  
ATOM   1899  O   ASN A 901      28.293  36.978 -20.110  1.00 27.03           O  
ATOM   1900  CB  ASN A 901      27.086  37.748 -22.548  1.00 37.20           C  
ATOM   1901  CG  ASN A 901      26.581  37.751 -23.995  1.00 43.73           C  
ATOM   1902  ND2 ASN A 901      25.956  38.851 -24.421  1.00 43.60           N  
ATOM   1903  OD1 ASN A 901      26.760  36.776 -24.721  1.00 46.03           O  
ATOM   1904  H   ASN A 901      24.735  35.566 -22.062  1.00  0.00           H  
ATOM   1905  HA  ASN A 901      26.928  35.634 -22.177  1.00  0.00           H  
ATOM   1906  HB2 ASN A 901      26.834  38.693 -22.066  1.00  0.00           H  
ATOM   1907  HB3 ASN A 901      28.175  37.720 -22.596  1.00  0.00           H  
ATOM   1908 HD21 ASN A 901      25.815  39.633 -23.799  1.00  0.00           H  
ATOM   1909 HD22 ASN A 901      25.604  38.898 -25.366  1.00  0.00           H  
ATOM   1910  N   GLN A 902      26.439  35.951 -19.298  1.00 25.75           N  
ATOM   1911  CA  GLN A 902      26.932  35.742 -17.934  1.00 23.68           C  
ATOM   1912  C   GLN A 902      28.026  34.668 -17.898  1.00 24.07           C  
ATOM   1913  O   GLN A 902      27.778  33.524 -18.284  1.00 23.00           O  
ATOM   1914  CB  GLN A 902      25.769  35.398 -16.979  1.00 24.08           C  
ATOM   1915  CG  GLN A 902      26.197  35.196 -15.507  1.00 22.12           C  
ATOM   1916  CD  GLN A 902      25.012  35.082 -14.545  1.00 22.07           C  
ATOM   1917  NE2 GLN A 902      25.211  35.507 -13.298  1.00 24.84           N  
ATOM   1918  OE1 GLN A 902      23.945  34.589 -14.903  1.00 22.18           O  
ATOM   1919  H   GLN A 902      25.507  35.607 -19.492  1.00  0.00           H  
ATOM   1920  HA  GLN A 902      27.357  36.690 -17.594  1.00  0.00           H  
ATOM   1921  HB2 GLN A 902      25.055  36.216 -17.026  1.00  0.00           H  
ATOM   1922  HB3 GLN A 902      25.244  34.508 -17.332  1.00  0.00           H  
ATOM   1923  HG2 GLN A 902      26.802  34.295 -15.400  1.00  0.00           H  
ATOM   1924  HG3 GLN A 902      26.823  36.033 -15.193  1.00  0.00           H  
ATOM   1925 HE21 GLN A 902      26.108  35.902 -13.026  1.00  0.00           H  
ATOM   1926 HE22 GLN A 902      24.463  35.460 -12.622  1.00  0.00           H  
ATOM   1927  N   VAL A 903      29.206  35.072 -17.412  1.00 21.32           N  
ATOM   1928  CA  VAL A 903      30.354  34.199 -17.214  1.00 21.20           C  
ATOM   1929  C   VAL A 903      30.285  33.602 -15.798  1.00 20.02           C  
ATOM   1930  O   VAL A 903      30.128  34.346 -14.829  1.00 24.24           O  
ATOM   1931  CB  VAL A 903      31.686  34.990 -17.375  1.00 22.73           C  
ATOM   1932  CG1 VAL A 903      32.956  34.185 -17.025  1.00 22.47           C  
ATOM   1933  CG2 VAL A 903      31.819  35.556 -18.802  1.00 25.42           C  
ATOM   1934  H   VAL A 903      29.319  36.029 -17.110  1.00  0.00           H  
ATOM   1935  HA  VAL A 903      30.338  33.393 -17.951  1.00  0.00           H  
ATOM   1936  HB  VAL A 903      31.660  35.847 -16.699  1.00  0.00           H  
ATOM   1937 HG11 VAL A 903      33.858  34.749 -17.263  1.00  0.00           H  
ATOM   1938 HG12 VAL A 903      33.013  33.947 -15.965  1.00  0.00           H  
ATOM   1939 HG13 VAL A 903      32.998  33.248 -17.582  1.00  0.00           H  
ATOM   1940 HG21 VAL A 903      32.748  36.115 -18.921  1.00  0.00           H  
ATOM   1941 HG22 VAL A 903      31.813  34.758 -19.545  1.00  0.00           H  
ATOM   1942 HG23 VAL A 903      31.003  36.238 -19.042  1.00  0.00           H  
ATOM   1943  N   PHE A 904      30.451  32.274 -15.720  1.00 17.64           N  
ATOM   1944  CA  PHE A 904      30.674  31.541 -14.478  1.00 16.31           C  
ATOM   1945  C   PHE A 904      32.151  31.103 -14.530  1.00 16.56           C  
ATOM   1946  O   PHE A 904      32.446  30.113 -15.203  1.00 16.07           O  
ATOM   1947  CB  PHE A 904      29.708  30.337 -14.398  1.00 14.89           C  
ATOM   1948  CG  PHE A 904      28.231  30.684 -14.462  1.00 13.64           C  
ATOM   1949  CD1 PHE A 904      27.632  31.438 -13.431  1.00 13.81           C  
ATOM   1950  CD2 PHE A 904      27.461  30.323 -15.588  1.00 13.49           C  
ATOM   1951  CE1 PHE A 904      26.290  31.782 -13.515  1.00 13.69           C  
ATOM   1952  CE2 PHE A 904      26.119  30.672 -15.648  1.00 12.69           C  
ATOM   1953  CZ  PHE A 904      25.535  31.396 -14.615  1.00 13.48           C  
ATOM   1954  H   PHE A 904      30.558  31.739 -16.570  1.00  0.00           H  
ATOM   1955  HA  PHE A 904      30.472  32.167 -13.609  1.00  0.00           H  
ATOM   1956  HB2 PHE A 904      29.931  29.592 -15.164  1.00  0.00           H  
ATOM   1957  HB3 PHE A 904      29.860  29.843 -13.440  1.00  0.00           H  
ATOM   1958  HD1 PHE A 904      28.213  31.749 -12.576  1.00  0.00           H  
ATOM   1959  HD2 PHE A 904      27.906  29.768 -16.400  1.00  0.00           H  
ATOM   1960  HE1 PHE A 904      25.835  32.362 -12.725  1.00  0.00           H  
ATOM   1961  HE2 PHE A 904      25.530  30.381 -16.505  1.00  0.00           H  
ATOM   1962  HZ  PHE A 904      24.493  31.673 -14.674  1.00  0.00           H  
ATOM   1963  N   PRO A 905      33.071  31.892 -13.924  1.00 16.84           N  
ATOM   1964  CA  PRO A 905      34.512  31.736 -14.190  1.00 18.33           C  
ATOM   1965  C   PRO A 905      35.120  30.490 -13.503  1.00 16.63           C  
ATOM   1966  O   PRO A 905      34.714  30.178 -12.382  1.00 16.57           O  
ATOM   1967  CB  PRO A 905      35.114  33.036 -13.628  1.00 18.59           C  
ATOM   1968  CG  PRO A 905      34.167  33.462 -12.521  1.00 20.62           C  
ATOM   1969  CD  PRO A 905      32.807  33.049 -13.064  1.00 17.74           C  
ATOM   1970  HA  PRO A 905      34.658  31.729 -15.268  1.00  0.00           H  
ATOM   1971  HB2 PRO A 905      36.141  32.926 -13.274  1.00  0.00           H  
ATOM   1972  HB3 PRO A 905      35.125  33.795 -14.411  1.00  0.00           H  
ATOM   1973  HG2 PRO A 905      34.389  32.893 -11.620  1.00  0.00           H  
ATOM   1974  HG3 PRO A 905      34.231  34.522 -12.274  1.00  0.00           H  
ATOM   1975  HD2 PRO A 905      32.115  32.822 -12.255  1.00  0.00           H  
ATOM   1976  HD3 PRO A 905      32.389  33.858 -13.660  1.00  0.00           H  
ATOM   1977  N   PRO A 906      36.117  29.838 -14.150  1.00 17.75           N  
ATOM   1978  CA  PRO A 906      36.984  28.830 -13.505  1.00 16.14           C  
ATOM   1979  C   PRO A 906      37.635  29.307 -12.193  1.00 17.13           C  
ATOM   1980  O   PRO A 906      38.209  30.396 -12.154  1.00 14.43           O  
ATOM   1981  CB  PRO A 906      38.040  28.512 -14.579  1.00 17.44           C  
ATOM   1982  CG  PRO A 906      37.341  28.803 -15.893  1.00 19.11           C  
ATOM   1983  CD  PRO A 906      36.485  30.015 -15.557  1.00 17.70           C  
ATOM   1984  HA  PRO A 906      36.371  27.945 -13.331  1.00  0.00           H  
ATOM   1985  HB2 PRO A 906      38.906  29.169 -14.483  1.00  0.00           H  
ATOM   1986  HB3 PRO A 906      38.400  27.485 -14.519  1.00  0.00           H  
ATOM   1987  HG2 PRO A 906      38.026  28.972 -16.724  1.00  0.00           H  
ATOM   1988  HG3 PRO A 906      36.694  27.964 -16.152  1.00  0.00           H  
ATOM   1989  HD2 PRO A 906      37.059  30.937 -15.661  1.00  0.00           H  
ATOM   1990  HD3 PRO A 906      35.626  30.055 -16.227  1.00  0.00           H  
ATOM   1991  N   GLY A 907      37.506  28.477 -11.149  1.00 16.78           N  
ATOM   1992  CA  GLY A 907      38.053  28.706  -9.815  1.00 19.82           C  
ATOM   1993  C   GLY A 907      36.994  29.228  -8.832  1.00 19.81           C  
ATOM   1994  O   GLY A 907      37.233  29.159  -7.627  1.00 23.18           O  
ATOM   1995  H   GLY A 907      37.038  27.590 -11.289  1.00  0.00           H  
ATOM   1996  HA2 GLY A 907      38.438  27.757  -9.441  1.00  0.00           H  
ATOM   1997  HA3 GLY A 907      38.896  29.399  -9.839  1.00  0.00           H  
ATOM   1998  N   ARG A 908      35.831  29.718  -9.308  1.00 20.54           N  
ATOM   1999  CA  ARG A 908      34.719  30.143  -8.452  1.00 20.86           C  
ATOM   2000  C   ARG A 908      33.975  28.924  -7.889  1.00 19.53           C  
ATOM   2001  O   ARG A 908      33.574  28.054  -8.661  1.00 14.34           O  
ATOM   2002  CB  ARG A 908      33.771  31.080  -9.233  1.00 25.15           C  
ATOM   2003  CG  ARG A 908      32.564  31.589  -8.411  1.00 28.38           C  
ATOM   2004  CD  ARG A 908      31.703  32.634  -9.135  1.00 29.63           C  
ATOM   2005  NE  ARG A 908      32.406  33.917  -9.292  1.00 29.83           N  
ATOM   2006  CZ  ARG A 908      31.964  34.977  -9.993  1.00 32.03           C  
ATOM   2007  NH1 ARG A 908      30.781  34.954 -10.625  1.00 33.52           N1+
ATOM   2008  NH2 ARG A 908      32.722  36.078 -10.058  1.00 33.50           N1+
ATOM   2009  H   ARG A 908      35.670  29.751 -10.305  1.00  0.00           H  
ATOM   2010  HA  ARG A 908      35.133  30.718  -7.620  1.00  0.00           H  
ATOM   2011  HB2 ARG A 908      34.352  31.933  -9.584  1.00  0.00           H  
ATOM   2012  HB3 ARG A 908      33.399  30.571 -10.123  1.00  0.00           H  
ATOM   2013  HG2 ARG A 908      31.926  30.782  -8.052  1.00  0.00           H  
ATOM   2014  HG3 ARG A 908      32.977  32.062  -7.519  1.00  0.00           H  
ATOM   2015  HD2 ARG A 908      31.531  32.274 -10.148  1.00  0.00           H  
ATOM   2016  HD3 ARG A 908      30.718  32.740  -8.677  1.00  0.00           H  
ATOM   2017  HE  ARG A 908      33.288  33.996  -8.807  1.00  0.00           H  
ATOM   2018 HH11 ARG A 908      30.192  34.136 -10.564  1.00  0.00           H  
ATOM   2019 HH12 ARG A 908      30.455  35.750 -11.156  1.00  0.00           H  
ATOM   2020 HH21 ARG A 908      33.614  36.117  -9.586  1.00  0.00           H  
ATOM   2021 HH22 ARG A 908      32.404  36.884 -10.578  1.00  0.00           H  
ATOM   2022  H01 ARG A 908      32.565  35.085 -10.157  1.00 33.50           H  
ATOM   2023  N   ASN A 909      33.774  28.917  -6.561  1.00 18.97           N  
ATOM   2024  CA  ASN A 909      32.958  27.931  -5.848  1.00 19.36           C  
ATOM   2025  C   ASN A 909      31.475  28.143  -6.172  1.00 16.52           C  
ATOM   2026  O   ASN A 909      30.944  29.233  -5.951  1.00 19.33           O  
ATOM   2027  CB  ASN A 909      33.231  28.037  -4.329  1.00 24.87           C  
ATOM   2028  CG  ASN A 909      34.452  27.237  -3.861  1.00 30.66           C  
ATOM   2029  ND2 ASN A 909      35.610  27.422  -4.498  1.00 32.51           N  
ATOM   2030  OD1 ASN A 909      34.350  26.450  -2.923  1.00 31.25           O  
ATOM   2031  H   ASN A 909      34.123  29.683  -6.004  1.00  0.00           H  
ATOM   2032  HA  ASN A 909      33.298  26.957  -6.199  1.00  0.00           H  
ATOM   2033  HB2 ASN A 909      33.313  29.077  -4.009  1.00  0.00           H  
ATOM   2034  HB3 ASN A 909      32.379  27.630  -3.782  1.00  0.00           H  
ATOM   2035 HD21 ASN A 909      35.679  28.065  -5.273  1.00  0.00           H  
ATOM   2036 HD22 ASN A 909      36.430  26.908  -4.207  1.00  0.00           H  
ATOM   2037  N   CYS A 910      30.854  27.071  -6.678  1.00 15.43           N  
ATOM   2038  CA  CYS A 910      29.425  26.972  -6.946  1.00 13.53           C  
ATOM   2039  C   CYS A 910      28.896  25.742  -6.203  1.00 13.62           C  
ATOM   2040  O   CYS A 910      29.577  24.716  -6.145  1.00 13.88           O  
ATOM   2041  CB  CYS A 910      29.186  26.853  -8.460  1.00 14.17           C  
ATOM   2042  SG  CYS A 910      29.750  28.283  -9.422  1.00 16.40           S  
ATOM   2043  H   CYS A 910      31.381  26.221  -6.834  1.00  0.00           H  
ATOM   2044  HA  CYS A 910      28.900  27.855  -6.576  1.00  0.00           H  
ATOM   2045  HB2 CYS A 910      29.681  25.966  -8.860  1.00  0.00           H  
ATOM   2046  HB3 CYS A 910      28.122  26.718  -8.651  1.00  0.00           H  
ATOM   2047  N   SER A 911      27.693  25.880  -5.636  1.00 11.62           N  
ATOM   2048  CA  SER A 911      27.063  24.870  -4.796  1.00 10.87           C  
ATOM   2049  C   SER A 911      26.425  23.740  -5.625  1.00 10.25           C  
ATOM   2050  O   SER A 911      26.017  23.956  -6.765  1.00  9.48           O  
ATOM   2051  CB  SER A 911      26.027  25.557  -3.891  1.00 11.07           C  
ATOM   2052  OG  SER A 911      26.660  26.480  -3.028  1.00 11.45           O  
ATOM   2053  H   SER A 911      27.174  26.740  -5.755  1.00  0.00           H  
ATOM   2054  HA  SER A 911      27.827  24.433  -4.157  1.00  0.00           H  
ATOM   2055  HB2 SER A 911      25.273  26.084  -4.475  1.00  0.00           H  
ATOM   2056  HB3 SER A 911      25.509  24.822  -3.274  1.00  0.00           H  
ATOM   2057  HG  SER A 911      27.294  26.012  -2.467  1.00  0.00           H  
ATOM   2058  N   ILE A 912      26.338  22.559  -5.003  1.00  9.54           N  
ATOM   2059  CA  ILE A 912      25.674  21.358  -5.504  1.00  9.34           C  
ATOM   2060  C   ILE A 912      24.848  20.729  -4.372  1.00  9.69           C  
ATOM   2061  O   ILE A 912      25.212  20.879  -3.205  1.00  9.39           O  
ATOM   2062  CB  ILE A 912      26.692  20.307  -6.039  1.00  8.60           C  
ATOM   2063  CG1 ILE A 912      27.834  19.954  -5.048  1.00  8.95           C  
ATOM   2064  CG2 ILE A 912      27.245  20.757  -7.399  1.00  8.55           C  
ATOM   2065  CD1 ILE A 912      28.671  18.730  -5.447  1.00  8.54           C  
ATOM   2066  H   ILE A 912      26.732  22.468  -4.074  1.00  0.00           H  
ATOM   2067  HA  ILE A 912      24.981  21.632  -6.299  1.00  0.00           H  
ATOM   2068  HB  ILE A 912      26.140  19.385  -6.232  1.00  0.00           H  
ATOM   2069 HG12 ILE A 912      28.502  20.809  -4.941  1.00  0.00           H  
ATOM   2070 HG13 ILE A 912      27.435  19.765  -4.052  1.00  0.00           H  
ATOM   2071 HG21 ILE A 912      27.869  19.991  -7.847  1.00  0.00           H  
ATOM   2072 HG22 ILE A 912      26.441  20.969  -8.104  1.00  0.00           H  
ATOM   2073 HG23 ILE A 912      27.849  21.659  -7.299  1.00  0.00           H  
ATOM   2074 HD11 ILE A 912      29.361  18.459  -4.648  1.00  0.00           H  
ATOM   2075 HD12 ILE A 912      28.039  17.864  -5.640  1.00  0.00           H  
ATOM   2076 HD13 ILE A 912      29.268  18.921  -6.338  1.00  0.00           H  
ATOM   2077  N   ALA A 913      23.746  20.049  -4.731  1.00 10.20           N  
ATOM   2078  CA  ALA A 913      22.845  19.420  -3.766  1.00 10.45           C  
ATOM   2079  C   ALA A 913      22.037  18.277  -4.393  1.00 10.29           C  
ATOM   2080  O   ALA A 913      21.711  18.332  -5.580  1.00 10.83           O  
ATOM   2081  CB  ALA A 913      21.918  20.481  -3.142  1.00 11.62           C  
ATOM   2082  H   ALA A 913      23.493  19.957  -5.705  1.00  0.00           H  
ATOM   2083  HA  ALA A 913      23.464  18.982  -2.985  1.00  0.00           H  
ATOM   2084  HB1 ALA A 913      21.246  20.041  -2.405  1.00  0.00           H  
ATOM   2085  HB2 ALA A 913      22.487  21.256  -2.628  1.00  0.00           H  
ATOM   2086  HB3 ALA A 913      21.305  20.965  -3.902  1.00  0.00           H  
ATOM   2087  N   GLY A 914      21.708  17.277  -3.560  1.00  9.11           N  
ATOM   2088  CA  GLY A 914      20.888  16.135  -3.949  1.00  8.80           C  
ATOM   2089  C   GLY A 914      20.858  15.094  -2.819  1.00  9.52           C  
ATOM   2090  O   GLY A 914      21.493  15.258  -1.775  1.00  9.32           O  
ATOM   2091  H   GLY A 914      22.015  17.306  -2.596  1.00  0.00           H  
ATOM   2092  HA2 GLY A 914      19.872  16.471  -4.160  1.00  0.00           H  
ATOM   2093  HA3 GLY A 914      21.283  15.677  -4.858  1.00  0.00           H  
ATOM   2094  N   TRP A 915      20.098  14.012  -3.060  1.00  8.86           N  
ATOM   2095  CA  TRP A 915      19.917  12.866  -2.159  1.00  9.28           C  
ATOM   2096  C   TRP A 915      20.677  11.611  -2.627  1.00  9.78           C  
ATOM   2097  O   TRP A 915      20.344  10.512  -2.185  1.00 10.05           O  
ATOM   2098  CB  TRP A 915      18.413  12.567  -1.993  1.00  9.35           C  
ATOM   2099  CG  TRP A 915      17.614  13.633  -1.314  1.00  9.41           C  
ATOM   2100  CD1 TRP A 915      17.481  13.763   0.024  1.00  9.86           C  
ATOM   2101  CD2 TRP A 915      16.901  14.760  -1.902  1.00  9.76           C  
ATOM   2102  CE2 TRP A 915      16.327  15.526  -0.844  1.00 10.34           C  
ATOM   2103  CE3 TRP A 915      16.679  15.219  -3.222  1.00  9.35           C  
ATOM   2104  NE1 TRP A 915      16.702  14.863   0.304  1.00 10.61           N  
ATOM   2105  CZ2 TRP A 915      15.581  16.690  -1.081  1.00 10.04           C  
ATOM   2106  CZ3 TRP A 915      15.917  16.377  -3.472  1.00 10.47           C  
ATOM   2107  CH2 TRP A 915      15.365  17.112  -2.404  1.00  9.76           C  
ATOM   2108  H   TRP A 915      19.612  13.947  -3.943  1.00  0.00           H  
ATOM   2109  HA  TRP A 915      20.314  13.104  -1.172  1.00  0.00           H  
ATOM   2110  HB2 TRP A 915      17.962  12.370  -2.967  1.00  0.00           H  
ATOM   2111  HB3 TRP A 915      18.266  11.659  -1.407  1.00  0.00           H  
ATOM   2112  HD1 TRP A 915      17.923  13.093   0.747  1.00  0.00           H  
ATOM   2113  HE1 TRP A 915      16.473  15.146   1.250  1.00  0.00           H  
ATOM   2114  HE3 TRP A 915      17.099  14.671  -4.052  1.00  0.00           H  
ATOM   2115  HZ2 TRP A 915      15.181  17.252  -0.253  1.00  0.00           H  
ATOM   2116  HZ3 TRP A 915      15.766  16.708  -4.488  1.00  0.00           H  
ATOM   2117  HH2 TRP A 915      14.787  18.004  -2.600  1.00  0.00           H  
ATOM   2118  N   GLY A 916      21.689  11.777  -3.494  1.00  9.99           N  
ATOM   2119  CA  GLY A 916      22.517  10.692  -4.016  1.00 10.35           C  
ATOM   2120  C   GLY A 916      23.477  10.132  -2.959  1.00 10.34           C  
ATOM   2121  O   GLY A 916      23.520  10.590  -1.814  1.00 10.87           O  
ATOM   2122  H   GLY A 916      21.932  12.710  -3.806  1.00  0.00           H  
ATOM   2123  HA2 GLY A 916      21.875   9.889  -4.380  1.00  0.00           H  
ATOM   2124  HA3 GLY A 916      23.093  11.057  -4.865  1.00  0.00           H  
ATOM   2125  N   THR A 917      24.236   9.103  -3.367  1.00 11.10           N  
ATOM   2126  CA  THR A 917      25.117   8.316  -2.506  1.00 12.05           C  
ATOM   2127  C   THR A 917      26.256   9.147  -1.878  1.00 11.69           C  
ATOM   2128  O   THR A 917      26.909   9.938  -2.560  1.00 11.83           O  
ATOM   2129  CB  THR A 917      25.692   7.078  -3.244  1.00 13.08           C  
ATOM   2130  CG2 THR A 917      24.610   6.159  -3.832  1.00 14.13           C  
ATOM   2131  OG1 THR A 917      26.586   7.426  -4.279  1.00 13.84           O  
ATOM   2132  H   THR A 917      24.167   8.789  -4.327  1.00  0.00           H  
ATOM   2133  HA  THR A 917      24.491   7.950  -1.699  1.00  0.00           H  
ATOM   2134  HB  THR A 917      26.261   6.490  -2.524  1.00  0.00           H  
ATOM   2135  HG1 THR A 917      27.356   7.849  -3.890  1.00  0.00           H  
ATOM   2136 HG21 THR A 917      25.057   5.272  -4.282  1.00  0.00           H  
ATOM   2137 HG22 THR A 917      23.921   5.822  -3.058  1.00  0.00           H  
ATOM   2138 HG23 THR A 917      24.024   6.655  -4.603  1.00  0.00           H  
ATOM   2139  N   VAL A 918      26.413   8.960  -0.556  1.00 11.70           N  
ATOM   2140  CA AVAL A 918      27.292   9.733   0.329  0.50 11.73           C  
ATOM   2141  CA BVAL A 918      27.312   9.905   0.004  0.50 11.87           C  
ATOM   2142  C   VAL A 918      28.794   9.399   0.159  1.00 12.02           C  
ATOM   2143  O   VAL A 918      29.642  10.224   0.492  1.00 11.65           O  
ATOM   2144  CB AVAL A 918      26.846   9.551   1.812  0.50 11.95           C  
ATOM   2145  CB BVAL A 918      26.829  10.032   1.461  0.50 12.45           C  
ATOM   2146  CG1AVAL A 918      27.757  10.218   2.864  0.50 11.87           C  
ATOM   2147  CG1BVAL A 918      25.444  10.718   1.524  0.50 12.11           C  
ATOM   2148  CG2AVAL A 918      25.401  10.052   2.014  0.50 11.70           C  
ATOM   2149  CG2BVAL A 918      26.821   8.645   2.053  0.50 12.91           C  
ATOM   2150  H   VAL A 918      25.816   8.292  -0.089  1.00  0.00           H  
ATOM   2151  HA AVAL A 918      27.170  10.783   0.070  0.50  0.00           H  
ATOM   2152  HA BVAL A 918      27.264  10.891  -0.458  0.50  0.00           H  
ATOM   2153  HB AVAL A 918      26.843   8.482   2.033  0.50  0.00           H  
ATOM   2154  HB BVAL A 918      27.545  10.642   2.013  0.50  0.00           H  
ATOM   2155 HG11AVAL A 918      27.319  10.158   3.860  0.50  0.00           H  
ATOM   2156 HG11BVAL A 918      25.124  10.796   2.563  0.50  0.00           H  
ATOM   2157 HG12AVAL A 918      28.733   9.738   2.928  0.50  0.00           H  
ATOM   2158 HG12BVAL A 918      25.512  11.715   1.089  0.50  0.00           H  
ATOM   2159 HG13AVAL A 918      27.913  11.274   2.638  0.50  0.00           H  
ATOM   2160 HG13BVAL A 918      24.719  10.126   0.965  0.50  0.00           H  
ATOM   2161 HG21AVAL A 918      25.077   9.924   3.047  0.50  0.00           H  
ATOM   2162 HG21BVAL A 918      26.483   8.693   3.088  0.50  0.00           H  
ATOM   2163 HG22AVAL A 918      25.316  11.112   1.771  0.50  0.00           H  
ATOM   2164 HG22BVAL A 918      26.146   8.009   1.480  0.50  0.00           H  
ATOM   2165 HG23AVAL A 918      24.690   9.510   1.390  0.50  0.00           H  
ATOM   2166 HG23BVAL A 918      27.828   8.229   2.019  0.50  0.00           H  
ATOM   2167  N   VAL A 919      29.088   8.226  -0.417  1.00 12.59           N  
ATOM   2168  CA  VAL A 919      30.390   7.835  -0.959  1.00 12.96           C  
ATOM   2169  C   VAL A 919      30.145   7.093  -2.288  1.00 13.27           C  
ATOM   2170  O   VAL A 919      29.003   6.720  -2.570  1.00 13.88           O  
ATOM   2171  CB  VAL A 919      31.187   6.913   0.013  1.00 13.81           C  
ATOM   2172  CG1 VAL A 919      31.589   7.651   1.301  1.00 14.76           C  
ATOM   2173  CG2 VAL A 919      30.509   5.568   0.342  1.00 13.85           C  
ATOM   2174  H   VAL A 919      28.329   7.609  -0.665  1.00  0.00           H  
ATOM   2175  HA  VAL A 919      30.987   8.721  -1.181  1.00  0.00           H  
ATOM   2176  HB  VAL A 919      32.127   6.666  -0.482  1.00  0.00           H  
ATOM   2177 HG11 VAL A 919      32.250   7.037   1.915  1.00  0.00           H  
ATOM   2178 HG12 VAL A 919      32.119   8.577   1.075  1.00  0.00           H  
ATOM   2179 HG13 VAL A 919      30.720   7.904   1.908  1.00  0.00           H  
ATOM   2180 HG21 VAL A 919      31.121   4.983   1.028  1.00  0.00           H  
ATOM   2181 HG22 VAL A 919      29.541   5.720   0.818  1.00  0.00           H  
ATOM   2182 HG23 VAL A 919      30.360   4.954  -0.547  1.00  0.00           H  
ATOM   2183  N   TYR A 920      31.196   6.887  -3.093  1.00 13.80           N  
ATOM   2184  CA  TYR A 920      31.085   6.104  -4.323  1.00 14.43           C  
ATOM   2185  C   TYR A 920      30.758   4.633  -4.000  1.00 14.62           C  
ATOM   2186  O   TYR A 920      31.458   4.012  -3.200  1.00 14.28           O  
ATOM   2187  CB  TYR A 920      32.355   6.236  -5.189  1.00 14.62           C  
ATOM   2188  CG  TYR A 920      32.259   5.535  -6.537  1.00 16.06           C  
ATOM   2189  CD1 TYR A 920      31.209   5.849  -7.427  1.00 16.39           C  
ATOM   2190  CD2 TYR A 920      33.196   4.544  -6.893  1.00 17.60           C  
ATOM   2191  CE1 TYR A 920      31.091   5.174  -8.656  1.00 16.70           C  
ATOM   2192  CE2 TYR A 920      33.079   3.868  -8.123  1.00 18.32           C  
ATOM   2193  CZ  TYR A 920      32.027   4.184  -9.004  1.00 18.18           C  
ATOM   2194  OH  TYR A 920      31.909   3.540 -10.199  1.00 21.48           O  
ATOM   2195  H   TYR A 920      32.121   7.161  -2.804  1.00  0.00           H  
ATOM   2196  HA  TYR A 920      30.253   6.531  -4.886  1.00  0.00           H  
ATOM   2197  HB2 TYR A 920      32.573   7.286  -5.380  1.00  0.00           H  
ATOM   2198  HB3 TYR A 920      33.214   5.848  -4.640  1.00  0.00           H  
ATOM   2199  HD1 TYR A 920      30.478   6.598  -7.171  1.00  0.00           H  
ATOM   2200  HD2 TYR A 920      34.012   4.292  -6.230  1.00  0.00           H  
ATOM   2201  HE1 TYR A 920      30.283   5.416  -9.330  1.00  0.00           H  
ATOM   2202  HE2 TYR A 920      33.811   3.117  -8.383  1.00  0.00           H  
ATOM   2203  HH  TYR A 920      32.581   2.862 -10.327  1.00  0.00           H  
ATOM   2204  N   GLN A 921      29.668   4.140  -4.600  1.00 15.19           N  
ATOM   2205  CA  GLN A 921      29.044   2.826  -4.387  1.00 16.01           C  
ATOM   2206  C   GLN A 921      28.469   2.639  -2.962  1.00 16.12           C  
ATOM   2207  O   GLN A 921      28.316   1.505  -2.510  1.00 15.46           O  
ATOM   2208  CB  GLN A 921      29.983   1.673  -4.830  1.00 18.55           C  
ATOM   2209  CG  GLN A 921      30.386   1.765  -6.317  1.00 21.23           C  
ATOM   2210  CD  GLN A 921      31.347   0.661  -6.763  1.00 26.52           C  
ATOM   2211  NE2 GLN A 921      32.452   0.472  -6.040  1.00 30.99           N  
ATOM   2212  OE1 GLN A 921      31.104  -0.004  -7.767  1.00 26.32           O  
ATOM   2213  H   GLN A 921      29.169   4.752  -5.229  1.00  0.00           H  
ATOM   2214  HA  GLN A 921      28.175   2.807  -5.046  1.00  0.00           H  
ATOM   2215  HB2 GLN A 921      30.871   1.658  -4.198  1.00  0.00           H  
ATOM   2216  HB3 GLN A 921      29.490   0.713  -4.668  1.00  0.00           H  
ATOM   2217  HG2 GLN A 921      29.494   1.734  -6.944  1.00  0.00           H  
ATOM   2218  HG3 GLN A 921      30.868   2.719  -6.518  1.00  0.00           H  
ATOM   2219 HE21 GLN A 921      32.635   1.039  -5.225  1.00  0.00           H  
ATOM   2220 HE22 GLN A 921      33.115  -0.242  -6.308  1.00  0.00           H  
ATOM   2221  N   GLY A 922      28.143   3.759  -2.292  1.00 14.69           N  
ATOM   2222  CA  GLY A 922      27.537   3.800  -0.964  1.00 14.39           C  
ATOM   2223  C   GLY A 922      26.006   3.807  -1.063  1.00 14.04           C  
ATOM   2224  O   GLY A 922      25.430   3.545  -2.120  1.00 14.86           O  
ATOM   2225  H   GLY A 922      28.309   4.652  -2.735  1.00  0.00           H  
ATOM   2226  HA2 GLY A 922      27.870   2.966  -0.345  1.00  0.00           H  
ATOM   2227  HA3 GLY A 922      27.857   4.718  -0.472  1.00  0.00           H  
ATOM   2228  N   THR A 923      25.356   4.116   0.069  1.00 13.43           N  
ATOM   2229  CA  THR A 923      23.904   4.261   0.182  1.00 12.52           C  
ATOM   2230  C   THR A 923      23.480   5.734  -0.007  1.00 11.86           C  
ATOM   2231  O   THR A 923      24.225   6.638   0.378  1.00 11.09           O  
ATOM   2232  CB  THR A 923      23.408   3.745   1.565  1.00 13.34           C  
ATOM   2233  CG2 THR A 923      23.961   4.496   2.793  1.00 13.18           C  
ATOM   2234  OG1 THR A 923      21.996   3.800   1.649  1.00 13.37           O  
ATOM   2235  H   THR A 923      25.882   4.321   0.905  1.00  0.00           H  
ATOM   2236  HA  THR A 923      23.417   3.662  -0.590  1.00  0.00           H  
ATOM   2237  HB  THR A 923      23.688   2.695   1.654  1.00  0.00           H  
ATOM   2238  HG1 THR A 923      21.736   3.633   2.558  1.00  0.00           H  
ATOM   2239 HG21 THR A 923      23.624   4.029   3.718  1.00  0.00           H  
ATOM   2240 HG22 THR A 923      25.051   4.485   2.807  1.00  0.00           H  
ATOM   2241 HG23 THR A 923      23.638   5.537   2.820  1.00  0.00           H  
ATOM   2242  N   THR A 924      22.281   5.928  -0.586  1.00 12.01           N  
ATOM   2243  CA  THR A 924      21.626   7.223  -0.796  1.00 11.24           C  
ATOM   2244  C   THR A 924      21.322   7.948   0.533  1.00 11.37           C  
ATOM   2245  O   THR A 924      20.988   7.301   1.527  1.00 11.86           O  
ATOM   2246  CB  THR A 924      20.302   7.060  -1.596  1.00 11.70           C  
ATOM   2247  CG2 THR A 924      20.481   6.313  -2.927  1.00 11.44           C  
ATOM   2248  OG1 THR A 924      19.247   6.471  -0.854  1.00 11.82           O  
ATOM   2249  H   THR A 924      21.739   5.119  -0.850  1.00  0.00           H  
ATOM   2250  HA  THR A 924      22.296   7.849  -1.383  1.00  0.00           H  
ATOM   2251  HB  THR A 924      19.944   8.056  -1.848  1.00  0.00           H  
ATOM   2252  HG1 THR A 924      19.525   5.600  -0.559  1.00  0.00           H  
ATOM   2253 HG21 THR A 924      19.553   6.306  -3.500  1.00  0.00           H  
ATOM   2254 HG22 THR A 924      21.241   6.796  -3.543  1.00  0.00           H  
ATOM   2255 HG23 THR A 924      20.783   5.277  -2.776  1.00  0.00           H  
ATOM   2256  N   ALA A 925      21.460   9.283   0.514  1.00 10.51           N  
ATOM   2257  CA  ALA A 925      21.224  10.146   1.669  1.00 11.21           C  
ATOM   2258  C   ALA A 925      19.724  10.321   1.958  1.00 11.62           C  
ATOM   2259  O   ALA A 925      18.936  10.467   1.023  1.00 11.09           O  
ATOM   2260  CB  ALA A 925      21.881  11.507   1.408  1.00 11.39           C  
ATOM   2261  H   ALA A 925      21.726   9.750  -0.342  1.00  0.00           H  
ATOM   2262  HA  ALA A 925      21.708   9.695   2.537  1.00  0.00           H  
ATOM   2263  HB1 ALA A 925      21.844  12.128   2.303  1.00  0.00           H  
ATOM   2264  HB2 ALA A 925      22.929  11.396   1.132  1.00  0.00           H  
ATOM   2265  HB3 ALA A 925      21.385  12.050   0.604  1.00  0.00           H  
ATOM   2266  N   ASP A 926      19.378  10.327   3.256  1.00 11.71           N  
ATOM   2267  CA  ASP A 926      18.035  10.594   3.776  1.00 12.02           C  
ATOM   2268  C   ASP A 926      17.767  12.111   3.760  1.00 11.79           C  
ATOM   2269  O   ASP A 926      16.857  12.558   3.062  1.00 11.12           O  
ATOM   2270  CB  ASP A 926      17.859   9.967   5.184  1.00 13.31           C  
ATOM   2271  CG  ASP A 926      16.486  10.149   5.845  1.00 14.91           C  
ATOM   2272  OD1 ASP A 926      15.526  10.554   5.154  1.00 13.58           O  
ATOM   2273  OD2 ASP A 926      16.406   9.831   7.050  1.00 15.16           O1-
ATOM   2274  H   ASP A 926      20.095  10.186   3.953  1.00  0.00           H  
ATOM   2275  HA  ASP A 926      17.312  10.119   3.110  1.00  0.00           H  
ATOM   2276  HB2 ASP A 926      18.047   8.895   5.111  1.00  0.00           H  
ATOM   2277  HB3 ASP A 926      18.611  10.387   5.854  1.00  0.00           H  
ATOM   2278  N   ILE A 927      18.589  12.860   4.512  1.00 11.25           N  
ATOM   2279  CA  ILE A 927      18.594  14.320   4.536  1.00 11.62           C  
ATOM   2280  C   ILE A 927      19.359  14.852   3.310  1.00 11.57           C  
ATOM   2281  O   ILE A 927      20.375  14.270   2.926  1.00 10.50           O  
ATOM   2282  CB  ILE A 927      19.253  14.869   5.838  1.00 12.62           C  
ATOM   2283  CG1 ILE A 927      18.459  14.416   7.087  1.00 13.95           C  
ATOM   2284  CG2 ILE A 927      19.410  16.406   5.854  1.00 12.55           C  
ATOM   2285  CD1 ILE A 927      19.204  14.612   8.415  1.00 16.59           C  
ATOM   2286  H   ILE A 927      19.310  12.410   5.057  1.00  0.00           H  
ATOM   2287  HA  ILE A 927      17.567  14.682   4.496  1.00  0.00           H  
ATOM   2288  HB  ILE A 927      20.254  14.439   5.915  1.00  0.00           H  
ATOM   2289 HG12 ILE A 927      17.510  14.951   7.125  1.00  0.00           H  
ATOM   2290 HG13 ILE A 927      18.199  13.361   7.012  1.00  0.00           H  
ATOM   2291 HG21 ILE A 927      19.713  16.767   6.834  1.00  0.00           H  
ATOM   2292 HG22 ILE A 927      20.167  16.751   5.150  1.00  0.00           H  
ATOM   2293 HG23 ILE A 927      18.469  16.897   5.606  1.00  0.00           H  
ATOM   2294 HD11 ILE A 927      18.833  13.921   9.172  1.00  0.00           H  
ATOM   2295 HD12 ILE A 927      20.275  14.437   8.307  1.00  0.00           H  
ATOM   2296 HD13 ILE A 927      19.067  15.622   8.802  1.00  0.00           H  
ATOM   2297  N   LEU A 928      18.847  15.952   2.735  1.00 10.39           N  
ATOM   2298  CA  LEU A 928      19.411  16.670   1.595  1.00 10.48           C  
ATOM   2299  C   LEU A 928      20.842  17.136   1.890  1.00 10.69           C  
ATOM   2300  O   LEU A 928      21.037  17.937   2.802  1.00 10.76           O  
ATOM   2301  CB  LEU A 928      18.472  17.853   1.248  1.00 10.60           C  
ATOM   2302  CG  LEU A 928      18.889  18.753   0.059  1.00 10.68           C  
ATOM   2303  CD1 LEU A 928      18.981  17.970  -1.267  1.00  9.97           C  
ATOM   2304  CD2 LEU A 928      17.963  19.983  -0.057  1.00 11.38           C  
ATOM   2305  H   LEU A 928      17.989  16.338   3.106  1.00  0.00           H  
ATOM   2306  HA  LEU A 928      19.435  15.963   0.765  1.00  0.00           H  
ATOM   2307  HB2 LEU A 928      17.473  17.470   1.048  1.00  0.00           H  
ATOM   2308  HB3 LEU A 928      18.368  18.482   2.134  1.00  0.00           H  
ATOM   2309  HG  LEU A 928      19.886  19.142   0.267  1.00  0.00           H  
ATOM   2310 HD11 LEU A 928      19.917  18.191  -1.774  1.00  0.00           H  
ATOM   2311 HD12 LEU A 928      18.940  16.891  -1.131  1.00  0.00           H  
ATOM   2312 HD13 LEU A 928      18.170  18.211  -1.950  1.00  0.00           H  
ATOM   2313 HD21 LEU A 928      17.568  20.127  -1.063  1.00  0.00           H  
ATOM   2314 HD22 LEU A 928      17.105  19.913   0.614  1.00  0.00           H  
ATOM   2315 HD23 LEU A 928      18.501  20.894   0.205  1.00  0.00           H  
ATOM   2316  N   GLN A 929      21.804  16.609   1.122  1.00 10.44           N  
ATOM   2317  CA  GLN A 929      23.211  16.973   1.240  1.00 10.57           C  
ATOM   2318  C   GLN A 929      23.508  18.213   0.391  1.00 10.51           C  
ATOM   2319  O   GLN A 929      22.888  18.396  -0.657  1.00  9.76           O  
ATOM   2320  CB  GLN A 929      24.094  15.783   0.808  1.00 10.39           C  
ATOM   2321  CG  GLN A 929      23.927  14.508   1.658  1.00 10.60           C  
ATOM   2322  CD  GLN A 929      24.231  14.733   3.141  1.00 11.59           C  
ATOM   2323  NE2 GLN A 929      23.206  14.646   3.990  1.00 11.01           N  
ATOM   2324  OE1 GLN A 929      25.375  14.988   3.509  1.00 12.03           O  
ATOM   2325  H   GLN A 929      21.567  15.962   0.382  1.00  0.00           H  
ATOM   2326  HA  GLN A 929      23.428  17.217   2.279  1.00  0.00           H  
ATOM   2327  HB2 GLN A 929      23.890  15.536  -0.235  1.00  0.00           H  
ATOM   2328  HB3 GLN A 929      25.141  16.089   0.851  1.00  0.00           H  
ATOM   2329  HG2 GLN A 929      22.913  14.125   1.542  1.00  0.00           H  
ATOM   2330  HG3 GLN A 929      24.592  13.729   1.285  1.00  0.00           H  
ATOM   2331 HE21 GLN A 929      22.273  14.450   3.651  1.00  0.00           H  
ATOM   2332 HE22 GLN A 929      23.342  14.819   4.983  1.00  0.00           H  
ATOM   2333  N   GLU A 930      24.471  19.016   0.861  1.00 10.34           N  
ATOM   2334  CA  GLU A 930      24.986  20.201   0.185  1.00 11.67           C  
ATOM   2335  C   GLU A 930      26.518  20.210   0.270  1.00 11.68           C  
ATOM   2336  O   GLU A 930      27.086  19.724   1.249  1.00 11.73           O  
ATOM   2337  CB  GLU A 930      24.358  21.476   0.797  1.00 13.28           C  
ATOM   2338  CG  GLU A 930      24.714  21.755   2.279  1.00 15.41           C  
ATOM   2339  CD  GLU A 930      24.140  23.066   2.821  1.00 18.88           C  
ATOM   2340  OE1 GLU A 930      23.084  23.499   2.312  1.00 17.73           O  
ATOM   2341  OE2 GLU A 930      24.751  23.601   3.771  1.00 23.39           O1-
ATOM   2342  H   GLU A 930      24.909  18.797   1.747  1.00  0.00           H  
ATOM   2343  HA  GLU A 930      24.709  20.154  -0.867  1.00  0.00           H  
ATOM   2344  HB2 GLU A 930      24.654  22.334   0.191  1.00  0.00           H  
ATOM   2345  HB3 GLU A 930      23.275  21.406   0.690  1.00  0.00           H  
ATOM   2346  HG2 GLU A 930      24.337  20.951   2.909  1.00  0.00           H  
ATOM   2347  HG3 GLU A 930      25.794  21.787   2.421  1.00  0.00           H  
ATOM   2348  N   ALA A 931      27.152  20.801  -0.751  1.00 11.54           N  
ATOM   2349  CA  ALA A 931      28.595  21.021  -0.823  1.00 12.39           C  
ATOM   2350  C   ALA A 931      28.900  22.100  -1.866  1.00 12.97           C  
ATOM   2351  O   ALA A 931      28.081  22.328  -2.754  1.00 13.28           O  
ATOM   2352  CB  ALA A 931      29.314  19.710  -1.185  1.00 12.13           C  
ATOM   2353  H   ALA A 931      26.617  21.173  -1.525  1.00  0.00           H  
ATOM   2354  HA  ALA A 931      28.943  21.372   0.150  1.00  0.00           H  
ATOM   2355  HB1 ALA A 931      30.386  19.826  -1.047  1.00  0.00           H  
ATOM   2356  HB2 ALA A 931      28.998  18.880  -0.557  1.00  0.00           H  
ATOM   2357  HB3 ALA A 931      29.136  19.421  -2.222  1.00  0.00           H  
ATOM   2358  N   ASP A 932      30.089  22.713  -1.760  1.00 12.95           N  
ATOM   2359  CA  ASP A 932      30.625  23.665  -2.741  1.00 14.01           C  
ATOM   2360  C   ASP A 932      31.799  23.020  -3.484  1.00 13.80           C  
ATOM   2361  O   ASP A 932      32.592  22.313  -2.862  1.00 13.75           O  
ATOM   2362  CB  ASP A 932      31.065  25.014  -2.121  1.00 15.37           C  
ATOM   2363  CG  ASP A 932      30.006  25.719  -1.265  1.00 18.26           C  
ATOM   2364  OD1 ASP A 932      28.800  25.466  -1.486  1.00 16.03           O  
ATOM   2365  OD2 ASP A 932      30.423  26.571  -0.451  1.00 21.65           O1-
ATOM   2366  H   ASP A 932      30.711  22.469  -1.003  1.00  0.00           H  
ATOM   2367  HA  ASP A 932      29.866  23.891  -3.489  1.00  0.00           H  
ATOM   2368  HB2 ASP A 932      31.941  24.842  -1.494  1.00  0.00           H  
ATOM   2369  HB3 ASP A 932      31.360  25.698  -2.917  1.00  0.00           H  
ATOM   2370  N   VAL A 933      31.880  23.288  -4.797  1.00 13.07           N  
ATOM   2371  CA  VAL A 933      32.892  22.760  -5.712  1.00 12.51           C  
ATOM   2372  C   VAL A 933      33.367  23.880  -6.672  1.00 11.99           C  
ATOM   2373  O   VAL A 933      32.523  24.556  -7.263  1.00 13.18           O  
ATOM   2374  CB  VAL A 933      32.326  21.575  -6.559  1.00 13.00           C  
ATOM   2375  CG1 VAL A 933      32.286  20.269  -5.749  1.00 13.97           C  
ATOM   2376  CG2 VAL A 933      30.951  21.824  -7.218  1.00 12.65           C  
ATOM   2377  H   VAL A 933      31.177  23.876  -5.225  1.00  0.00           H  
ATOM   2378  HA  VAL A 933      33.719  22.388  -5.114  1.00  0.00           H  
ATOM   2379  HB  VAL A 933      33.028  21.394  -7.374  1.00  0.00           H  
ATOM   2380 HG11 VAL A 933      31.970  19.429  -6.369  1.00  0.00           H  
ATOM   2381 HG12 VAL A 933      33.269  20.020  -5.347  1.00  0.00           H  
ATOM   2382 HG13 VAL A 933      31.589  20.343  -4.915  1.00  0.00           H  
ATOM   2383 HG21 VAL A 933      30.648  20.966  -7.818  1.00  0.00           H  
ATOM   2384 HG22 VAL A 933      30.174  21.981  -6.470  1.00  0.00           H  
ATOM   2385 HG23 VAL A 933      30.948  22.688  -7.881  1.00  0.00           H  
ATOM   2386  N   PRO A 934      34.702  24.091  -6.801  1.00 12.40           N  
ATOM   2387  CA  PRO A 934      35.258  25.086  -7.733  1.00 12.37           C  
ATOM   2388  C   PRO A 934      35.124  24.637  -9.195  1.00 11.55           C  
ATOM   2389  O   PRO A 934      35.443  23.490  -9.505  1.00 10.87           O  
ATOM   2390  CB  PRO A 934      36.728  25.210  -7.304  1.00 13.51           C  
ATOM   2391  CG  PRO A 934      37.077  23.848  -6.733  1.00 13.35           C  
ATOM   2392  CD  PRO A 934      35.774  23.398  -6.083  1.00 12.48           C  
ATOM   2393  HA  PRO A 934      34.770  26.049  -7.604  1.00  0.00           H  
ATOM   2394  HB2 PRO A 934      37.397  25.505  -8.114  1.00  0.00           H  
ATOM   2395  HB3 PRO A 934      36.815  25.967  -6.526  1.00  0.00           H  
ATOM   2396  HG2 PRO A 934      37.333  23.171  -7.548  1.00  0.00           H  
ATOM   2397  HG3 PRO A 934      37.920  23.866  -6.042  1.00  0.00           H  
ATOM   2398  HD2 PRO A 934      35.684  22.312  -6.124  1.00  0.00           H  
ATOM   2399  HD3 PRO A 934      35.743  23.724  -5.044  1.00  0.00           H  
ATOM   2400  N   LEU A 935      34.662  25.554 -10.059  1.00 10.45           N  
ATOM   2401  CA  LEU A 935      34.564  25.347 -11.505  1.00 10.45           C  
ATOM   2402  C   LEU A 935      35.947  25.164 -12.160  1.00 10.90           C  
ATOM   2403  O   LEU A 935      36.937  25.709 -11.672  1.00 12.12           O  
ATOM   2404  CB  LEU A 935      33.848  26.551 -12.154  1.00  9.87           C  
ATOM   2405  CG  LEU A 935      32.388  26.787 -11.710  1.00 10.78           C  
ATOM   2406  CD1 LEU A 935      31.862  28.097 -12.326  1.00 10.45           C  
ATOM   2407  CD2 LEU A 935      31.464  25.588 -12.008  1.00 11.68           C  
ATOM   2408  H   LEU A 935      34.391  26.468  -9.719  1.00  0.00           H  
ATOM   2409  HA  LEU A 935      33.981  24.443 -11.671  1.00  0.00           H  
ATOM   2410  HB2 LEU A 935      34.426  27.452 -11.941  1.00  0.00           H  
ATOM   2411  HB3 LEU A 935      33.863  26.439 -13.240  1.00  0.00           H  
ATOM   2412  HG  LEU A 935      32.378  26.925 -10.630  1.00  0.00           H  
ATOM   2413 HD11 LEU A 935      30.911  27.966 -12.839  1.00  0.00           H  
ATOM   2414 HD12 LEU A 935      31.719  28.861 -11.562  1.00  0.00           H  
ATOM   2415 HD13 LEU A 935      32.558  28.508 -13.055  1.00  0.00           H  
ATOM   2416 HD21 LEU A 935      30.518  25.881 -12.463  1.00  0.00           H  
ATOM   2417 HD22 LEU A 935      31.927  24.869 -12.683  1.00  0.00           H  
ATOM   2418 HD23 LEU A 935      31.214  25.065 -11.085  1.00  0.00           H  
ATOM   2419  N   LEU A 936      35.970  24.429 -13.279  1.00 10.97           N  
ATOM   2420  CA  LEU A 936      37.135  24.268 -14.147  1.00 10.93           C  
ATOM   2421  C   LEU A 936      36.820  24.868 -15.522  1.00 10.80           C  
ATOM   2422  O   LEU A 936      35.655  24.946 -15.918  1.00 10.48           O  
ATOM   2423  CB  LEU A 936      37.482  22.768 -14.322  1.00 12.93           C  
ATOM   2424  CG  LEU A 936      38.178  22.100 -13.117  1.00 15.33           C  
ATOM   2425  CD1 LEU A 936      37.220  21.844 -11.940  1.00 16.62           C  
ATOM   2426  CD2 LEU A 936      38.899  20.806 -13.546  1.00 15.36           C  
ATOM   2427  H   LEU A 936      35.112  24.008 -13.613  1.00  0.00           H  
ATOM   2428  HA  LEU A 936      38.004  24.793 -13.745  1.00  0.00           H  
ATOM   2429  HB2 LEU A 936      36.599  22.199 -14.612  1.00  0.00           H  
ATOM   2430  HB3 LEU A 936      38.168  22.687 -15.166  1.00  0.00           H  
ATOM   2431  HG  LEU A 936      38.954  22.784 -12.769  1.00  0.00           H  
ATOM   2432 HD11 LEU A 936      37.347  20.860 -11.492  1.00  0.00           H  
ATOM   2433 HD12 LEU A 936      37.381  22.576 -11.148  1.00  0.00           H  
ATOM   2434 HD13 LEU A 936      36.181  21.914 -12.254  1.00  0.00           H  
ATOM   2435 HD21 LEU A 936      38.464  19.914 -13.098  1.00  0.00           H  
ATOM   2436 HD22 LEU A 936      38.886  20.647 -14.625  1.00  0.00           H  
ATOM   2437 HD23 LEU A 936      39.943  20.833 -13.237  1.00  0.00           H  
ATOM   2438  N   SER A 937      37.894  25.193 -16.260  1.00 10.59           N  
ATOM   2439  CA  SER A 937      37.854  25.386 -17.708  1.00 11.14           C  
ATOM   2440  C   SER A 937      37.633  24.037 -18.418  1.00 11.13           C  
ATOM   2441  O   SER A 937      38.044  22.995 -17.900  1.00 11.48           O  
ATOM   2442  CB  SER A 937      39.157  26.088 -18.154  1.00 11.41           C  
ATOM   2443  OG  SER A 937      40.292  25.242 -18.104  1.00 11.54           O  
ATOM   2444  H   SER A 937      38.818  25.100 -15.864  1.00  0.00           H  
ATOM   2445  HA  SER A 937      37.016  26.046 -17.939  1.00  0.00           H  
ATOM   2446  HB2 SER A 937      39.049  26.439 -19.182  1.00  0.00           H  
ATOM   2447  HB3 SER A 937      39.345  26.973 -17.545  1.00  0.00           H  
ATOM   2448  HG  SER A 937      41.063  25.751 -18.370  1.00  0.00           H  
ATOM   2449  N   ASN A 938      37.007  24.080 -19.605  1.00 11.74           N  
ATOM   2450  CA  ASN A 938      36.750  22.893 -20.430  1.00 12.51           C  
ATOM   2451  C   ASN A 938      38.039  22.256 -20.986  1.00 12.90           C  
ATOM   2452  O   ASN A 938      38.015  21.059 -21.258  1.00 11.91           O  
ATOM   2453  CB  ASN A 938      35.759  23.243 -21.565  1.00 13.21           C  
ATOM   2454  CG  ASN A 938      34.308  23.435 -21.103  1.00 14.36           C  
ATOM   2455  ND2 ASN A 938      33.369  23.323 -22.041  1.00 13.30           N  
ATOM   2456  OD1 ASN A 938      34.025  23.677 -19.931  1.00 14.68           O  
ATOM   2457  H   ASN A 938      36.679  24.962 -19.972  1.00  0.00           H  
ATOM   2458  HA  ASN A 938      36.265  22.177 -19.764  1.00  0.00           H  
ATOM   2459  HB2 ASN A 938      36.092  24.127 -22.110  1.00  0.00           H  
ATOM   2460  HB3 ASN A 938      35.746  22.426 -22.289  1.00  0.00           H  
ATOM   2461 HD21 ASN A 938      33.616  23.107 -22.996  1.00  0.00           H  
ATOM   2462 HD22 ASN A 938      32.392  23.375 -21.787  1.00  0.00           H  
ATOM   2463  N   GLU A 939      39.135  23.030 -21.097  1.00 15.67           N  
ATOM   2464  CA  GLU A 939      40.465  22.537 -21.464  1.00 17.77           C  
ATOM   2465  C   GLU A 939      41.095  21.671 -20.357  1.00 15.19           C  
ATOM   2466  O   GLU A 939      41.583  20.582 -20.661  1.00 14.03           O  
ATOM   2467  CB  GLU A 939      41.364  23.722 -21.879  1.00 20.86           C  
ATOM   2468  CG  GLU A 939      42.795  23.321 -22.297  1.00 27.07           C  
ATOM   2469  CD  GLU A 939      43.622  24.520 -22.760  1.00 34.62           C  
ATOM   2470  OE1 GLU A 939      43.225  25.130 -23.777  1.00 43.07           O  
ATOM   2471  OE2 GLU A 939      44.637  24.805 -22.089  1.00 37.61           O1-
ATOM   2472  H   GLU A 939      39.078  24.007 -20.850  1.00  0.00           H  
ATOM   2473  HA  GLU A 939      40.346  21.900 -22.343  1.00  0.00           H  
ATOM   2474  HB2 GLU A 939      40.884  24.248 -22.706  1.00  0.00           H  
ATOM   2475  HB3 GLU A 939      41.417  24.442 -21.060  1.00  0.00           H  
ATOM   2476  HG2 GLU A 939      43.322  22.837 -21.474  1.00  0.00           H  
ATOM   2477  HG3 GLU A 939      42.757  22.598 -23.112  1.00  0.00           H  
ATOM   2478  N   ARG A 940      41.043  22.149 -19.097  1.00 14.36           N  
ATOM   2479  CA  ARG A 940      41.511  21.409 -17.919  1.00 13.87           C  
ATOM   2480  C   ARG A 940      40.664  20.154 -17.650  1.00 12.08           C  
ATOM   2481  O   ARG A 940      41.231  19.120 -17.301  1.00 11.73           O  
ATOM   2482  CB  ARG A 940      41.562  22.342 -16.688  1.00 15.37           C  
ATOM   2483  CG  ARG A 940      42.079  21.673 -15.394  1.00 17.01           C  
ATOM   2484  CD  ARG A 940      42.244  22.671 -14.238  1.00 19.78           C  
ATOM   2485  NE  ARG A 940      42.517  22.010 -12.950  1.00 23.18           N  
ATOM   2486  CZ  ARG A 940      43.661  21.419 -12.559  1.00 25.42           C  
ATOM   2487  NH1 ARG A 940      44.730  21.348 -13.364  1.00 25.88           N1+
ATOM   2488  NH2 ARG A 940      43.739  20.905 -11.324  1.00 25.49           N1+
ATOM   2489  H   ARG A 940      40.626  23.052 -18.921  1.00  0.00           H  
ATOM   2490  HA  ARG A 940      42.530  21.078 -18.128  1.00  0.00           H  
ATOM   2491  HB2 ARG A 940      42.196  23.198 -16.922  1.00  0.00           H  
ATOM   2492  HB3 ARG A 940      40.565  22.746 -16.500  1.00  0.00           H  
ATOM   2493  HG2 ARG A 940      41.474  20.822 -15.081  1.00  0.00           H  
ATOM   2494  HG3 ARG A 940      43.063  21.269 -15.633  1.00  0.00           H  
ATOM   2495  HD2 ARG A 940      43.107  23.309 -14.429  1.00  0.00           H  
ATOM   2496  HD3 ARG A 940      41.382  23.336 -14.173  1.00  0.00           H  
ATOM   2497  HE  ARG A 940      41.743  22.007 -12.301  1.00  0.00           H  
ATOM   2498 HH11 ARG A 940      44.691  21.748 -14.290  1.00  0.00           H  
ATOM   2499 HH12 ARG A 940      45.586  20.919 -13.042  1.00  0.00           H  
ATOM   2500 HH21 ARG A 940      42.961  20.980 -10.686  1.00  0.00           H  
ATOM   2501 HH22 ARG A 940      44.608  20.520 -10.974  1.00  0.00           H  
ATOM   2502  H01 ARG A 940      43.450  20.121 -11.891  1.00 25.49           H  
ATOM   2503  N   CYS A 941      39.339  20.262 -17.850  1.00 11.93           N  
ATOM   2504  CA  CYS A 941      38.399  19.154 -17.719  1.00 10.61           C  
ATOM   2505  C   CYS A 941      38.594  18.074 -18.795  1.00 10.10           C  
ATOM   2506  O   CYS A 941      38.514  16.902 -18.449  1.00  9.46           O  
ATOM   2507  CB  CYS A 941      36.959  19.686 -17.694  1.00 12.20           C  
ATOM   2508  SG  CYS A 941      35.692  18.431 -17.345  1.00 12.59           S  
ATOM   2509  H   CYS A 941      38.948  21.154 -18.124  1.00  0.00           H  
ATOM   2510  HA  CYS A 941      38.588  18.687 -16.750  1.00  0.00           H  
ATOM   2511  HB2 CYS A 941      36.880  20.453 -16.923  1.00  0.00           H  
ATOM   2512  HB3 CYS A 941      36.718  20.174 -18.637  1.00  0.00           H  
ATOM   2513  N   GLN A 942      38.884  18.465 -20.051  1.00 10.12           N  
ATOM   2514  CA  GLN A 942      39.182  17.544 -21.154  1.00 10.38           C  
ATOM   2515  C   GLN A 942      40.513  16.790 -20.959  1.00 10.86           C  
ATOM   2516  O   GLN A 942      40.584  15.610 -21.299  1.00 11.43           O  
ATOM   2517  CB  GLN A 942      39.131  18.309 -22.499  1.00 11.07           C  
ATOM   2518  CG  GLN A 942      39.376  17.471 -23.775  1.00 12.04           C  
ATOM   2519  CD  GLN A 942      38.323  16.381 -23.997  1.00 12.06           C  
ATOM   2520  NE2 GLN A 942      38.623  15.149 -23.583  1.00 10.97           N  
ATOM   2521  OE1 GLN A 942      37.253  16.644 -24.538  1.00 12.87           O  
ATOM   2522  H   GLN A 942      38.917  19.451 -20.275  1.00  0.00           H  
ATOM   2523  HA  GLN A 942      38.390  16.793 -21.161  1.00  0.00           H  
ATOM   2524  HB2 GLN A 942      38.159  18.792 -22.595  1.00  0.00           H  
ATOM   2525  HB3 GLN A 942      39.857  19.122 -22.475  1.00  0.00           H  
ATOM   2526  HG2 GLN A 942      39.356  18.133 -24.642  1.00  0.00           H  
ATOM   2527  HG3 GLN A 942      40.372  17.028 -23.767  1.00  0.00           H  
ATOM   2528 HE21 GLN A 942      39.501  14.966 -23.116  1.00  0.00           H  
ATOM   2529 HE22 GLN A 942      37.953  14.397 -23.691  1.00  0.00           H  
ATOM   2530  N   GLN A 943      41.523  17.464 -20.383  1.00 11.84           N  
ATOM   2531  CA  GLN A 943      42.806  16.868 -19.997  1.00 13.30           C  
ATOM   2532  C   GLN A 943      42.682  15.862 -18.833  1.00 13.09           C  
ATOM   2533  O   GLN A 943      43.429  14.886 -18.804  1.00 13.99           O  
ATOM   2534  CB  GLN A 943      43.815  18.004 -19.715  1.00 15.56           C  
ATOM   2535  CG  GLN A 943      45.194  17.541 -19.203  1.00 18.86           C  
ATOM   2536  CD  GLN A 943      46.201  18.689 -19.162  1.00 22.59           C  
ATOM   2537  NE2 GLN A 943      46.246  19.419 -18.046  1.00 23.53           N  
ATOM   2538  OE1 GLN A 943      46.930  18.915 -20.125  1.00 27.00           O  
ATOM   2539  H   GLN A 943      41.399  18.441 -20.154  1.00  0.00           H  
ATOM   2540  HA  GLN A 943      43.178  16.309 -20.859  1.00  0.00           H  
ATOM   2541  HB2 GLN A 943      43.950  18.574 -20.636  1.00  0.00           H  
ATOM   2542  HB3 GLN A 943      43.385  18.703 -18.996  1.00  0.00           H  
ATOM   2543  HG2 GLN A 943      45.116  17.102 -18.208  1.00  0.00           H  
ATOM   2544  HG3 GLN A 943      45.589  16.763 -19.857  1.00  0.00           H  
ATOM   2545 HE21 GLN A 943      45.635  19.208 -17.271  1.00  0.00           H  
ATOM   2546 HE22 GLN A 943      46.896  20.188 -17.976  1.00  0.00           H  
ATOM   2547  N   GLN A 944      41.728  16.110 -17.921  1.00 11.95           N  
ATOM   2548  CA  GLN A 944      41.397  15.258 -16.776  1.00 12.57           C  
ATOM   2549  C   GLN A 944      40.354  14.168 -17.083  1.00 11.45           C  
ATOM   2550  O   GLN A 944      40.183  13.267 -16.266  1.00 11.36           O  
ATOM   2551  CB  GLN A 944      40.931  16.164 -15.621  1.00 12.67           C  
ATOM   2552  CG  GLN A 944      42.108  16.904 -14.955  1.00 14.08           C  
ATOM   2553  CD  GLN A 944      41.678  17.851 -13.836  1.00 16.31           C  
ATOM   2554  NE2 GLN A 944      42.641  18.304 -13.035  1.00 17.73           N  
ATOM   2555  OE1 GLN A 944      40.507  18.188 -13.697  1.00 16.38           O  
ATOM   2556  H   GLN A 944      41.170  16.948 -18.014  1.00  0.00           H  
ATOM   2557  HA  GLN A 944      42.298  14.732 -16.453  1.00  0.00           H  
ATOM   2558  HB2 GLN A 944      40.195  16.878 -15.994  1.00  0.00           H  
ATOM   2559  HB3 GLN A 944      40.409  15.577 -14.866  1.00  0.00           H  
ATOM   2560  HG2 GLN A 944      42.809  16.175 -14.546  1.00  0.00           H  
ATOM   2561  HG3 GLN A 944      42.659  17.484 -15.695  1.00  0.00           H  
ATOM   2562 HE21 GLN A 944      43.596  18.000 -13.155  1.00  0.00           H  
ATOM   2563 HE22 GLN A 944      42.415  18.926 -12.273  1.00  0.00           H  
ATOM   2564  N   MET A 945      39.664  14.278 -18.220  1.00 10.18           N  
ATOM   2565  CA  MET A 945      38.600  13.376 -18.650  1.00 10.14           C  
ATOM   2566  C   MET A 945      38.835  12.924 -20.110  1.00 10.23           C  
ATOM   2567  O   MET A 945      37.917  13.064 -20.918  1.00 10.37           O  
ATOM   2568  CB  MET A 945      37.226  14.073 -18.447  1.00 10.38           C  
ATOM   2569  CG  MET A 945      36.915  14.510 -17.002  1.00 10.27           C  
ATOM   2570  SD  MET A 945      36.615  13.129 -15.865  1.00 12.99           S  
ATOM   2571  CE  MET A 945      34.855  12.889 -16.217  1.00 12.22           C  
ATOM   2572  H   MET A 945      39.812  15.092 -18.801  1.00  0.00           H  
ATOM   2573  HA  MET A 945      38.605  12.464 -18.052  1.00  0.00           H  
ATOM   2574  HB2 MET A 945      37.146  14.933 -19.110  1.00  0.00           H  
ATOM   2575  HB3 MET A 945      36.431  13.409 -18.773  1.00  0.00           H  
ATOM   2576  HG2 MET A 945      37.720  15.123 -16.598  1.00  0.00           H  
ATOM   2577  HG3 MET A 945      36.039  15.160 -16.998  1.00  0.00           H  
ATOM   2578  HE1 MET A 945      34.530  11.912 -15.873  1.00  0.00           H  
ATOM   2579  HE2 MET A 945      34.271  13.653 -15.708  1.00  0.00           H  
ATOM   2580  HE3 MET A 945      34.651  12.950 -17.285  1.00  0.00           H  
ATOM   2581  N   PRO A 946      40.043  12.413 -20.465  1.00 10.83           N  
ATOM   2582  CA  PRO A 946      40.383  12.096 -21.869  1.00 12.34           C  
ATOM   2583  C   PRO A 946      39.527  10.997 -22.527  1.00 13.41           C  
ATOM   2584  O   PRO A 946      39.430  10.967 -23.751  1.00 15.34           O  
ATOM   2585  CB  PRO A 946      41.867  11.698 -21.807  1.00 12.93           C  
ATOM   2586  CG  PRO A 946      42.053  11.147 -20.403  1.00 12.50           C  
ATOM   2587  CD  PRO A 946      41.150  12.051 -19.575  1.00 11.16           C  
ATOM   2588  HA  PRO A 946      40.276  12.995 -22.477  1.00  0.00           H  
ATOM   2589  HB2 PRO A 946      42.164  10.985 -22.578  1.00  0.00           H  
ATOM   2590  HB3 PRO A 946      42.482  12.590 -21.937  1.00  0.00           H  
ATOM   2591  HG2 PRO A 946      41.692  10.118 -20.357  1.00  0.00           H  
ATOM   2592  HG3 PRO A 946      43.091  11.153 -20.068  1.00  0.00           H  
ATOM   2593  HD2 PRO A 946      40.829  11.564 -18.654  1.00  0.00           H  
ATOM   2594  HD3 PRO A 946      41.700  12.954 -19.315  1.00  0.00           H  
ATOM   2595  N   GLU A 947      38.906  10.132 -21.714  1.00 13.28           N  
ATOM   2596  CA  GLU A 947      37.954   9.107 -22.133  1.00 14.58           C  
ATOM   2597  C   GLU A 947      36.620   9.704 -22.625  1.00 15.02           C  
ATOM   2598  O   GLU A 947      35.866   9.014 -23.308  1.00 17.04           O  
ATOM   2599  CB  GLU A 947      37.661   8.135 -20.959  1.00 13.90           C  
ATOM   2600  CG  GLU A 947      38.874   7.622 -20.144  1.00 14.11           C  
ATOM   2601  CD  GLU A 947      39.403   8.568 -19.062  1.00 13.01           C  
ATOM   2602  OE1 GLU A 947      38.849   9.677 -18.900  1.00 11.41           O  
ATOM   2603  OE2 GLU A 947      40.376   8.172 -18.390  1.00 13.86           O1-
ATOM   2604  H   GLU A 947      39.052  10.186 -20.713  1.00  0.00           H  
ATOM   2605  HA  GLU A 947      38.401   8.546 -22.956  1.00  0.00           H  
ATOM   2606  HB2 GLU A 947      36.927   8.571 -20.280  1.00  0.00           H  
ATOM   2607  HB3 GLU A 947      37.155   7.263 -21.377  1.00  0.00           H  
ATOM   2608  HG2 GLU A 947      38.587   6.701 -19.636  1.00  0.00           H  
ATOM   2609  HG3 GLU A 947      39.691   7.355 -20.816  1.00  0.00           H  
ATOM   2610  N   TYR A 948      36.335  10.948 -22.229  1.00 14.31           N  
ATOM   2611  CA  TYR A 948      35.072  11.627 -22.451  1.00 14.53           C  
ATOM   2612  C   TYR A 948      35.274  12.719 -23.501  1.00 15.71           C  
ATOM   2613  O   TYR A 948      36.337  13.339 -23.576  1.00 15.51           O  
ATOM   2614  CB  TYR A 948      34.585  12.261 -21.132  1.00 13.40           C  
ATOM   2615  CG  TYR A 948      34.393  11.294 -19.974  1.00 14.15           C  
ATOM   2616  CD1 TYR A 948      35.496  10.888 -19.196  1.00 14.38           C  
ATOM   2617  CD2 TYR A 948      33.106  10.819 -19.649  1.00 15.25           C  
ATOM   2618  CE1 TYR A 948      35.313  10.055 -18.081  1.00 15.83           C  
ATOM   2619  CE2 TYR A 948      32.916  10.005 -18.516  1.00 16.51           C  
ATOM   2620  CZ  TYR A 948      34.019   9.634 -17.725  1.00 16.47           C  
ATOM   2621  OH  TYR A 948      33.839   8.886 -16.602  1.00 17.68           O  
ATOM   2622  H   TYR A 948      37.049  11.516 -21.787  1.00  0.00           H  
ATOM   2623  HA  TYR A 948      34.313  10.924 -22.799  1.00  0.00           H  
ATOM   2624  HB2 TYR A 948      35.279  13.041 -20.815  1.00  0.00           H  
ATOM   2625  HB3 TYR A 948      33.640  12.778 -21.307  1.00  0.00           H  
ATOM   2626  HD1 TYR A 948      36.493  11.218 -19.443  1.00  0.00           H  
ATOM   2627  HD2 TYR A 948      32.248  11.111 -20.239  1.00  0.00           H  
ATOM   2628  HE1 TYR A 948      36.170   9.774 -17.487  1.00  0.00           H  
ATOM   2629  HE2 TYR A 948      31.919   9.677 -18.259  1.00  0.00           H  
ATOM   2630  HH  TYR A 948      33.014   9.095 -16.138  1.00  0.00           H  
ATOM   2631  N   ASN A 949      34.214  12.964 -24.271  1.00 16.47           N  
ATOM   2632  CA  ASN A 949      34.078  14.149 -25.120  1.00 18.04           C  
ATOM   2633  C   ASN A 949      33.512  15.275 -24.245  1.00 15.54           C  
ATOM   2634  O   ASN A 949      32.300  15.321 -24.034  1.00 15.23           O  
ATOM   2635  CB  ASN A 949      33.135  13.821 -26.306  1.00 22.96           C  
ATOM   2636  CG  ASN A 949      33.788  13.041 -27.455  1.00 30.36           C  
ATOM   2637  ND2 ASN A 949      34.405  11.893 -27.169  1.00 30.83           N  
ATOM   2638  OD1 ASN A 949      33.714  13.469 -28.606  1.00 40.48           O  
ATOM   2639  H   ASN A 949      33.364  12.441 -24.112  1.00  0.00           H  
ATOM   2640  HA  ASN A 949      35.064  14.410 -25.512  1.00  0.00           H  
ATOM   2641  HB2 ASN A 949      32.239  13.296 -25.968  1.00  0.00           H  
ATOM   2642  HB3 ASN A 949      32.784  14.760 -26.736  1.00  0.00           H  
ATOM   2643 HD21 ASN A 949      34.461  11.565 -26.215  1.00  0.00           H  
ATOM   2644 HD22 ASN A 949      34.843  11.356 -27.903  1.00  0.00           H  
ATOM   2645  N   ILE A 950      34.401  16.151 -23.749  1.00 12.51           N  
ATOM   2646  CA  ILE A 950      34.037  17.340 -22.978  1.00 11.84           C  
ATOM   2647  C   ILE A 950      33.807  18.503 -23.964  1.00 12.76           C  
ATOM   2648  O   ILE A 950      34.766  19.090 -24.465  1.00 13.88           O  
ATOM   2649  CB  ILE A 950      35.126  17.721 -21.931  1.00 12.12           C  
ATOM   2650  CG1 ILE A 950      35.440  16.557 -20.958  1.00 11.23           C  
ATOM   2651  CG2 ILE A 950      34.801  19.011 -21.144  1.00 12.81           C  
ATOM   2652  CD1 ILE A 950      34.230  15.966 -20.217  1.00 10.58           C  
ATOM   2653  H   ILE A 950      35.384  16.054 -23.970  1.00  0.00           H  
ATOM   2654  HA  ILE A 950      33.110  17.158 -22.437  1.00  0.00           H  
ATOM   2655  HB  ILE A 950      36.051  17.917 -22.469  1.00  0.00           H  
ATOM   2656 HG12 ILE A 950      35.927  15.752 -21.510  1.00  0.00           H  
ATOM   2657 HG13 ILE A 950      36.177  16.884 -20.225  1.00  0.00           H  
ATOM   2658 HG21 ILE A 950      35.581  19.221 -20.414  1.00  0.00           H  
ATOM   2659 HG22 ILE A 950      34.740  19.888 -21.788  1.00  0.00           H  
ATOM   2660 HG23 ILE A 950      33.856  18.932 -20.607  1.00  0.00           H  
ATOM   2661 HD11 ILE A 950      34.554  15.385 -19.354  1.00  0.00           H  
ATOM   2662 HD12 ILE A 950      33.552  16.739 -19.855  1.00  0.00           H  
ATOM   2663 HD13 ILE A 950      33.663  15.298 -20.866  1.00  0.00           H  
ATOM   2664  N   THR A 951      32.525  18.755 -24.261  1.00 11.77           N  
ATOM   2665  CA  THR A 951      32.064  19.704 -25.275  1.00 10.87           C  
ATOM   2666  C   THR A 951      31.736  21.083 -24.662  1.00  9.80           C  
ATOM   2667  O   THR A 951      31.722  21.233 -23.440  1.00  8.98           O  
ATOM   2668  CB  THR A 951      30.783  19.148 -25.963  1.00 10.99           C  
ATOM   2669  CG2 THR A 951      30.949  17.724 -26.518  1.00 11.77           C  
ATOM   2670  OG1 THR A 951      29.650  19.199 -25.116  1.00 10.31           O  
ATOM   2671  H   THR A 951      31.798  18.224 -23.803  1.00  0.00           H  
ATOM   2672  HA  THR A 951      32.836  19.842 -26.034  1.00  0.00           H  
ATOM   2673  HB  THR A 951      30.553  19.789 -26.816  1.00  0.00           H  
ATOM   2674  HG1 THR A 951      28.931  18.689 -25.510  1.00  0.00           H  
ATOM   2675 HG21 THR A 951      30.103  17.446 -27.144  1.00  0.00           H  
ATOM   2676 HG22 THR A 951      31.848  17.646 -27.130  1.00  0.00           H  
ATOM   2677 HG23 THR A 951      31.023  16.985 -25.720  1.00  0.00           H  
ATOM   2678  N   GLU A 952      31.439  22.062 -25.539  1.00  9.65           N  
ATOM   2679  CA  GLU A 952      30.942  23.403 -25.197  1.00  9.84           C  
ATOM   2680  C   GLU A 952      29.603  23.407 -24.427  1.00  9.31           C  
ATOM   2681  O   GLU A 952      29.319  24.376 -23.725  1.00  9.41           O  
ATOM   2682  CB  GLU A 952      30.832  24.240 -26.491  1.00 11.00           C  
ATOM   2683  CG  GLU A 952      29.782  23.732 -27.510  1.00 11.40           C  
ATOM   2684  CD  GLU A 952      29.696  24.583 -28.779  1.00 13.58           C  
ATOM   2685  OE1 GLU A 952      29.920  25.809 -28.681  1.00 14.23           O  
ATOM   2686  OE2 GLU A 952      29.355  23.993 -29.827  1.00 13.06           O1-
ATOM   2687  H   GLU A 952      31.486  21.863 -26.528  1.00  0.00           H  
ATOM   2688  HA  GLU A 952      31.688  23.870 -24.553  1.00  0.00           H  
ATOM   2689  HB2 GLU A 952      30.599  25.270 -26.215  1.00  0.00           H  
ATOM   2690  HB3 GLU A 952      31.810  24.283 -26.972  1.00  0.00           H  
ATOM   2691  HG2 GLU A 952      30.002  22.703 -27.796  1.00  0.00           H  
ATOM   2692  HG3 GLU A 952      28.787  23.724 -27.068  1.00  0.00           H  
ATOM   2693  N   ASN A 953      28.825  22.320 -24.561  1.00  8.65           N  
ATOM   2694  CA  ASN A 953      27.550  22.076 -23.882  1.00  8.76           C  
ATOM   2695  C   ASN A 953      27.726  21.564 -22.441  1.00  8.43           C  
ATOM   2696  O   ASN A 953      26.722  21.244 -21.806  1.00  7.59           O  
ATOM   2697  CB  ASN A 953      26.707  21.074 -24.700  1.00  8.24           C  
ATOM   2698  CG  ASN A 953      26.522  21.476 -26.167  1.00  8.58           C  
ATOM   2699  ND2 ASN A 953      26.820  20.562 -27.091  1.00  8.30           N  
ATOM   2700  OD1 ASN A 953      26.113  22.598 -26.459  1.00  8.87           O  
ATOM   2701  H   ASN A 953      29.153  21.562 -25.144  1.00  0.00           H  
ATOM   2702  HA  ASN A 953      26.985  23.002 -23.791  1.00  0.00           H  
ATOM   2703  HB2 ASN A 953      27.163  20.087 -24.644  1.00  0.00           H  
ATOM   2704  HB3 ASN A 953      25.719  20.968 -24.257  1.00  0.00           H  
ATOM   2705 HD21 ASN A 953      27.108  19.630 -26.811  1.00  0.00           H  
ATOM   2706 HD22 ASN A 953      26.718  20.773 -28.073  1.00  0.00           H  
ATOM   2707  N   MET A 954      28.977  21.486 -21.957  1.00  8.83           N  
ATOM   2708  CA  MET A 954      29.345  21.014 -20.628  1.00  8.77           C  
ATOM   2709  C   MET A 954      30.140  22.091 -19.875  1.00  9.17           C  
ATOM   2710  O   MET A 954      30.847  22.895 -20.484  1.00  9.28           O  
ATOM   2711  CB  MET A 954      30.167  19.713 -20.749  1.00  8.91           C  
ATOM   2712  CG  MET A 954      29.436  18.578 -21.484  1.00  9.29           C  
ATOM   2713  SD  MET A 954      30.416  17.068 -21.662  1.00 10.61           S  
ATOM   2714  CE  MET A 954      29.324  16.125 -22.752  1.00  9.74           C  
ATOM   2715  H   MET A 954      29.750  21.756 -22.549  1.00  0.00           H  
ATOM   2716  HA  MET A 954      28.443  20.797 -20.059  1.00  0.00           H  
ATOM   2717  HB2 MET A 954      31.114  19.911 -21.252  1.00  0.00           H  
ATOM   2718  HB3 MET A 954      30.433  19.367 -19.751  1.00  0.00           H  
ATOM   2719  HG2 MET A 954      28.513  18.331 -20.958  1.00  0.00           H  
ATOM   2720  HG3 MET A 954      29.149  18.897 -22.484  1.00  0.00           H  
ATOM   2721  HE1 MET A 954      29.713  15.118 -22.906  1.00  0.00           H  
ATOM   2722  HE2 MET A 954      28.334  16.049 -22.305  1.00  0.00           H  
ATOM   2723  HE3 MET A 954      29.234  16.615 -23.722  1.00  0.00           H  
ATOM   2724  N   ILE A 955      29.995  22.061 -18.545  1.00  9.27           N  
ATOM   2725  CA  ILE A 955      30.745  22.827 -17.556  1.00  9.44           C  
ATOM   2726  C   ILE A 955      31.111  21.852 -16.426  1.00  9.43           C  
ATOM   2727  O   ILE A 955      30.268  21.055 -16.019  1.00  9.34           O  
ATOM   2728  CB  ILE A 955      29.925  24.032 -16.992  1.00  9.49           C  
ATOM   2729  CG1 ILE A 955      30.756  24.907 -16.019  1.00 10.03           C  
ATOM   2730  CG2 ILE A 955      28.576  23.648 -16.344  1.00  9.21           C  
ATOM   2731  CD1 ILE A 955      30.103  26.255 -15.673  1.00 10.68           C  
ATOM   2732  H   ILE A 955      29.365  21.373 -18.147  1.00  0.00           H  
ATOM   2733  HA  ILE A 955      31.668  23.195 -18.009  1.00  0.00           H  
ATOM   2734  HB  ILE A 955      29.683  24.654 -17.853  1.00  0.00           H  
ATOM   2735 HG12 ILE A 955      30.933  24.363 -15.090  1.00  0.00           H  
ATOM   2736 HG13 ILE A 955      31.742  25.095 -16.444  1.00  0.00           H  
ATOM   2737 HG21 ILE A 955      27.965  24.530 -16.153  1.00  0.00           H  
ATOM   2738 HG22 ILE A 955      27.989  22.991 -16.984  1.00  0.00           H  
ATOM   2739 HG23 ILE A 955      28.719  23.147 -15.388  1.00  0.00           H  
ATOM   2740 HD11 ILE A 955      30.859  27.003 -15.432  1.00  0.00           H  
ATOM   2741 HD12 ILE A 955      29.506  26.641 -16.499  1.00  0.00           H  
ATOM   2742 HD13 ILE A 955      29.447  26.161 -14.807  1.00  0.00           H  
ATOM   2743  N   CYS A 956      32.367  21.901 -15.967  1.00  9.97           N  
ATOM   2744  CA  CYS A 956      32.898  20.951 -14.990  1.00 10.11           C  
ATOM   2745  C   CYS A 956      33.197  21.660 -13.666  1.00  9.97           C  
ATOM   2746  O   CYS A 956      33.517  22.848 -13.673  1.00  9.96           O  
ATOM   2747  CB  CYS A 956      34.170  20.311 -15.565  1.00 11.23           C  
ATOM   2748  SG  CYS A 956      33.975  19.500 -17.176  1.00 14.09           S  
ATOM   2749  H   CYS A 956      33.017  22.586 -16.327  1.00  0.00           H  
ATOM   2750  HA  CYS A 956      32.182  20.153 -14.793  1.00  0.00           H  
ATOM   2751  HB2 CYS A 956      34.951  21.062 -15.671  1.00  0.00           H  
ATOM   2752  HB3 CYS A 956      34.547  19.565 -14.866  1.00  0.00           H  
ATOM   2753  N   ALA A 957      33.111  20.904 -12.560  1.00  9.88           N  
ATOM   2754  CA  ALA A 957      33.413  21.378 -11.211  1.00  9.96           C  
ATOM   2755  C   ALA A 957      33.904  20.217 -10.339  1.00 10.33           C  
ATOM   2756  O   ALA A 957      33.389  19.106 -10.452  1.00 11.01           O  
ATOM   2757  CB  ALA A 957      32.181  22.064 -10.599  1.00  9.55           C  
ATOM   2758  H   ALA A 957      32.845  19.929 -12.632  1.00  0.00           H  
ATOM   2759  HA  ALA A 957      34.211  22.114 -11.278  1.00  0.00           H  
ATOM   2760  HB1 ALA A 957      32.460  22.619  -9.703  1.00  0.00           H  
ATOM   2761  HB2 ALA A 957      31.737  22.774 -11.294  1.00  0.00           H  
ATOM   2762  HB3 ALA A 957      31.408  21.348 -10.322  1.00  0.00           H  
ATOM   2763  N   GLY A 958      34.878  20.510  -9.467  1.00 10.87           N  
ATOM   2764  CA  GLY A 958      35.477  19.532  -8.566  1.00 11.19           C  
ATOM   2765  C   GLY A 958      36.893  19.984  -8.193  1.00 12.29           C  
ATOM   2766  O   GLY A 958      37.478  20.862  -8.828  1.00 11.87           O  
ATOM   2767  H   GLY A 958      35.256  21.449  -9.435  1.00  0.00           H  
ATOM   2768  HA2 GLY A 958      34.863  19.443  -7.668  1.00  0.00           H  
ATOM   2769  HA3 GLY A 958      35.535  18.547  -9.032  1.00  0.00           H  
ATOM   2770  N   TYR A 959      37.437  19.358  -7.140  1.00 11.60           N  
ATOM   2771  CA  TYR A 959      38.748  19.665  -6.565  1.00 12.77           C  
ATOM   2772  C   TYR A 959      39.866  18.821  -7.198  1.00 13.47           C  
ATOM   2773  O   TYR A 959      39.618  17.701  -7.650  1.00 14.01           O  
ATOM   2774  CB  TYR A 959      38.679  19.403  -5.049  1.00 13.18           C  
ATOM   2775  CG  TYR A 959      37.789  20.366  -4.285  1.00 13.76           C  
ATOM   2776  CD1 TYR A 959      38.335  21.533  -3.712  1.00 14.92           C  
ATOM   2777  CD2 TYR A 959      36.413  20.098  -4.147  1.00 14.48           C  
ATOM   2778  CE1 TYR A 959      37.510  22.424  -2.998  1.00 15.00           C  
ATOM   2779  CE2 TYR A 959      35.588  20.992  -3.441  1.00 13.74           C  
ATOM   2780  CZ  TYR A 959      36.134  22.154  -2.862  1.00 14.97           C  
ATOM   2781  OH  TYR A 959      35.330  23.028  -2.191  1.00 15.56           O  
ATOM   2782  H   TYR A 959      36.915  18.630  -6.675  1.00  0.00           H  
ATOM   2783  HA  TYR A 959      38.977  20.721  -6.722  1.00  0.00           H  
ATOM   2784  HB2 TYR A 959      38.344  18.383  -4.857  1.00  0.00           H  
ATOM   2785  HB3 TYR A 959      39.676  19.468  -4.620  1.00  0.00           H  
ATOM   2786  HD1 TYR A 959      39.389  21.746  -3.813  1.00  0.00           H  
ATOM   2787  HD2 TYR A 959      35.984  19.208  -4.585  1.00  0.00           H  
ATOM   2788  HE1 TYR A 959      37.934  23.315  -2.559  1.00  0.00           H  
ATOM   2789  HE2 TYR A 959      34.536  20.776  -3.345  1.00  0.00           H  
ATOM   2790  HH  TYR A 959      34.399  22.785  -2.226  1.00  0.00           H  
ATOM   2791  N   GLU A 960      41.095  19.368  -7.161  1.00 14.56           N  
ATOM   2792  CA  GLU A 960      42.337  18.687  -7.541  1.00 15.96           C  
ATOM   2793  C   GLU A 960      42.675  17.508  -6.611  1.00 16.39           C  
ATOM   2794  O   GLU A 960      43.033  16.437  -7.100  1.00 15.47           O  
ATOM   2795  CB  GLU A 960      43.473  19.732  -7.647  1.00 18.43           C  
ATOM   2796  CG  GLU A 960      44.905  19.157  -7.763  1.00 21.44           C  
ATOM   2797  CD  GLU A 960      45.977  20.200  -8.085  1.00 26.57           C  
ATOM   2798  OE1 GLU A 960      47.139  19.945  -7.702  1.00 29.41           O  
ATOM   2799  OE2 GLU A 960      45.637  21.212  -8.738  1.00 29.50           O1-
ATOM   2800  H   GLU A 960      41.211  20.285  -6.753  1.00  0.00           H  
ATOM   2801  HA  GLU A 960      42.190  18.264  -8.537  1.00  0.00           H  
ATOM   2802  HB2 GLU A 960      43.258  20.358  -8.513  1.00  0.00           H  
ATOM   2803  HB3 GLU A 960      43.436  20.399  -6.784  1.00  0.00           H  
ATOM   2804  HG2 GLU A 960      45.186  18.663  -6.832  1.00  0.00           H  
ATOM   2805  HG3 GLU A 960      44.945  18.396  -8.538  1.00  0.00           H  
ATOM   2806  N   GLU A 961      42.513  17.725  -5.297  1.00 15.86           N  
ATOM   2807  CA  GLU A 961      42.639  16.720  -4.245  1.00 16.75           C  
ATOM   2808  C   GLU A 961      41.402  15.803  -4.125  1.00 16.03           C  
ATOM   2809  O   GLU A 961      41.474  14.815  -3.395  1.00 14.75           O  
ATOM   2810  CB  GLU A 961      42.998  17.410  -2.901  1.00 19.53           C  
ATOM   2811  CG  GLU A 961      41.916  18.267  -2.190  1.00 21.18           C  
ATOM   2812  CD  GLU A 961      41.695  19.695  -2.712  1.00 22.62           C  
ATOM   2813  OE1 GLU A 961      40.995  20.440  -1.993  1.00 21.86           O  
ATOM   2814  OE2 GLU A 961      42.204  20.033  -3.803  1.00 18.43           O1-
ATOM   2815  H   GLU A 961      42.266  18.654  -4.970  1.00  0.00           H  
ATOM   2816  HA  GLU A 961      43.479  16.075  -4.508  1.00  0.00           H  
ATOM   2817  HB2 GLU A 961      43.308  16.631  -2.204  1.00  0.00           H  
ATOM   2818  HB3 GLU A 961      43.894  18.015  -3.044  1.00  0.00           H  
ATOM   2819  HG2 GLU A 961      40.956  17.751  -2.177  1.00  0.00           H  
ATOM   2820  HG3 GLU A 961      42.205  18.367  -1.143  1.00  0.00           H  
ATOM   2821  N   GLY A 962      40.306  16.127  -4.837  1.00 14.11           N  
ATOM   2822  CA  GLY A 962      39.050  15.380  -4.831  1.00 14.03           C  
ATOM   2823  C   GLY A 962      38.342  15.519  -3.476  1.00 13.99           C  
ATOM   2824  O   GLY A 962      38.411  16.563  -2.826  1.00 13.69           O  
ATOM   2825  H   GLY A 962      40.339  16.950  -5.421  1.00  0.00           H  
ATOM   2826  HA2 GLY A 962      38.401  15.767  -5.617  1.00  0.00           H  
ATOM   2827  HA3 GLY A 962      39.244  14.331  -5.059  1.00  0.00           H  
ATOM   2828  N   GLY A 963      37.645  14.448  -3.072  1.00 13.43           N  
ATOM   2829  CA  GLY A 963      37.009  14.302  -1.763  1.00 13.00           C  
ATOM   2830  C   GLY A 963      35.598  14.907  -1.695  1.00 12.85           C  
ATOM   2831  O   GLY A 963      34.840  14.505  -0.815  1.00 12.37           O  
ATOM   2832  H   GLY A 963      37.616  13.633  -3.672  1.00  0.00           H  
ATOM   2833  HA2 GLY A 963      36.945  13.237  -1.537  1.00  0.00           H  
ATOM   2834  HA3 GLY A 963      37.628  14.750  -0.984  1.00  0.00           H  
ATOM   2835  N   ILE A 964      35.233  15.829  -2.606  1.00 12.85           N  
ATOM   2836  CA  ILE A 964      33.911  16.453  -2.686  1.00 12.53           C  
ATOM   2837  C   ILE A 964      33.467  16.465  -4.160  1.00 12.20           C  
ATOM   2838  O   ILE A 964      34.217  16.956  -5.006  1.00 11.37           O  
ATOM   2839  CB  ILE A 964      33.905  17.917  -2.143  1.00 13.46           C  
ATOM   2840  CG1 ILE A 964      34.359  17.996  -0.665  1.00 14.93           C  
ATOM   2841  CG2 ILE A 964      32.533  18.610  -2.306  1.00 14.21           C  
ATOM   2842  CD1 ILE A 964      34.510  19.422  -0.115  1.00 16.34           C  
ATOM   2843  H   ILE A 964      35.898  16.120  -3.308  1.00  0.00           H  
ATOM   2844  HA  ILE A 964      33.200  15.863  -2.115  1.00  0.00           H  
ATOM   2845  HB  ILE A 964      34.630  18.480  -2.726  1.00  0.00           H  
ATOM   2846 HG12 ILE A 964      33.647  17.459  -0.043  1.00  0.00           H  
ATOM   2847 HG13 ILE A 964      35.315  17.491  -0.533  1.00  0.00           H  
ATOM   2848 HG21 ILE A 964      32.558  19.637  -1.946  1.00  0.00           H  
ATOM   2849 HG22 ILE A 964      32.206  18.666  -3.342  1.00  0.00           H  
ATOM   2850 HG23 ILE A 964      31.765  18.074  -1.748  1.00  0.00           H  
ATOM   2851 HD11 ILE A 964      35.221  19.445   0.711  1.00  0.00           H  
ATOM   2852 HD12 ILE A 964      34.870  20.114  -0.875  1.00  0.00           H  
ATOM   2853 HD13 ILE A 964      33.559  19.801   0.261  1.00  0.00           H  
ATOM   2854  N   ASP A 965      32.260  15.948  -4.440  1.00 11.30           N  
ATOM   2855  CA  ASP A 965      31.727  15.792  -5.797  1.00 11.36           C  
ATOM   2856  C   ASP A 965      30.233  15.417  -5.713  1.00 11.01           C  
ATOM   2857  O   ASP A 965      29.782  14.857  -4.706  1.00 11.30           O  
ATOM   2858  CB  ASP A 965      32.511  14.692  -6.562  1.00 11.81           C  
ATOM   2859  CG  ASP A 965      32.461  14.703  -8.091  1.00 12.38           C  
ATOM   2860  OD1 ASP A 965      31.615  15.396  -8.696  1.00 12.63           O  
ATOM   2861  OD2 ASP A 965      33.252  13.913  -8.649  1.00 13.31           O1-
ATOM   2862  H   ASP A 965      31.647  15.629  -3.694  1.00  0.00           H  
ATOM   2863  HA  ASP A 965      31.817  16.751  -6.315  1.00  0.00           H  
ATOM   2864  HB2 ASP A 965      33.563  14.781  -6.309  1.00  0.00           H  
ATOM   2865  HB3 ASP A 965      32.166  13.712  -6.229  1.00  0.00           H  
ATOM   2866  N   SER A 966      29.518  15.663  -6.816  1.00 10.60           N  
ATOM   2867  CA ASER A 966      28.231  15.052  -7.135  0.50  9.97           C  
ATOM   2868  CA BSER A 966      28.075  14.805  -6.997  0.50 10.62           C  
ATOM   2869  C   SER A 966      28.392  13.535  -7.368  1.00 10.77           C  
ATOM   2870  O   SER A 966      29.490  13.059  -7.661  1.00 10.05           O  
ATOM   2871  CB ASER A 966      27.650  15.722  -8.398  0.50  9.33           C  
ATOM   2872  CB BSER A 966      27.318  15.474  -8.161  0.50 10.89           C  
ATOM   2873  OG ASER A 966      27.215  17.048  -8.140  0.50  8.42           O  
ATOM   2874  OG BSER A 966      28.070  15.421  -9.352  0.50 12.26           O  
ATOM   2875  H   SER A 966      30.021  16.035  -7.613  1.00  0.00           H  
ATOM   2876  HA ASER A 966      27.554  15.192  -6.295  0.50  0.00           H  
ATOM   2877  HA BSER A 966      27.509  14.949  -6.077  0.50  0.00           H  
ATOM   2878  HB2ASER A 966      28.378  15.724  -9.211  0.50  0.00           H  
ATOM   2879  HB2BSER A 966      26.364  14.969  -8.311  0.50  0.00           H  
ATOM   2880  HB3ASER A 966      26.790  15.155  -8.752  0.50  0.00           H  
ATOM   2881  HB3BSER A 966      27.111  16.514  -7.909  0.50  0.00           H  
ATOM   2882  HG ASER A 966      26.304  17.137  -8.455  0.50  0.00           H  
ATOM   2883  HG BSER A 966      27.578  15.843 -10.060  0.50  0.00           H  
ATOM   2884  N   CYS A 967      27.299  12.783  -7.224  1.00 10.76           N  
ATOM   2885  CA  CYS A 967      27.321  11.332  -7.307  1.00 11.91           C  
ATOM   2886  C   CYS A 967      25.956  10.790  -7.740  1.00 12.26           C  
ATOM   2887  O   CYS A 967      25.104  11.547  -8.213  1.00 11.13           O  
ATOM   2888  CB  CYS A 967      27.862  10.749  -5.982  1.00 13.86           C  
ATOM   2889  SG  CYS A 967      28.637   9.107  -6.069  1.00 14.96           S  
ATOM   2890  H   CYS A 967      26.410  13.179  -6.933  1.00  0.00           H  
ATOM   2891  HA  CYS A 967      27.989  11.060  -8.123  1.00  0.00           H  
ATOM   2892  HB2 CYS A 967      28.640  11.411  -5.615  1.00  0.00           H  
ATOM   2893  HB3 CYS A 967      27.084  10.740  -5.216  1.00  0.00           H  
ATOM   2894  N   GLN A 968      25.805   9.467  -7.644  1.00 13.75           N  
ATOM   2895  CA  GLN A 968      24.708   8.698  -8.213  1.00 13.33           C  
ATOM   2896  C   GLN A 968      23.398   9.056  -7.490  1.00 12.63           C  
ATOM   2897  O   GLN A 968      23.298   8.825  -6.283  1.00 13.36           O  
ATOM   2898  CB  GLN A 968      25.045   7.191  -8.080  1.00 16.77           C  
ATOM   2899  CG  GLN A 968      26.470   6.764  -8.518  1.00 21.56           C  
ATOM   2900  CD  GLN A 968      26.915   7.341  -9.863  1.00 22.89           C  
ATOM   2901  NE2 GLN A 968      28.099   7.934  -9.923  1.00 25.16           N  
ATOM   2902  OE1 GLN A 968      26.194   7.260 -10.850  1.00 22.21           O  
ATOM   2903  H   GLN A 968      26.512   8.926  -7.166  1.00  0.00           H  
ATOM   2904  HA  GLN A 968      24.614   8.956  -9.271  1.00  0.00           H  
ATOM   2905  HB2 GLN A 968      24.902   6.864  -7.049  1.00  0.00           H  
ATOM   2906  HB3 GLN A 968      24.318   6.630  -8.668  1.00  0.00           H  
ATOM   2907  HG2 GLN A 968      27.187   7.047  -7.747  1.00  0.00           H  
ATOM   2908  HG3 GLN A 968      26.520   5.677  -8.580  1.00  0.00           H  
ATOM   2909 HE21 GLN A 968      28.696   8.030  -9.113  1.00  0.00           H  
ATOM   2910 HE22 GLN A 968      28.381   8.357 -10.794  1.00  0.00           H  
ATOM   2911  N   GLY A 969      22.451   9.647  -8.226  1.00 10.89           N  
ATOM   2912  CA  GLY A 969      21.160  10.102  -7.703  1.00 11.43           C  
ATOM   2913  C   GLY A 969      21.139  11.626  -7.503  1.00 11.15           C  
ATOM   2914  O   GLY A 969      20.060  12.196  -7.359  1.00 11.30           O  
ATOM   2915  H   GLY A 969      22.624   9.827  -9.210  1.00  0.00           H  
ATOM   2916  HA2 GLY A 969      20.385   9.836  -8.420  1.00  0.00           H  
ATOM   2917  HA3 GLY A 969      20.898   9.611  -6.764  1.00  0.00           H  
ATOM   2918  N   ASP A 970      22.299  12.303  -7.549  1.00 10.11           N  
ATOM   2919  CA  ASP A 970      22.397  13.772  -7.638  1.00 10.19           C  
ATOM   2920  C   ASP A 970      22.185  14.257  -9.087  1.00 10.10           C  
ATOM   2921  O   ASP A 970      21.936  15.440  -9.306  1.00 10.22           O  
ATOM   2922  CB  ASP A 970      23.715  14.340  -7.067  1.00 10.54           C  
ATOM   2923  CG  ASP A 970      24.068  13.819  -5.676  1.00 10.27           C  
ATOM   2924  OD1 ASP A 970      23.194  13.860  -4.785  1.00 10.23           O  
ATOM   2925  OD2 ASP A 970      25.250  13.472  -5.481  1.00 10.42           O1-
ATOM   2926  H   ASP A 970      23.170  11.797  -7.676  1.00  0.00           H  
ATOM   2927  HA  ASP A 970      21.584  14.207  -7.053  1.00  0.00           H  
ATOM   2928  HB2 ASP A 970      24.529  14.095  -7.749  1.00  0.00           H  
ATOM   2929  HB3 ASP A 970      23.678  15.430  -7.027  1.00  0.00           H  
ATOM   2930  N   SER A 971      22.266  13.317 -10.036  1.00 10.73           N  
ATOM   2931  CA ASER A 971      21.808  13.309 -11.423  0.50 10.88           C  
ATOM   2932  CA BSER A 971      22.026  13.460 -11.502  0.50 11.19           C  
ATOM   2933  C   SER A 971      20.591  14.226 -11.685  1.00 10.87           C  
ATOM   2934  O   SER A 971      19.567  14.038 -11.033  1.00 10.72           O  
ATOM   2935  CB ASER A 971      21.421  11.833 -11.649  0.50 11.51           C  
ATOM   2936  CB BSER A 971      22.135  12.284 -12.473  0.50 12.38           C  
ATOM   2937  OG ASER A 971      22.554  10.984 -11.475  0.50 11.32           O  
ATOM   2938  OG BSER A 971      20.835  11.849 -12.741  0.50 13.80           O  
ATOM   2939  H   SER A 971      22.535  12.391  -9.738  1.00  0.00           H  
ATOM   2940  HA ASER A 971      22.630  13.586 -12.083  0.50  0.00           H  
ATOM   2941  HA BSER A 971      22.854  14.145 -11.681  0.50  0.00           H  
ATOM   2942  HB2ASER A 971      20.649  11.525 -10.942  0.50  0.00           H  
ATOM   2943  HB2BSER A 971      22.603  12.620 -13.398  0.50  0.00           H  
ATOM   2944  HB3ASER A 971      20.978  11.694 -12.630  0.50  0.00           H  
ATOM   2945  HB3BSER A 971      22.698  11.477 -12.004  0.50  0.00           H  
ATOM   2946  HG ASER A 971      22.766  10.605 -12.348  0.50  0.00           H  
ATOM   2947  HG BSER A 971      20.864  11.108 -13.350  0.50  0.00           H  
ATOM   2948  N   GLY A 972      20.725  15.231 -12.566  1.00 10.32           N  
ATOM   2949  CA  GLY A 972      19.656  16.176 -12.880  1.00 10.35           C  
ATOM   2950  C   GLY A 972      19.558  17.337 -11.873  1.00  9.61           C  
ATOM   2951  O   GLY A 972      18.820  18.286 -12.134  1.00 10.55           O  
ATOM   2952  H   GLY A 972      21.612  15.384 -13.030  1.00  0.00           H  
ATOM   2953  HA2 GLY A 972      19.859  16.584 -13.866  1.00  0.00           H  
ATOM   2954  HA3 GLY A 972      18.696  15.663 -12.942  1.00  0.00           H  
ATOM   2955  N   GLY A 973      20.285  17.282 -10.741  1.00  9.09           N  
ATOM   2956  CA  GLY A 973      20.296  18.309  -9.698  1.00  9.07           C  
ATOM   2957  C   GLY A 973      21.121  19.539 -10.131  1.00  8.40           C  
ATOM   2958  O   GLY A 973      21.910  19.449 -11.074  1.00  8.34           O  
ATOM   2959  H   GLY A 973      20.872  16.475 -10.578  1.00  0.00           H  
ATOM   2960  HA2 GLY A 973      19.268  18.587  -9.462  1.00  0.00           H  
ATOM   2961  HA3 GLY A 973      20.734  17.887  -8.793  1.00  0.00           H  
ATOM   2962  N   PRO A 974      20.949  20.695  -9.454  1.00  8.49           N  
ATOM   2963  CA  PRO A 974      21.623  21.950  -9.828  1.00  8.37           C  
ATOM   2964  C   PRO A 974      23.120  22.000  -9.479  1.00  8.48           C  
ATOM   2965  O   PRO A 974      23.502  21.653  -8.362  1.00  8.26           O  
ATOM   2966  CB  PRO A 974      20.863  23.017  -9.023  1.00  8.55           C  
ATOM   2967  CG  PRO A 974      20.337  22.284  -7.801  1.00  8.61           C  
ATOM   2968  CD  PRO A 974      20.034  20.885  -8.326  1.00  8.17           C  
ATOM   2969  HA  PRO A 974      21.493  22.141 -10.895  1.00  0.00           H  
ATOM   2970  HB2 PRO A 974      21.471  23.881  -8.755  1.00  0.00           H  
ATOM   2971  HB3 PRO A 974      20.029  23.397  -9.607  1.00  0.00           H  
ATOM   2972  HG2 PRO A 974      21.120  22.224  -7.044  1.00  0.00           H  
ATOM   2973  HG3 PRO A 974      19.478  22.784  -7.359  1.00  0.00           H  
ATOM   2974  HD2 PRO A 974      20.166  20.134  -7.546  1.00  0.00           H  
ATOM   2975  HD3 PRO A 974      19.005  20.830  -8.684  1.00  0.00           H  
ATOM   2976  N   LEU A 975      23.906  22.537 -10.424  1.00  8.84           N  
ATOM   2977  CA  LEU A 975      25.133  23.278 -10.144  1.00  9.20           C  
ATOM   2978  C   LEU A 975      24.723  24.757 -10.174  1.00  9.82           C  
ATOM   2979  O   LEU A 975      24.482  25.292 -11.256  1.00  9.82           O  
ATOM   2980  CB  LEU A 975      26.204  22.933 -11.204  1.00  8.75           C  
ATOM   2981  CG  LEU A 975      27.530  23.728 -11.116  1.00  9.08           C  
ATOM   2982  CD1 LEU A 975      28.297  23.426  -9.815  1.00  9.31           C  
ATOM   2983  CD2 LEU A 975      28.406  23.479 -12.362  1.00  8.87           C  
ATOM   2984  H   LEU A 975      23.501  22.730 -11.331  1.00  0.00           H  
ATOM   2985  HA  LEU A 975      25.524  23.023  -9.159  1.00  0.00           H  
ATOM   2986  HB2 LEU A 975      26.423  21.869 -11.143  1.00  0.00           H  
ATOM   2987  HB3 LEU A 975      25.774  23.089 -12.191  1.00  0.00           H  
ATOM   2988  HG  LEU A 975      27.304  24.795 -11.119  1.00  0.00           H  
ATOM   2989 HD11 LEU A 975      29.367  23.607  -9.916  1.00  0.00           H  
ATOM   2990 HD12 LEU A 975      27.940  24.053  -8.997  1.00  0.00           H  
ATOM   2991 HD13 LEU A 975      28.172  22.386  -9.517  1.00  0.00           H  
ATOM   2992 HD21 LEU A 975      29.364  23.021 -12.117  1.00  0.00           H  
ATOM   2993 HD22 LEU A 975      27.918  22.819 -13.078  1.00  0.00           H  
ATOM   2994 HD23 LEU A 975      28.614  24.413 -12.884  1.00  0.00           H  
ATOM   2995  N   MET A 976      24.595  25.365  -8.987  1.00 11.96           N  
ATOM   2996  CA  MET A 976      24.096  26.727  -8.805  1.00 12.13           C  
ATOM   2997  C   MET A 976      25.240  27.644  -8.352  1.00 12.34           C  
ATOM   2998  O   MET A 976      25.860  27.383  -7.323  1.00 12.09           O  
ATOM   2999  CB  MET A 976      22.895  26.717  -7.830  1.00 13.29           C  
ATOM   3000  CG  MET A 976      23.145  26.083  -6.448  1.00 12.90           C  
ATOM   3001  SD  MET A 976      21.822  24.979  -5.893  1.00 16.39           S  
ATOM   3002  CE  MET A 976      22.728  23.913  -4.747  1.00 14.18           C  
ATOM   3003  H   MET A 976      24.838  24.862  -8.143  1.00  0.00           H  
ATOM   3004  HA  MET A 976      23.717  27.102  -9.754  1.00  0.00           H  
ATOM   3005  HB2 MET A 976      22.551  27.742  -7.686  1.00  0.00           H  
ATOM   3006  HB3 MET A 976      22.063  26.207  -8.318  1.00  0.00           H  
ATOM   3007  HG2 MET A 976      24.063  25.504  -6.450  1.00  0.00           H  
ATOM   3008  HG3 MET A 976      23.284  26.861  -5.698  1.00  0.00           H  
ATOM   3009  HE1 MET A 976      22.036  23.251  -4.228  1.00  0.00           H  
ATOM   3010  HE2 MET A 976      23.447  23.305  -5.292  1.00  0.00           H  
ATOM   3011  HE3 MET A 976      23.258  24.507  -4.005  1.00  0.00           H  
ATOM   3012  N   CYS A 977      25.491  28.702  -9.136  1.00 13.50           N  
ATOM   3013  CA  CYS A 977      26.521  29.712  -8.891  1.00 14.42           C  
ATOM   3014  C   CYS A 977      25.848  31.026  -8.468  1.00 15.87           C  
ATOM   3015  O   CYS A 977      24.861  31.419  -9.091  1.00 15.61           O  
ATOM   3016  CB  CYS A 977      27.310  29.943 -10.195  1.00 17.04           C  
ATOM   3017  SG  CYS A 977      28.306  28.562 -10.827  1.00 20.43           S  
ATOM   3018  H   CYS A 977      24.907  28.861  -9.947  1.00  0.00           H  
ATOM   3019  HA  CYS A 977      27.209  29.390  -8.107  1.00  0.00           H  
ATOM   3020  HB2 CYS A 977      26.620  30.228 -10.990  1.00  0.00           H  
ATOM   3021  HB3 CYS A 977      27.990  30.787 -10.069  1.00  0.00           H  
ATOM   3022  N   GLN A 978      26.409  31.695  -7.447  1.00 17.47           N  
ATOM   3023  CA  GLN A 978      25.908  32.979  -6.952  1.00 20.69           C  
ATOM   3024  C   GLN A 978      26.685  34.147  -7.586  1.00 22.05           C  
ATOM   3025  O   GLN A 978      27.906  34.064  -7.735  1.00 20.54           O  
ATOM   3026  CB  GLN A 978      26.008  33.009  -5.413  1.00 23.39           C  
ATOM   3027  CG  GLN A 978      25.248  34.186  -4.762  1.00 29.63           C  
ATOM   3028  CD  GLN A 978      25.228  34.107  -3.233  1.00 31.30           C  
ATOM   3029  NE2 GLN A 978      24.127  34.542  -2.617  1.00 29.89           N  
ATOM   3030  OE1 GLN A 978      26.198  33.684  -2.609  1.00 33.71           O  
ATOM   3031  H   GLN A 978      27.230  31.328  -6.987  1.00  0.00           H  
ATOM   3032  HA  GLN A 978      24.856  33.071  -7.211  1.00  0.00           H  
ATOM   3033  HB2 GLN A 978      25.594  32.082  -5.021  1.00  0.00           H  
ATOM   3034  HB3 GLN A 978      27.055  33.019  -5.106  1.00  0.00           H  
ATOM   3035  HG2 GLN A 978      25.694  35.139  -5.046  1.00  0.00           H  
ATOM   3036  HG3 GLN A 978      24.220  34.198  -5.126  1.00  0.00           H  
ATOM   3037 HE21 GLN A 978      23.336  34.878  -3.147  1.00  0.00           H  
ATOM   3038 HE22 GLN A 978      24.078  34.526  -1.608  1.00  0.00           H  
ATOM   3039  N   GLU A 979      25.955  35.230  -7.894  1.00 22.94           N  
ATOM   3040  CA  GLU A 979      26.492  36.508  -8.351  1.00 26.84           C  
ATOM   3041  C   GLU A 979      25.494  37.622  -7.998  1.00 29.56           C  
ATOM   3042  O   GLU A 979      24.313  37.499  -8.318  1.00 27.51           O  
ATOM   3043  CB  GLU A 979      26.843  36.439  -9.855  1.00 30.28           C  
ATOM   3044  CG  GLU A 979      27.331  37.775 -10.459  1.00 35.33           C  
ATOM   3045  CD  GLU A 979      27.825  37.672 -11.905  1.00 41.13           C  
ATOM   3046  OE1 GLU A 979      27.803  36.553 -12.464  1.00 42.43           O  
ATOM   3047  OE2 GLU A 979      28.237  38.730 -12.427  1.00 50.82           O1-
ATOM   3048  H   GLU A 979      24.950  35.201  -7.768  1.00  0.00           H  
ATOM   3049  HA  GLU A 979      27.413  36.706  -7.798  1.00  0.00           H  
ATOM   3050  HB2 GLU A 979      27.615  35.681  -9.996  1.00  0.00           H  
ATOM   3051  HB3 GLU A 979      25.974  36.088 -10.413  1.00  0.00           H  
ATOM   3052  HG2 GLU A 979      26.528  38.511 -10.442  1.00  0.00           H  
ATOM   3053  HG3 GLU A 979      28.143  38.180  -9.854  1.00  0.00           H  
ATOM   3054  N   ASN A 980      25.989  38.684  -7.337  1.00 34.47           N  
ATOM   3055  CA  ASN A 980      25.228  39.862  -6.879  1.00 36.89           C  
ATOM   3056  C   ASN A 980      24.056  39.493  -5.937  1.00 35.37           C  
ATOM   3057  O   ASN A 980      22.976  40.074  -6.040  1.00 34.13           O  
ATOM   3058  CB  ASN A 980      24.761  40.751  -8.069  1.00 41.74           C  
ATOM   3059  CG  ASN A 980      25.867  41.192  -9.036  1.00 47.69           C  
ATOM   3060  ND2 ASN A 980      27.020  41.628  -8.521  1.00 47.75           N  
ATOM   3061  OD1 ASN A 980      25.675  41.155 -10.248  1.00 50.79           O  
ATOM   3062  H   ASN A 980      26.976  38.702  -7.127  1.00  0.00           H  
ATOM   3063  HA  ASN A 980      25.903  40.453  -6.259  1.00  0.00           H  
ATOM   3064  HB2 ASN A 980      23.997  40.227  -8.646  1.00  0.00           H  
ATOM   3065  HB3 ASN A 980      24.287  41.658  -7.692  1.00  0.00           H  
ATOM   3066 HD21 ASN A 980      27.158  41.673  -7.522  1.00  0.00           H  
ATOM   3067 HD22 ASN A 980      27.760  41.926  -9.139  1.00  0.00           H  
ATOM   3068  N   ASN A 981      24.300  38.512  -5.047  1.00 33.35           N  
ATOM   3069  CA  ASN A 981      23.364  37.937  -4.064  1.00 35.98           C  
ATOM   3070  C   ASN A 981      22.208  37.114  -4.685  1.00 34.17           C  
ATOM   3071  O   ASN A 981      21.295  36.734  -3.952  1.00 38.03           O  
ATOM   3072  CB  ASN A 981      22.842  39.005  -3.060  1.00 43.68           C  
ATOM   3073  CG  ASN A 981      23.945  39.748  -2.293  1.00 49.80           C  
ATOM   3074  ND2 ASN A 981      23.680  41.000  -1.914  1.00 55.58           N  
ATOM   3075  OD1 ASN A 981      25.012  39.200  -2.027  1.00 52.81           O  
ATOM   3076  H   ASN A 981      25.222  38.102  -5.039  1.00  0.00           H  
ATOM   3077  HA  ASN A 981      23.952  37.213  -3.500  1.00  0.00           H  
ATOM   3078  HB2 ASN A 981      22.206  39.729  -3.570  1.00  0.00           H  
ATOM   3079  HB3 ASN A 981      22.211  38.531  -2.308  1.00  0.00           H  
ATOM   3080 HD21 ASN A 981      22.793  41.428  -2.138  1.00  0.00           H  
ATOM   3081 HD22 ASN A 981      24.370  41.527  -1.399  1.00  0.00           H  
ATOM   3082  N   ARG A 982      22.275  36.820  -5.996  1.00 27.94           N  
ATOM   3083  CA  ARG A 982      21.296  36.025  -6.742  1.00 26.39           C  
ATOM   3084  C   ARG A 982      21.945  34.714  -7.198  1.00 21.08           C  
ATOM   3085  O   ARG A 982      23.058  34.742  -7.720  1.00 19.66           O  
ATOM   3086  CB  ARG A 982      20.825  36.827  -7.974  1.00 29.69           C  
ATOM   3087  CG  ARG A 982      19.923  38.025  -7.630  1.00 38.13           C  
ATOM   3088  CD  ARG A 982      19.697  38.998  -8.802  1.00 43.02           C  
ATOM   3089  NE  ARG A 982      19.289  38.363 -10.071  1.00 45.78           N  
ATOM   3090  CZ  ARG A 982      18.324  37.451 -10.291  1.00 47.64           C  
ATOM   3091  NH1 ARG A 982      17.550  36.968  -9.310  1.00 47.04           N1+
ATOM   3092  NH2 ARG A 982      18.125  37.017 -11.541  1.00 49.63           N1+
ATOM   3093  H   ARG A 982      23.059  37.159  -6.538  1.00  0.00           H  
ATOM   3094  HA  ARG A 982      20.429  35.795  -6.121  1.00  0.00           H  
ATOM   3095  HB2 ARG A 982      21.689  37.174  -8.542  1.00  0.00           H  
ATOM   3096  HB3 ARG A 982      20.272  36.167  -8.644  1.00  0.00           H  
ATOM   3097  HG2 ARG A 982      18.996  37.738  -7.133  1.00  0.00           H  
ATOM   3098  HG3 ARG A 982      20.475  38.603  -6.888  1.00  0.00           H  
ATOM   3099  HD2 ARG A 982      18.827  39.601  -8.544  1.00  0.00           H  
ATOM   3100  HD3 ARG A 982      20.522  39.700  -8.924  1.00  0.00           H  
ATOM   3101  HE  ARG A 982      19.796  38.695 -10.881  1.00  0.00           H  
ATOM   3102 HH11 ARG A 982      17.678  37.291  -8.363  1.00  0.00           H  
ATOM   3103 HH12 ARG A 982      16.834  36.285  -9.514  1.00  0.00           H  
ATOM   3104 HH21 ARG A 982      18.683  37.381 -12.302  1.00  0.00           H  
ATOM   3105 HH22 ARG A 982      17.433  36.302 -11.730  1.00  0.00           H  
ATOM   3106  H01 ARG A 982      17.508  37.797 -11.367  1.00 49.63           H  
ATOM   3107  N   TRP A 983      21.217  33.599  -7.031  1.00 17.89           N  
ATOM   3108  CA  TRP A 983      21.620  32.272  -7.498  1.00 16.05           C  
ATOM   3109  C   TRP A 983      21.113  32.017  -8.922  1.00 14.93           C  
ATOM   3110  O   TRP A 983      19.948  32.289  -9.218  1.00 17.20           O  
ATOM   3111  CB  TRP A 983      21.101  31.197  -6.528  1.00 15.79           C  
ATOM   3112  CG  TRP A 983      21.731  31.227  -5.168  1.00 16.23           C  
ATOM   3113  CD1 TRP A 983      21.282  31.930  -4.104  1.00 18.00           C  
ATOM   3114  CD2 TRP A 983      22.983  30.609  -4.741  1.00 16.09           C  
ATOM   3115  CE2 TRP A 983      23.219  30.966  -3.378  1.00 17.11           C  
ATOM   3116  CE3 TRP A 983      23.949  29.784  -5.364  1.00 14.72           C  
ATOM   3117  NE1 TRP A 983      22.144  31.762  -3.042  1.00 17.67           N  
ATOM   3118  CZ2 TRP A 983      24.354  30.531  -2.672  1.00 17.07           C  
ATOM   3119  CZ3 TRP A 983      25.091  29.340  -4.665  1.00 15.33           C  
ATOM   3120  CH2 TRP A 983      25.297  29.716  -3.324  1.00 16.76           C  
ATOM   3121  H   TRP A 983      20.301  33.659  -6.610  1.00  0.00           H  
ATOM   3122  HA  TRP A 983      22.709  32.202  -7.507  1.00  0.00           H  
ATOM   3123  HB2 TRP A 983      20.018  31.275  -6.420  1.00  0.00           H  
ATOM   3124  HB3 TRP A 983      21.290  30.206  -6.943  1.00  0.00           H  
ATOM   3125  HD1 TRP A 983      20.381  32.525  -4.102  1.00  0.00           H  
ATOM   3126  HE1 TRP A 983      21.991  32.191  -2.141  1.00  0.00           H  
ATOM   3127  HE3 TRP A 983      23.812  29.493  -6.395  1.00  0.00           H  
ATOM   3128  HZ2 TRP A 983      24.505  30.824  -1.643  1.00  0.00           H  
ATOM   3129  HZ3 TRP A 983      25.819  28.713  -5.155  1.00  0.00           H  
ATOM   3130  HH2 TRP A 983      26.175  29.374  -2.796  1.00  0.00           H  
ATOM   3131  N   PHE A 984      22.012  31.477  -9.757  1.00 13.65           N  
ATOM   3132  CA  PHE A 984      21.780  31.155 -11.161  1.00 12.51           C  
ATOM   3133  C   PHE A 984      22.111  29.684 -11.406  1.00 11.34           C  
ATOM   3134  O   PHE A 984      23.132  29.205 -10.915  1.00 11.01           O  
ATOM   3135  CB  PHE A 984      22.682  32.029 -12.051  1.00 13.86           C  
ATOM   3136  CG  PHE A 984      22.393  33.510 -11.960  1.00 15.81           C  
ATOM   3137  CD1 PHE A 984      21.292  34.052 -12.652  1.00 16.79           C  
ATOM   3138  CD2 PHE A 984      23.111  34.323 -11.059  1.00 17.64           C  
ATOM   3139  CE1 PHE A 984      20.969  35.391 -12.495  1.00 18.06           C  
ATOM   3140  CE2 PHE A 984      22.777  35.663 -10.926  1.00 19.45           C  
ATOM   3141  CZ  PHE A 984      21.716  36.196 -11.644  1.00 20.20           C  
ATOM   3142  H   PHE A 984      22.950  31.293  -9.424  1.00  0.00           H  
ATOM   3143  HA  PHE A 984      20.739  31.337 -11.422  1.00  0.00           H  
ATOM   3144  HB2 PHE A 984      23.732  31.858 -11.810  1.00  0.00           H  
ATOM   3145  HB3 PHE A 984      22.559  31.733 -13.095  1.00  0.00           H  
ATOM   3146  HD1 PHE A 984      20.702  33.427 -13.305  1.00  0.00           H  
ATOM   3147  HD2 PHE A 984      23.925  33.913 -10.479  1.00  0.00           H  
ATOM   3148  HE1 PHE A 984      20.139  35.808 -13.045  1.00  0.00           H  
ATOM   3149  HE2 PHE A 984      23.343  36.293 -10.260  1.00  0.00           H  
ATOM   3150  HZ  PHE A 984      21.469  37.241 -11.536  1.00  0.00           H  
ATOM   3151  N   LEU A 985      21.263  29.014 -12.200  1.00 10.52           N  
ATOM   3152  CA  LEU A 985      21.424  27.622 -12.611  1.00 10.02           C  
ATOM   3153  C   LEU A 985      22.494  27.520 -13.712  1.00 10.70           C  
ATOM   3154  O   LEU A 985      22.165  27.668 -14.885  1.00 11.10           O  
ATOM   3155  CB  LEU A 985      20.040  27.101 -13.063  1.00  9.76           C  
ATOM   3156  CG  LEU A 985      19.982  25.591 -13.376  1.00  9.23           C  
ATOM   3157  CD1 LEU A 985      20.312  24.733 -12.142  1.00  9.42           C  
ATOM   3158  CD2 LEU A 985      18.626  25.202 -14.005  1.00  9.32           C  
ATOM   3159  H   LEU A 985      20.448  29.490 -12.564  1.00  0.00           H  
ATOM   3160  HA  LEU A 985      21.755  27.042 -11.747  1.00  0.00           H  
ATOM   3161  HB2 LEU A 985      19.309  27.323 -12.289  1.00  0.00           H  
ATOM   3162  HB3 LEU A 985      19.711  27.666 -13.938  1.00  0.00           H  
ATOM   3163  HG  LEU A 985      20.745  25.376 -14.120  1.00  0.00           H  
ATOM   3164 HD11 LEU A 985      19.832  23.756 -12.180  1.00  0.00           H  
ATOM   3165 HD12 LEU A 985      21.385  24.555 -12.069  1.00  0.00           H  
ATOM   3166 HD13 LEU A 985      20.001  25.220 -11.218  1.00  0.00           H  
ATOM   3167 HD21 LEU A 985      18.767  24.747 -14.985  1.00  0.00           H  
ATOM   3168 HD22 LEU A 985      18.073  24.489 -13.395  1.00  0.00           H  
ATOM   3169 HD23 LEU A 985      17.975  26.066 -14.143  1.00  0.00           H  
ATOM   3170  N   ALA A 986      23.756  27.305 -13.314  1.00  9.70           N  
ATOM   3171  CA  ALA A 986      24.904  27.241 -14.220  1.00  9.52           C  
ATOM   3172  C   ALA A 986      25.051  25.890 -14.941  1.00  8.65           C  
ATOM   3173  O   ALA A 986      25.507  25.881 -16.085  1.00  8.69           O  
ATOM   3174  CB  ALA A 986      26.177  27.571 -13.431  1.00  9.74           C  
ATOM   3175  H   ALA A 986      23.957  27.185 -12.330  1.00  0.00           H  
ATOM   3176  HA  ALA A 986      24.782  28.011 -14.985  1.00  0.00           H  
ATOM   3177  HB1 ALA A 986      27.058  27.560 -14.074  1.00  0.00           H  
ATOM   3178  HB2 ALA A 986      26.110  28.566 -12.989  1.00  0.00           H  
ATOM   3179  HB3 ALA A 986      26.347  26.859 -12.622  1.00  0.00           H  
ATOM   3180  N   GLY A 987      24.673  24.787 -14.273  1.00  8.31           N  
ATOM   3181  CA  GLY A 987      24.811  23.437 -14.812  1.00  7.94           C  
ATOM   3182  C   GLY A 987      23.745  22.504 -14.221  1.00  8.00           C  
ATOM   3183  O   GLY A 987      23.047  22.847 -13.267  1.00  8.29           O  
ATOM   3184  H   GLY A 987      24.299  24.872 -13.337  1.00  0.00           H  
ATOM   3185  HA2 GLY A 987      24.718  23.450 -15.896  1.00  0.00           H  
ATOM   3186  HA3 GLY A 987      25.805  23.054 -14.579  1.00  0.00           H  
ATOM   3187  N   VAL A 988      23.651  21.304 -14.813  1.00  8.15           N  
ATOM   3188  CA  VAL A 988      22.741  20.214 -14.451  1.00  7.84           C  
ATOM   3189  C   VAL A 988      23.564  18.915 -14.406  1.00  7.81           C  
ATOM   3190  O   VAL A 988      24.153  18.565 -15.426  1.00  7.98           O  
ATOM   3191  CB  VAL A 988      21.625  20.073 -15.530  1.00  8.17           C  
ATOM   3192  CG1 VAL A 988      20.834  18.751 -15.524  1.00  8.75           C  
ATOM   3193  CG2 VAL A 988      20.626  21.231 -15.434  1.00  8.64           C  
ATOM   3194  H   VAL A 988      24.245  21.109 -15.607  1.00  0.00           H  
ATOM   3195  HA  VAL A 988      22.290  20.394 -13.475  1.00  0.00           H  
ATOM   3196  HB  VAL A 988      22.101  20.153 -16.509  1.00  0.00           H  
ATOM   3197 HG11 VAL A 988      20.078  18.763 -16.307  1.00  0.00           H  
ATOM   3198 HG12 VAL A 988      21.454  17.875 -15.710  1.00  0.00           H  
ATOM   3199 HG13 VAL A 988      20.324  18.621 -14.572  1.00  0.00           H  
ATOM   3200 HG21 VAL A 988      19.986  21.258 -16.315  1.00  0.00           H  
ATOM   3201 HG22 VAL A 988      19.996  21.139 -14.548  1.00  0.00           H  
ATOM   3202 HG23 VAL A 988      21.128  22.190 -15.369  1.00  0.00           H  
ATOM   3203  N   THR A 989      23.622  18.266 -13.236  1.00  8.00           N  
ATOM   3204  CA  THR A 989      24.461  17.092 -12.955  1.00  8.28           C  
ATOM   3205  C   THR A 989      24.300  15.964 -13.998  1.00  8.35           C  
ATOM   3206  O   THR A 989      23.217  15.381 -14.087  1.00  8.35           O  
ATOM   3207  CB  THR A 989      24.183  16.534 -11.535  1.00  8.64           C  
ATOM   3208  CG2 THR A 989      25.111  15.384 -11.106  1.00  8.42           C  
ATOM   3209  OG1 THR A 989      24.321  17.568 -10.571  1.00  8.54           O  
ATOM   3210  H   THR A 989      23.080  18.630 -12.460  1.00  0.00           H  
ATOM   3211  HA  THR A 989      25.502  17.404 -12.995  1.00  0.00           H  
ATOM   3212  HB  THR A 989      23.152  16.185 -11.486  1.00  0.00           H  
ATOM   3213  HG1 THR A 989      23.546  18.144 -10.606  1.00  0.00           H  
ATOM   3214 HG21 THR A 989      24.891  15.076 -10.085  1.00  0.00           H  
ATOM   3215 HG22 THR A 989      24.989  14.501 -11.734  1.00  0.00           H  
ATOM   3216 HG23 THR A 989      26.159  15.684 -11.152  1.00  0.00           H  
ATOM   3217  N   SER A 990      25.362  15.742 -14.787  1.00  8.82           N  
ATOM   3218  CA ASER A 990      25.347  14.922 -15.989  0.50  8.33           C  
ATOM   3219  CA BSER A 990      25.315  14.747 -15.685  0.50  8.98           C  
ATOM   3220  C   SER A 990      26.185  13.653 -15.769  1.00  9.04           C  
ATOM   3221  O   SER A 990      25.620  12.566 -15.842  1.00  9.33           O  
ATOM   3222  CB ASER A 990      25.782  15.795 -17.192  0.50  7.76           C  
ATOM   3223  CB BSER A 990      25.651  15.351 -17.074  0.50  9.34           C  
ATOM   3224  OG ASER A 990      25.866  15.093 -18.414  0.50  6.84           O  
ATOM   3225  OG BSER A 990      25.559  16.729 -17.033  0.50 10.20           O  
ATOM   3226  H   SER A 990      26.244  16.213 -14.615  1.00  0.00           H  
ATOM   3227  HA ASER A 990      24.328  14.594 -16.200  0.50  0.00           H  
ATOM   3228  HA BSER A 990      24.278  14.417 -15.742  0.50  0.00           H  
ATOM   3229  HB2ASER A 990      25.076  16.616 -17.323  0.50  0.00           H  
ATOM   3230  HB2BSER A 990      26.663  15.063 -17.360  0.50  0.00           H  
ATOM   3231  HB3ASER A 990      26.756  16.247 -17.014  0.50  0.00           H  
ATOM   3232  HB3BSER A 990      24.954  14.963 -17.817  0.50  0.00           H  
ATOM   3233  HG ASER A 990      25.016  14.668 -18.602  0.50  0.00           H  
ATOM   3234  HG BSER A 990      25.769  17.090 -17.897  0.50  0.00           H  
ATOM   3235  N   PHE A 991      27.482  13.777 -15.452  1.00  8.90           N  
ATOM   3236  CA  PHE A 991      28.359  12.626 -15.228  1.00  9.39           C  
ATOM   3237  C   PHE A 991      29.605  13.013 -14.418  1.00  9.52           C  
ATOM   3238  O   PHE A 991      29.667  14.093 -13.834  1.00  9.37           O  
ATOM   3239  CB  PHE A 991      28.670  11.859 -16.547  1.00  9.81           C  
ATOM   3240  CG  PHE A 991      29.456  12.596 -17.623  1.00 10.07           C  
ATOM   3241  CD1 PHE A 991      30.868  12.642 -17.610  1.00 10.26           C  
ATOM   3242  CD2 PHE A 991      28.764  13.356 -18.586  1.00  9.92           C  
ATOM   3243  CE1 PHE A 991      31.548  13.371 -18.576  1.00 10.44           C  
ATOM   3244  CE2 PHE A 991      29.462  14.070 -19.549  1.00  9.96           C  
ATOM   3245  CZ  PHE A 991      30.849  14.064 -19.554  1.00 10.03           C  
ATOM   3246  H   PHE A 991      27.913  14.691 -15.329  1.00  0.00           H  
ATOM   3247  HA  PHE A 991      27.810  11.946 -14.580  1.00  0.00           H  
ATOM   3248  HB2 PHE A 991      29.218  10.945 -16.316  1.00  0.00           H  
ATOM   3249  HB3 PHE A 991      27.741  11.499 -16.988  1.00  0.00           H  
ATOM   3250  HD1 PHE A 991      31.436  12.102 -16.868  1.00  0.00           H  
ATOM   3251  HD2 PHE A 991      27.685  13.371 -18.592  1.00  0.00           H  
ATOM   3252  HE1 PHE A 991      32.627  13.395 -18.574  1.00  0.00           H  
ATOM   3253  HE2 PHE A 991      28.917  14.633 -20.293  1.00  0.00           H  
ATOM   3254  HZ  PHE A 991      31.381  14.624 -20.310  1.00  0.00           H  
ATOM   3255  N   GLY A 992      30.575  12.102 -14.371  1.00  9.58           N  
ATOM   3256  CA  GLY A 992      31.887  12.277 -13.780  1.00  9.95           C  
ATOM   3257  C   GLY A 992      32.616  10.951 -14.033  1.00 11.38           C  
ATOM   3258  O   GLY A 992      32.100  10.071 -14.736  1.00 11.36           O  
ATOM   3259  H   GLY A 992      30.470  11.213 -14.843  1.00  0.00           H  
ATOM   3260  HA2 GLY A 992      32.416  13.107 -14.250  1.00  0.00           H  
ATOM   3261  HA3 GLY A 992      31.807  12.479 -12.715  1.00  0.00           H  
ATOM   3262  N   TYR A 993      33.819  10.807 -13.472  1.00 11.35           N  
ATOM   3263  CA  TYR A 993      34.577   9.558 -13.459  1.00 12.45           C  
ATOM   3264  C   TYR A 993      34.572   9.091 -12.003  1.00 13.04           C  
ATOM   3265  O   TYR A 993      35.238   9.706 -11.167  1.00 12.70           O  
ATOM   3266  CB  TYR A 993      35.991   9.781 -14.036  1.00 12.75           C  
ATOM   3267  CG  TYR A 993      36.859   8.534 -14.095  1.00 13.29           C  
ATOM   3268  CD1 TYR A 993      36.918   7.758 -15.271  1.00 13.67           C  
ATOM   3269  CD2 TYR A 993      37.591   8.128 -12.962  1.00 13.89           C  
ATOM   3270  CE1 TYR A 993      37.701   6.589 -15.310  1.00 14.73           C  
ATOM   3271  CE2 TYR A 993      38.358   6.949 -12.991  1.00 14.78           C  
ATOM   3272  CZ  TYR A 993      38.414   6.179 -14.169  1.00 15.52           C  
ATOM   3273  OH  TYR A 993      39.154   5.036 -14.207  1.00 17.49           O  
ATOM   3274  H   TYR A 993      34.183  11.531 -12.869  1.00  0.00           H  
ATOM   3275  HA  TYR A 993      34.097   8.787 -14.061  1.00  0.00           H  
ATOM   3276  HB2 TYR A 993      35.912  10.181 -15.046  1.00  0.00           H  
ATOM   3277  HB3 TYR A 993      36.512  10.540 -13.458  1.00  0.00           H  
ATOM   3278  HD1 TYR A 993      36.351   8.040 -16.145  1.00  0.00           H  
ATOM   3279  HD2 TYR A 993      37.541   8.714 -12.058  1.00  0.00           H  
ATOM   3280  HE1 TYR A 993      37.739   5.999 -16.214  1.00  0.00           H  
ATOM   3281  HE2 TYR A 993      38.892   6.639 -12.105  1.00  0.00           H  
ATOM   3282  HH  TYR A 993      39.514   4.795 -13.346  1.00  0.00           H  
ATOM   3283  N   GLU A 994      33.741   8.075 -11.729  1.00 13.93           N  
ATOM   3284  CA  GLU A 994      33.347   7.614 -10.396  1.00 15.33           C  
ATOM   3285  C   GLU A 994      32.697   8.779  -9.622  1.00 14.45           C  
ATOM   3286  O   GLU A 994      31.866   9.480 -10.204  1.00 14.19           O  
ATOM   3287  CB  GLU A 994      34.521   6.919  -9.665  1.00 15.85           C  
ATOM   3288  CG  GLU A 994      35.164   5.775 -10.482  1.00 17.42           C  
ATOM   3289  CD  GLU A 994      36.281   5.039  -9.741  1.00 19.80           C  
ATOM   3290  OE1 GLU A 994      36.253   5.020  -8.492  1.00 19.02           O  
ATOM   3291  OE2 GLU A 994      37.162   4.500 -10.443  1.00 20.54           O1-
ATOM   3292  H   GLU A 994      33.206   7.684 -12.488  1.00  0.00           H  
ATOM   3293  HA  GLU A 994      32.561   6.873 -10.546  1.00  0.00           H  
ATOM   3294  HB2 GLU A 994      35.277   7.653  -9.392  1.00  0.00           H  
ATOM   3295  HB3 GLU A 994      34.150   6.514  -8.723  1.00  0.00           H  
ATOM   3296  HG2 GLU A 994      34.405   5.043 -10.759  1.00  0.00           H  
ATOM   3297  HG3 GLU A 994      35.578   6.162 -11.413  1.00  0.00           H  
ATOM   3298  N   CYS A 995      33.085   9.001  -8.362  1.00 14.02           N  
ATOM   3299  CA  CYS A 995      32.735  10.199  -7.610  1.00 13.74           C  
ATOM   3300  C   CYS A 995      33.946  10.574  -6.755  1.00 13.23           C  
ATOM   3301  O   CYS A 995      34.454   9.710  -6.042  1.00 12.53           O  
ATOM   3302  CB  CYS A 995      31.494   9.971  -6.719  1.00 15.49           C  
ATOM   3303  SG  CYS A 995      30.021   9.297  -7.539  1.00 19.59           S  
ATOM   3304  H   CYS A 995      33.791   8.415  -7.935  1.00  0.00           H  
ATOM   3305  HA  CYS A 995      32.535  11.026  -8.287  1.00  0.00           H  
ATOM   3306  HB2 CYS A 995      31.740   9.306  -5.892  1.00  0.00           H  
ATOM   3307  HB3 CYS A 995      31.210  10.922  -6.265  1.00  0.00           H  
ATOM   3308  N   ALA A 996      34.353  11.849  -6.810  1.00 12.78           N  
ATOM   3309  CA  ALA A 996      35.268  12.504  -5.871  1.00 12.27           C  
ATOM   3310  C   ALA A 996      36.722  11.995  -5.858  1.00 12.42           C  
ATOM   3311  O   ALA A 996      37.437  12.267  -4.890  1.00 12.88           O  
ATOM   3312  CB  ALA A 996      34.646  12.521  -4.460  1.00 12.22           C  
ATOM   3313  H   ALA A 996      33.928  12.478  -7.487  1.00  0.00           H  
ATOM   3314  HA  ALA A 996      35.355  13.536  -6.210  1.00  0.00           H  
ATOM   3315  HB1 ALA A 996      35.235  13.131  -3.782  1.00  0.00           H  
ATOM   3316  HB2 ALA A 996      33.639  12.934  -4.465  1.00  0.00           H  
ATOM   3317  HB3 ALA A 996      34.599  11.520  -4.030  1.00  0.00           H  
ATOM   3318  N   LEU A 997      37.169  11.333  -6.933  1.00 13.05           N  
ATOM   3319  CA  LEU A 997      38.582  10.993  -7.126  1.00 13.23           C  
ATOM   3320  C   LEU A 997      39.412  12.277  -7.386  1.00 13.73           C  
ATOM   3321  O   LEU A 997      38.890  13.197  -8.019  1.00 12.89           O  
ATOM   3322  CB  LEU A 997      38.741  10.023  -8.319  1.00 13.91           C  
ATOM   3323  CG  LEU A 997      38.047   8.651  -8.201  1.00 13.63           C  
ATOM   3324  CD1 LEU A 997      38.296   7.834  -9.490  1.00 13.81           C  
ATOM   3325  CD2 LEU A 997      38.465   7.878  -6.933  1.00 15.96           C  
ATOM   3326  H   LEU A 997      36.561  11.229  -7.733  1.00  0.00           H  
ATOM   3327  HA  LEU A 997      38.908  10.486  -6.222  1.00  0.00           H  
ATOM   3328  HB2 LEU A 997      38.363  10.496  -9.219  1.00  0.00           H  
ATOM   3329  HB3 LEU A 997      39.805   9.857  -8.494  1.00  0.00           H  
ATOM   3330  HG  LEU A 997      36.971   8.820  -8.134  1.00  0.00           H  
ATOM   3331 HD11 LEU A 997      38.684   6.835  -9.295  1.00  0.00           H  
ATOM   3332 HD12 LEU A 997      37.379   7.714 -10.064  1.00  0.00           H  
ATOM   3333 HD13 LEU A 997      39.012   8.320 -10.152  1.00  0.00           H  
ATOM   3334 HD21 LEU A 997      38.576   6.808  -7.109  1.00  0.00           H  
ATOM   3335 HD22 LEU A 997      39.414   8.234  -6.531  1.00  0.00           H  
ATOM   3336 HD23 LEU A 997      37.713   7.991  -6.152  1.00  0.00           H  
ATOM   3337  N   PRO A 998      40.691  12.318  -6.934  1.00 14.69           N  
ATOM   3338  CA  PRO A 998      41.644  13.387  -7.306  1.00 14.85           C  
ATOM   3339  C   PRO A 998      41.823  13.562  -8.827  1.00 14.85           C  
ATOM   3340  O   PRO A 998      42.086  12.579  -9.521  1.00 13.59           O  
ATOM   3341  CB  PRO A 998      42.965  12.961  -6.637  1.00 16.58           C  
ATOM   3342  CG  PRO A 998      42.555  12.046  -5.499  1.00 16.30           C  
ATOM   3343  CD  PRO A 998      41.322  11.341  -6.043  1.00 15.46           C  
ATOM   3344  HA  PRO A 998      41.286  14.313  -6.855  1.00  0.00           H  
ATOM   3345  HB2 PRO A 998      43.596  12.400  -7.328  1.00  0.00           H  
ATOM   3346  HB3 PRO A 998      43.547  13.813  -6.284  1.00  0.00           H  
ATOM   3347  HG2 PRO A 998      43.343  11.361  -5.185  1.00  0.00           H  
ATOM   3348  HG3 PRO A 998      42.273  12.648  -4.636  1.00  0.00           H  
ATOM   3349  HD2 PRO A 998      41.599  10.459  -6.622  1.00  0.00           H  
ATOM   3350  HD3 PRO A 998      40.689  11.032  -5.212  1.00  0.00           H  
ATOM   3351  N   ASN A 999      41.660  14.811  -9.302  1.00 13.93           N  
ATOM   3352  CA  ASN A 999      41.792  15.242 -10.705  1.00 14.81           C  
ATOM   3353  C   ASN A 999      40.780  14.552 -11.647  1.00 13.72           C  
ATOM   3354  O   ASN A 999      41.110  14.259 -12.795  1.00 12.94           O  
ATOM   3355  CB  ASN A 999      43.261  15.105 -11.193  1.00 17.57           C  
ATOM   3356  CG  ASN A 999      44.224  16.025 -10.442  1.00 20.08           C  
ATOM   3357  ND2 ASN A 999      45.084  15.457  -9.595  1.00 23.76           N  
ATOM   3358  OD1 ASN A 999      44.195  17.238 -10.635  1.00 19.38           O  
ATOM   3359  H   ASN A 999      41.459  15.550  -8.642  1.00  0.00           H  
ATOM   3360  HA  ASN A 999      41.533  16.302 -10.694  1.00  0.00           H  
ATOM   3361  HB2 ASN A 999      43.602  14.071 -11.139  1.00  0.00           H  
ATOM   3362  HB3 ASN A 999      43.334  15.387 -12.244  1.00  0.00           H  
ATOM   3363 HD21 ASN A 999      45.079  14.458  -9.452  1.00  0.00           H  
ATOM   3364 HD22 ASN A 999      45.731  16.030  -9.072  1.00  0.00           H  
ATOM   3365  N   ARG A1000      39.573  14.295 -11.130  1.00 12.61           N  
ATOM   3366  CA  ARG A1000      38.431  13.770 -11.869  1.00 12.77           C  
ATOM   3367  C   ARG A1000      37.200  14.612 -11.482  1.00 12.30           C  
ATOM   3368  O   ARG A1000      36.541  14.279 -10.496  1.00 13.26           O  
ATOM   3369  CB  ARG A1000      38.227  12.286 -11.512  1.00 12.59           C  
ATOM   3370  CG  ARG A1000      39.320  11.322 -12.011  1.00 13.52           C  
ATOM   3371  CD  ARG A1000      39.493  11.337 -13.540  1.00 13.43           C  
ATOM   3372  NE  ARG A1000      40.142  10.112 -14.022  1.00 13.89           N  
ATOM   3373  CZ  ARG A1000      40.120   9.685 -15.294  1.00 14.39           C  
ATOM   3374  NH1 ARG A1000      39.548  10.413 -16.256  1.00 13.54           N1+
ATOM   3375  NH2 ARG A1000      40.670   8.513 -15.612  1.00 14.61           N1+
ATOM   3376  H   ARG A1000      39.401  14.492 -10.152  1.00  0.00           H  
ATOM   3377  HA  ARG A1000      38.600  13.833 -12.943  1.00  0.00           H  
ATOM   3378  HB2 ARG A1000      38.140  12.212 -10.431  1.00  0.00           H  
ATOM   3379  HB3 ARG A1000      37.264  11.953 -11.898  1.00  0.00           H  
ATOM   3380  HG2 ARG A1000      40.260  11.641 -11.558  1.00  0.00           H  
ATOM   3381  HG3 ARG A1000      39.149  10.310 -11.646  1.00  0.00           H  
ATOM   3382  HD2 ARG A1000      38.553  11.550 -14.047  1.00  0.00           H  
ATOM   3383  HD3 ARG A1000      40.186  12.128 -13.826  1.00  0.00           H  
ATOM   3384  HE  ARG A1000      40.643   9.571 -13.332  1.00  0.00           H  
ATOM   3385 HH11 ARG A1000      39.271  11.371 -16.082  1.00  0.00           H  
ATOM   3386 HH12 ARG A1000      39.456  10.042 -17.203  1.00  0.00           H  
ATOM   3387 HH21 ARG A1000      41.074   7.904 -14.918  1.00  0.00           H  
ATOM   3388 HH22 ARG A1000      40.647   8.207 -16.585  1.00  0.00           H  
ATOM   3389  H01 ARG A1000      41.361   9.018 -15.076  1.00 14.61           H  
ATOM   3390  N   PRO A1001      36.942  15.719 -12.210  1.00 11.79           N  
ATOM   3391  CA  PRO A1001      35.810  16.601 -11.903  1.00 11.66           C  
ATOM   3392  C   PRO A1001      34.474  15.985 -12.345  1.00 11.21           C  
ATOM   3393  O   PRO A1001      34.418  15.304 -13.372  1.00 11.72           O  
ATOM   3394  CB  PRO A1001      36.142  17.878 -12.689  1.00 11.47           C  
ATOM   3395  CG  PRO A1001      36.905  17.385 -13.910  1.00 11.50           C  
ATOM   3396  CD  PRO A1001      37.706  16.208 -13.363  1.00 11.30           C  
ATOM   3397  HA  PRO A1001      35.769  16.828 -10.835  1.00  0.00           H  
ATOM   3398  HB2 PRO A1001      35.264  18.470 -12.948  1.00  0.00           H  
ATOM   3399  HB3 PRO A1001      36.789  18.510 -12.080  1.00  0.00           H  
ATOM   3400  HG2 PRO A1001      36.196  17.025 -14.656  1.00  0.00           H  
ATOM   3401  HG3 PRO A1001      37.523  18.148 -14.384  1.00  0.00           H  
ATOM   3402  HD2 PRO A1001      37.847  15.457 -14.140  1.00  0.00           H  
ATOM   3403  HD3 PRO A1001      38.684  16.533 -13.011  1.00  0.00           H  
ATOM   3404  N   GLY A1002      33.420  16.328 -11.596  1.00 10.64           N  
ATOM   3405  CA  GLY A1002      32.038  16.117 -11.998  1.00 10.27           C  
ATOM   3406  C   GLY A1002      31.757  17.022 -13.200  1.00  9.13           C  
ATOM   3407  O   GLY A1002      32.249  18.155 -13.269  1.00  8.92           O  
ATOM   3408  H   GLY A1002      33.545  17.015 -10.862  1.00  0.00           H  
ATOM   3409  HA2 GLY A1002      31.865  15.067 -12.238  1.00  0.00           H  
ATOM   3410  HA3 GLY A1002      31.371  16.395 -11.182  1.00  0.00           H  
ATOM   3411  N   VAL A1003      30.977  16.505 -14.145  1.00  8.18           N  
ATOM   3412  CA  VAL A1003      30.631  17.184 -15.376  1.00  7.92           C  
ATOM   3413  C   VAL A1003      29.112  17.378 -15.374  1.00  7.46           C  
ATOM   3414  O   VAL A1003      28.336  16.480 -15.028  1.00  7.06           O  
ATOM   3415  CB  VAL A1003      31.063  16.385 -16.631  1.00  7.86           C  
ATOM   3416  CG1 VAL A1003      30.812  17.169 -17.933  1.00  8.01           C  
ATOM   3417  CG2 VAL A1003      32.549  15.987 -16.544  1.00  7.81           C  
ATOM   3418  H   VAL A1003      30.513  15.609 -14.003  1.00  0.00           H  
ATOM   3419  HA  VAL A1003      31.109  18.164 -15.425  1.00  0.00           H  
ATOM   3420  HB  VAL A1003      30.479  15.463 -16.688  1.00  0.00           H  
ATOM   3421 HG11 VAL A1003      31.241  16.659 -18.794  1.00  0.00           H  
ATOM   3422 HG12 VAL A1003      29.748  17.294 -18.140  1.00  0.00           H  
ATOM   3423 HG13 VAL A1003      31.266  18.159 -17.889  1.00  0.00           H  
ATOM   3424 HG21 VAL A1003      32.906  15.534 -17.467  1.00  0.00           H  
ATOM   3425 HG22 VAL A1003      33.181  16.848 -16.334  1.00  0.00           H  
ATOM   3426 HG23 VAL A1003      32.712  15.269 -15.742  1.00  0.00           H  
ATOM   3427  N   TYR A1004      28.729  18.594 -15.724  1.00  7.40           N  
ATOM   3428  CA  TYR A1004      27.372  19.122 -15.662  1.00  7.20           C  
ATOM   3429  C   TYR A1004      27.039  19.703 -17.046  1.00  7.18           C  
ATOM   3430  O   TYR A1004      27.911  20.309 -17.663  1.00  7.08           O  
ATOM   3431  CB  TYR A1004      27.301  20.220 -14.567  1.00  7.10           C  
ATOM   3432  CG  TYR A1004      27.795  19.827 -13.178  1.00  7.18           C  
ATOM   3433  CD1 TYR A1004      29.175  19.838 -12.877  1.00  7.22           C  
ATOM   3434  CD2 TYR A1004      26.880  19.452 -12.174  1.00  7.19           C  
ATOM   3435  CE1 TYR A1004      29.634  19.406 -11.619  1.00  7.25           C  
ATOM   3436  CE2 TYR A1004      27.339  19.015 -10.915  1.00  7.30           C  
ATOM   3437  CZ  TYR A1004      28.719  18.968 -10.646  1.00  7.47           C  
ATOM   3438  OH  TYR A1004      29.176  18.494  -9.451  1.00  7.48           O  
ATOM   3439  H   TYR A1004      29.426  19.257 -16.040  1.00  0.00           H  
ATOM   3440  HA  TYR A1004      26.668  18.323 -15.428  1.00  0.00           H  
ATOM   3441  HB2 TYR A1004      27.881  21.087 -14.878  1.00  0.00           H  
ATOM   3442  HB3 TYR A1004      26.276  20.576 -14.481  1.00  0.00           H  
ATOM   3443  HD1 TYR A1004      29.894  20.145 -13.621  1.00  0.00           H  
ATOM   3444  HD2 TYR A1004      25.820  19.494 -12.364  1.00  0.00           H  
ATOM   3445  HE1 TYR A1004      30.693  19.386 -11.408  1.00  0.00           H  
ATOM   3446  HE2 TYR A1004      26.630  18.710 -10.160  1.00  0.00           H  
ATOM   3447  HH  TYR A1004      28.477  18.139  -8.893  1.00  0.00           H  
ATOM   3448  N   ALA A1005      25.791  19.538 -17.512  1.00  7.44           N  
ATOM   3449  CA  ALA A1005      25.302  20.119 -18.764  1.00  7.15           C  
ATOM   3450  C   ALA A1005      25.064  21.628 -18.595  1.00  7.63           C  
ATOM   3451  O   ALA A1005      24.160  22.009 -17.853  1.00  7.36           O  
ATOM   3452  CB  ALA A1005      24.022  19.387 -19.197  1.00  7.27           C  
ATOM   3453  H   ALA A1005      25.110  19.041 -16.951  1.00  0.00           H  
ATOM   3454  HA  ALA A1005      26.052  19.956 -19.540  1.00  0.00           H  
ATOM   3455  HB1 ALA A1005      23.620  19.804 -20.121  1.00  0.00           H  
ATOM   3456  HB2 ALA A1005      24.222  18.331 -19.377  1.00  0.00           H  
ATOM   3457  HB3 ALA A1005      23.242  19.448 -18.438  1.00  0.00           H  
ATOM   3458  N   ARG A1006      25.907  22.440 -19.258  1.00  7.36           N  
ATOM   3459  CA  ARG A1006      25.965  23.902 -19.184  1.00  7.86           C  
ATOM   3460  C   ARG A1006      24.657  24.559 -19.653  1.00  7.96           C  
ATOM   3461  O   ARG A1006      24.386  24.583 -20.852  1.00  7.69           O  
ATOM   3462  CB  ARG A1006      27.174  24.384 -20.013  1.00  8.08           C  
ATOM   3463  CG  ARG A1006      27.471  25.892 -19.915  1.00  8.45           C  
ATOM   3464  CD  ARG A1006      28.612  26.341 -20.843  1.00  9.25           C  
ATOM   3465  NE  ARG A1006      29.924  25.822 -20.430  1.00  8.94           N  
ATOM   3466  CZ  ARG A1006      30.780  26.419 -19.583  1.00  9.60           C  
ATOM   3467  NH1 ARG A1006      30.493  27.603 -19.024  1.00 10.06           N1+
ATOM   3468  NH2 ARG A1006      31.943  25.823 -19.294  1.00 10.02           N1+
ATOM   3469  H   ARG A1006      26.583  22.015 -19.878  1.00  0.00           H  
ATOM   3470  HA  ARG A1006      26.138  24.170 -18.141  1.00  0.00           H  
ATOM   3471  HB2 ARG A1006      28.059  23.842 -19.692  1.00  0.00           H  
ATOM   3472  HB3 ARG A1006      27.018  24.117 -21.060  1.00  0.00           H  
ATOM   3473  HG2 ARG A1006      26.593  26.509 -20.099  1.00  0.00           H  
ATOM   3474  HG3 ARG A1006      27.761  26.081 -18.881  1.00  0.00           H  
ATOM   3475  HD2 ARG A1006      28.442  25.850 -21.800  1.00  0.00           H  
ATOM   3476  HD3 ARG A1006      28.600  27.408 -21.068  1.00  0.00           H  
ATOM   3477  HE  ARG A1006      30.162  24.901 -20.777  1.00  0.00           H  
ATOM   3478 HH11 ARG A1006      29.619  28.060 -19.239  1.00  0.00           H  
ATOM   3479 HH12 ARG A1006      31.143  28.045 -18.390  1.00  0.00           H  
ATOM   3480 HH21 ARG A1006      32.183  24.930 -19.708  1.00  0.00           H  
ATOM   3481 HH22 ARG A1006      32.601  26.258 -18.664  1.00  0.00           H  
ATOM   3482  H01 ARG A1006      30.967  26.080 -19.270  1.00 10.02           H  
ATOM   3483  N   VAL A1007      23.878  25.072 -18.691  1.00  7.74           N  
ATOM   3484  CA  VAL A1007      22.521  25.587 -18.891  1.00  8.35           C  
ATOM   3485  C   VAL A1007      22.438  26.912 -19.678  1.00  9.23           C  
ATOM   3486  O   VAL A1007      21.388  27.177 -20.262  1.00 11.01           O  
ATOM   3487  CB  VAL A1007      21.798  25.700 -17.522  1.00  8.14           C  
ATOM   3488  CG1 VAL A1007      20.475  26.492 -17.489  1.00  7.79           C  
ATOM   3489  CG2 VAL A1007      21.548  24.297 -16.953  1.00  7.48           C  
ATOM   3490  H   VAL A1007      24.192  25.029 -17.732  1.00  0.00           H  
ATOM   3491  HA  VAL A1007      21.982  24.850 -19.488  1.00  0.00           H  
ATOM   3492  HB  VAL A1007      22.485  26.198 -16.841  1.00  0.00           H  
ATOM   3493 HG11 VAL A1007      20.018  26.453 -16.500  1.00  0.00           H  
ATOM   3494 HG12 VAL A1007      20.623  27.546 -17.718  1.00  0.00           H  
ATOM   3495 HG13 VAL A1007      19.756  26.089 -18.201  1.00  0.00           H  
ATOM   3496 HG21 VAL A1007      21.015  24.344 -16.008  1.00  0.00           H  
ATOM   3497 HG22 VAL A1007      20.949  23.692 -17.633  1.00  0.00           H  
ATOM   3498 HG23 VAL A1007      22.480  23.765 -16.770  1.00  0.00           H  
ATOM   3499  N   SER A1008      23.538  27.685 -19.753  1.00  9.91           N  
ATOM   3500  CA  SER A1008      23.635  28.898 -20.576  1.00 10.17           C  
ATOM   3501  C   SER A1008      23.493  28.638 -22.095  1.00 10.46           C  
ATOM   3502  O   SER A1008      22.982  29.507 -22.799  1.00 10.32           O  
ATOM   3503  CB  SER A1008      24.917  29.677 -20.212  1.00 10.74           C  
ATOM   3504  OG  SER A1008      26.094  29.057 -20.692  1.00 10.58           O  
ATOM   3505  H   SER A1008      24.378  27.408 -19.265  1.00  0.00           H  
ATOM   3506  HA  SER A1008      22.799  29.534 -20.285  1.00  0.00           H  
ATOM   3507  HB2 SER A1008      24.870  30.680 -20.637  1.00  0.00           H  
ATOM   3508  HB3 SER A1008      24.995  29.805 -19.132  1.00  0.00           H  
ATOM   3509  HG  SER A1008      26.829  29.658 -20.550  1.00  0.00           H  
ATOM   3510  N   ARG A1009      23.880  27.432 -22.551  1.00  9.37           N  
ATOM   3511  CA  ARG A1009      23.680  26.933 -23.916  1.00 10.16           C  
ATOM   3512  C   ARG A1009      22.226  26.523 -24.220  1.00  9.85           C  
ATOM   3513  O   ARG A1009      21.885  26.413 -25.397  1.00 10.08           O  
ATOM   3514  CB  ARG A1009      24.612  25.724 -24.142  1.00  9.48           C  
ATOM   3515  CG  ARG A1009      26.110  26.077 -24.198  1.00  9.83           C  
ATOM   3516  CD  ARG A1009      26.573  26.589 -25.573  1.00 10.46           C  
ATOM   3517  NE  ARG A1009      26.476  25.535 -26.592  1.00 10.72           N  
ATOM   3518  CZ  ARG A1009      26.543  25.693 -27.923  1.00 11.61           C  
ATOM   3519  NH1 ARG A1009      26.776  26.891 -28.477  1.00 11.58           N1+
ATOM   3520  NH2 ARG A1009      26.368  24.624 -28.708  1.00 11.80           N1+
ATOM   3521  H   ARG A1009      24.281  26.771 -21.899  1.00  0.00           H  
ATOM   3522  HA  ARG A1009      23.948  27.729 -24.613  1.00  0.00           H  
ATOM   3523  HB2 ARG A1009      24.445  24.998 -23.348  1.00  0.00           H  
ATOM   3524  HB3 ARG A1009      24.337  25.197 -25.057  1.00  0.00           H  
ATOM   3525  HG2 ARG A1009      26.446  26.712 -23.377  1.00  0.00           H  
ATOM   3526  HG3 ARG A1009      26.629  25.133 -24.048  1.00  0.00           H  
ATOM   3527  HD2 ARG A1009      25.858  27.342 -25.903  1.00  0.00           H  
ATOM   3528  HD3 ARG A1009      27.546  27.081 -25.538  1.00  0.00           H  
ATOM   3529  HE  ARG A1009      26.348  24.591 -26.245  1.00  0.00           H  
ATOM   3530 HH11 ARG A1009      26.932  27.696 -27.890  1.00  0.00           H  
ATOM   3531 HH12 ARG A1009      26.867  26.982 -29.479  1.00  0.00           H  
ATOM   3532 HH21 ARG A1009      26.198  23.718 -28.289  1.00  0.00           H  
ATOM   3533 HH22 ARG A1009      26.480  24.694 -29.709  1.00  0.00           H  
ATOM   3534  H01 ARG A1009      25.423  24.961 -28.826  1.00 11.80           H  
ATOM   3535  N   PHE A1010      21.412  26.285 -23.178  1.00  9.35           N  
ATOM   3536  CA  PHE A1010      20.047  25.761 -23.284  1.00 10.19           C  
ATOM   3537  C   PHE A1010      18.984  26.755 -22.800  1.00 10.63           C  
ATOM   3538  O   PHE A1010      17.814  26.380 -22.768  1.00 10.61           O  
ATOM   3539  CB  PHE A1010      19.954  24.440 -22.491  1.00  9.80           C  
ATOM   3540  CG  PHE A1010      20.916  23.377 -22.978  1.00  9.89           C  
ATOM   3541  CD1 PHE A1010      20.791  22.861 -24.284  1.00 10.85           C  
ATOM   3542  CD2 PHE A1010      22.001  22.971 -22.174  1.00  9.80           C  
ATOM   3543  CE1 PHE A1010      21.736  21.968 -24.765  1.00 11.00           C  
ATOM   3544  CE2 PHE A1010      22.939  22.081 -22.675  1.00  9.98           C  
ATOM   3545  CZ  PHE A1010      22.807  21.592 -23.967  1.00 10.23           C  
ATOM   3546  H   PHE A1010      21.764  26.408 -22.238  1.00  0.00           H  
ATOM   3547  HA  PHE A1010      19.800  25.551 -24.326  1.00  0.00           H  
ATOM   3548  HB2 PHE A1010      20.129  24.623 -21.430  1.00  0.00           H  
ATOM   3549  HB3 PHE A1010      18.948  24.027 -22.567  1.00  0.00           H  
ATOM   3550  HD1 PHE A1010      19.977  23.177 -24.919  1.00  0.00           H  
ATOM   3551  HD2 PHE A1010      22.114  23.357 -21.174  1.00  0.00           H  
ATOM   3552  HE1 PHE A1010      21.647  21.578 -25.769  1.00  0.00           H  
ATOM   3553  HE2 PHE A1010      23.779  21.781 -22.065  1.00  0.00           H  
ATOM   3554  HZ  PHE A1010      23.549  20.922 -24.362  1.00  0.00           H  
ATOM   3555  N   THR A1011      19.380  27.987 -22.435  1.00 11.63           N  
ATOM   3556  CA ATHR A1011      18.500  29.011 -21.862  0.50 12.27           C  
ATOM   3557  CA BTHR A1011      18.482  28.977 -21.977  0.50 12.32           C  
ATOM   3558  C   THR A1011      17.348  29.425 -22.803  1.00 13.24           C  
ATOM   3559  O   THR A1011      16.226  29.544 -22.318  1.00 12.93           O  
ATOM   3560  CB ATHR A1011      19.314  30.260 -21.428  0.50 12.29           C  
ATOM   3561  CB BTHR A1011      19.209  30.307 -21.574  0.50 12.29           C  
ATOM   3562  CG2ATHR A1011      18.501  31.492 -20.986  0.50 12.43           C  
ATOM   3563  CG2BTHR A1011      20.296  30.073 -20.619  0.50 11.93           C  
ATOM   3564  OG1ATHR A1011      20.129  29.890 -20.334  0.50 12.11           O  
ATOM   3565  OG1BTHR A1011      19.828  30.887 -22.695  0.50 13.03           O  
ATOM   3566  H   THR A1011      20.357  28.230 -22.511  1.00  0.00           H  
ATOM   3567  HA ATHR A1011      18.045  28.575 -20.970  0.50  0.00           H  
ATOM   3568  HA BTHR A1011      18.036  28.562 -21.073  0.50  0.00           H  
ATOM   3569  HB ATHR A1011      19.980  30.560 -22.238  0.50  0.00           H  
ATOM   3570  HB BTHR A1011      18.489  31.006 -21.148  0.50  0.00           H  
ATOM   3571  HG1ATHR A1011      20.641  29.113 -20.574  0.50  0.00           H  
ATOM   3572  HG1BTHR A1011      20.268  31.699 -22.434  0.50  0.00           H  
ATOM   3573 HG21ATHR A1011      19.152  32.262 -20.571  0.50  0.00           H  
ATOM   3574 HG21BTHR A1011      20.771  31.022 -20.369  0.50  0.00           H  
ATOM   3575 HG22ATHR A1011      17.966  31.946 -21.820  0.50  0.00           H  
ATOM   3576 HG22BTHR A1011      19.893  29.619 -19.714  0.50  0.00           H  
ATOM   3577 HG23ATHR A1011      17.772  31.230 -20.219  0.50  0.00           H  
ATOM   3578 HG23BTHR A1011      21.033  29.405 -21.064  0.50  0.00           H  
ATOM   3579  N   GLU A1012      17.613  29.555 -24.118  1.00 14.27           N  
ATOM   3580  CA  GLU A1012      16.586  29.798 -25.140  1.00 15.05           C  
ATOM   3581  C   GLU A1012      15.585  28.634 -25.268  1.00 14.43           C  
ATOM   3582  O   GLU A1012      14.380  28.884 -25.327  1.00 14.23           O  
ATOM   3583  CB  GLU A1012      17.254  30.140 -26.492  1.00 18.25           C  
ATOM   3584  CG  GLU A1012      16.261  30.371 -27.660  1.00 22.97           C  
ATOM   3585  CD  GLU A1012      16.916  30.733 -28.996  1.00 32.81           C  
ATOM   3586  OE1 GLU A1012      18.165  30.746 -29.064  1.00 30.92           O  
ATOM   3587  OE2 GLU A1012      16.138  30.981 -29.943  1.00 40.88           O1-
ATOM   3588  H   GLU A1012      18.557  29.431 -24.453  1.00  0.00           H  
ATOM   3589  HA  GLU A1012      16.018  30.676 -24.826  1.00  0.00           H  
ATOM   3590  HB2 GLU A1012      17.863  31.036 -26.363  1.00  0.00           H  
ATOM   3591  HB3 GLU A1012      17.949  29.342 -26.762  1.00  0.00           H  
ATOM   3592  HG2 GLU A1012      15.661  29.480 -27.841  1.00  0.00           H  
ATOM   3593  HG3 GLU A1012      15.565  31.168 -27.395  1.00  0.00           H  
ATOM   3594  N   TRP A1013      16.105  27.393 -25.294  1.00 12.54           N  
ATOM   3595  CA  TRP A1013      15.314  26.167 -25.392  1.00 12.25           C  
ATOM   3596  C   TRP A1013      14.403  25.938 -24.173  1.00 11.80           C  
ATOM   3597  O   TRP A1013      13.239  25.600 -24.370  1.00 12.18           O  
ATOM   3598  CB  TRP A1013      16.233  24.962 -25.685  1.00 12.05           C  
ATOM   3599  CG  TRP A1013      15.552  23.626 -25.749  1.00 12.55           C  
ATOM   3600  CD1 TRP A1013      14.774  23.191 -26.767  1.00 13.30           C  
ATOM   3601  CD2 TRP A1013      15.492  22.584 -24.727  1.00 11.86           C  
ATOM   3602  CE2 TRP A1013      14.645  21.537 -25.202  1.00 12.65           C  
ATOM   3603  CE3 TRP A1013      16.058  22.419 -23.441  1.00 11.46           C  
ATOM   3604  NE1 TRP A1013      14.242  21.959 -26.451  1.00 13.19           N  
ATOM   3605  CZ2 TRP A1013      14.369  20.392 -24.438  1.00 12.23           C  
ATOM   3606  CZ3 TRP A1013      15.804  21.264 -22.674  1.00 11.76           C  
ATOM   3607  CH2 TRP A1013      14.963  20.252 -23.173  1.00 11.51           C  
ATOM   3608  H   TRP A1013      17.105  27.274 -25.229  1.00  0.00           H  
ATOM   3609  HA  TRP A1013      14.652  26.281 -26.254  1.00  0.00           H  
ATOM   3610  HB2 TRP A1013      16.747  25.122 -26.633  1.00  0.00           H  
ATOM   3611  HB3 TRP A1013      17.015  24.900 -24.927  1.00  0.00           H  
ATOM   3612  HD1 TRP A1013      14.590  23.748 -27.675  1.00  0.00           H  
ATOM   3613  HE1 TRP A1013      13.619  21.461 -27.070  1.00  0.00           H  
ATOM   3614  HE3 TRP A1013      16.701  23.190 -23.043  1.00  0.00           H  
ATOM   3615  HZ2 TRP A1013      13.722  19.620 -24.824  1.00  0.00           H  
ATOM   3616  HZ3 TRP A1013      16.248  21.159 -21.695  1.00  0.00           H  
ATOM   3617  HH2 TRP A1013      14.762  19.373 -22.585  1.00  0.00           H  
ATOM   3618  N   ILE A1014      14.924  26.168 -22.956  1.00 11.00           N  
ATOM   3619  CA  ILE A1014      14.175  26.101 -21.697  1.00 11.26           C  
ATOM   3620  C   ILE A1014      13.044  27.151 -21.641  1.00 11.38           C  
ATOM   3621  O   ILE A1014      11.927  26.796 -21.269  1.00 10.74           O  
ATOM   3622  CB  ILE A1014      15.115  26.269 -20.461  1.00 11.01           C  
ATOM   3623  CG1 ILE A1014      16.097  25.079 -20.338  1.00 10.66           C  
ATOM   3624  CG2 ILE A1014      14.388  26.483 -19.112  1.00 11.05           C  
ATOM   3625  CD1 ILE A1014      17.353  25.392 -19.512  1.00 10.16           C  
ATOM   3626  H   ILE A1014      15.898  26.431 -22.878  1.00  0.00           H  
ATOM   3627  HA  ILE A1014      13.714  25.112 -21.643  1.00  0.00           H  
ATOM   3628  HB  ILE A1014      15.715  27.161 -20.645  1.00  0.00           H  
ATOM   3629 HG12 ILE A1014      15.587  24.222 -19.901  1.00  0.00           H  
ATOM   3630 HG13 ILE A1014      16.420  24.742 -21.321  1.00  0.00           H  
ATOM   3631 HG21 ILE A1014      15.085  26.492 -18.275  1.00  0.00           H  
ATOM   3632 HG22 ILE A1014      13.848  27.428 -19.075  1.00  0.00           H  
ATOM   3633 HG23 ILE A1014      13.673  25.688 -18.918  1.00  0.00           H  
ATOM   3634 HD11 ILE A1014      18.196  24.787 -19.844  1.00  0.00           H  
ATOM   3635 HD12 ILE A1014      17.650  26.437 -19.604  1.00  0.00           H  
ATOM   3636 HD13 ILE A1014      17.195  25.180 -18.455  1.00  0.00           H  
ATOM   3637  N   GLN A1015      13.348  28.395 -22.057  1.00 12.22           N  
ATOM   3638  CA  GLN A1015      12.419  29.528 -22.125  1.00 13.92           C  
ATOM   3639  C   GLN A1015      11.249  29.374 -23.111  1.00 15.05           C  
ATOM   3640  O   GLN A1015      10.223  30.019 -22.898  1.00 17.40           O  
ATOM   3641  CB  GLN A1015      13.202  30.829 -22.394  1.00 13.49           C  
ATOM   3642  CG  GLN A1015      13.927  31.351 -21.136  1.00 13.69           C  
ATOM   3643  CD  GLN A1015      14.898  32.517 -21.369  1.00 14.29           C  
ATOM   3644  NE2 GLN A1015      15.079  32.972 -22.611  1.00 13.77           N  
ATOM   3645  OE1 GLN A1015      15.496  33.005 -20.414  1.00 15.80           O  
ATOM   3646  H   GLN A1015      14.295  28.593 -22.352  1.00  0.00           H  
ATOM   3647  HA  GLN A1015      11.960  29.622 -21.141  1.00  0.00           H  
ATOM   3648  HB2 GLN A1015      13.909  30.651 -23.205  1.00  0.00           H  
ATOM   3649  HB3 GLN A1015      12.528  31.612 -22.749  1.00  0.00           H  
ATOM   3650  HG2 GLN A1015      13.191  31.661 -20.393  1.00  0.00           H  
ATOM   3651  HG3 GLN A1015      14.490  30.540 -20.679  1.00  0.00           H  
ATOM   3652 HE21 GLN A1015      14.583  32.558 -23.387  1.00  0.00           H  
ATOM   3653 HE22 GLN A1015      15.713  33.740 -22.779  1.00  0.00           H  
ATOM   3654  N   SER A1016      11.399  28.523 -24.144  1.00 15.50           N  
ATOM   3655  CA  SER A1016      10.355  28.240 -25.136  1.00 15.87           C  
ATOM   3656  C   SER A1016       9.122  27.500 -24.567  1.00 18.45           C  
ATOM   3657  O   SER A1016       8.059  27.561 -25.184  1.00 16.46           O  
ATOM   3658  CB  SER A1016      10.979  27.524 -26.357  1.00 16.29           C  
ATOM   3659  OG  SER A1016      11.139  26.129 -26.178  1.00 16.42           O  
ATOM   3660  H   SER A1016      12.276  28.035 -24.263  1.00  0.00           H  
ATOM   3661  HA  SER A1016      10.000  29.211 -25.489  1.00  0.00           H  
ATOM   3662  HB2 SER A1016      10.334  27.664 -27.225  1.00  0.00           H  
ATOM   3663  HB3 SER A1016      11.941  27.965 -26.617  1.00  0.00           H  
ATOM   3664  HG  SER A1016      11.834  25.972 -25.529  1.00  0.00           H  
ATOM   3665  N   PHE A1017       9.284  26.840 -23.407  1.00 16.72           N  
ATOM   3666  CA  PHE A1017       8.231  26.105 -22.706  1.00 17.43           C  
ATOM   3667  C   PHE A1017       7.473  26.958 -21.672  1.00 18.20           C  
ATOM   3668  O   PHE A1017       6.332  26.621 -21.357  1.00 19.35           O  
ATOM   3669  CB  PHE A1017       8.862  24.898 -21.983  1.00 16.02           C  
ATOM   3670  CG  PHE A1017       9.468  23.836 -22.880  1.00 15.57           C  
ATOM   3671  CD1 PHE A1017      10.828  23.909 -23.238  1.00 14.10           C  
ATOM   3672  CD2 PHE A1017       8.653  22.855 -23.482  1.00 17.28           C  
ATOM   3673  CE1 PHE A1017      11.366  22.982 -24.119  1.00 15.18           C  
ATOM   3674  CE2 PHE A1017       9.211  21.933 -24.359  1.00 17.18           C  
ATOM   3675  CZ  PHE A1017      10.563  21.995 -24.672  1.00 15.44           C  
ATOM   3676  H   PHE A1017      10.193  26.836 -22.966  1.00  0.00           H  
ATOM   3677  HA  PHE A1017       7.500  25.731 -23.426  1.00  0.00           H  
ATOM   3678  HB2 PHE A1017       9.626  25.244 -21.286  1.00  0.00           H  
ATOM   3679  HB3 PHE A1017       8.110  24.409 -21.371  1.00  0.00           H  
ATOM   3680  HD1 PHE A1017      11.455  24.676 -22.813  1.00  0.00           H  
ATOM   3681  HD2 PHE A1017       7.597  22.813 -23.259  1.00  0.00           H  
ATOM   3682  HE1 PHE A1017      12.413  23.034 -24.378  1.00  0.00           H  
ATOM   3683  HE2 PHE A1017       8.588  21.174 -24.808  1.00  0.00           H  
ATOM   3684  HZ  PHE A1017      10.993  21.282 -25.360  1.00  0.00           H  
ATOM   3685  N   LEU A1018       8.129  27.995 -21.120  1.00 18.98           N  
ATOM   3686  CA  LEU A1018       7.697  28.689 -19.903  1.00 23.29           C  
ATOM   3687  C   LEU A1018       6.468  29.599 -20.080  1.00 28.49           C  
ATOM   3688  O   LEU A1018       6.162  30.045 -21.187  1.00 25.54           O  
ATOM   3689  CB  LEU A1018       8.880  29.493 -19.308  1.00 23.44           C  
ATOM   3690  CG  LEU A1018      10.133  28.662 -18.950  1.00 21.62           C  
ATOM   3691  CD1 LEU A1018      11.245  29.553 -18.357  1.00 22.34           C  
ATOM   3692  CD2 LEU A1018       9.837  27.444 -18.054  1.00 22.04           C  
ATOM   3693  H   LEU A1018       9.044  28.243 -21.468  1.00  0.00           H  
ATOM   3694  HA  LEU A1018       7.401  27.919 -19.189  1.00  0.00           H  
ATOM   3695  HB2 LEU A1018       9.164  30.279 -20.010  1.00  0.00           H  
ATOM   3696  HB3 LEU A1018       8.547  30.006 -18.404  1.00  0.00           H  
ATOM   3697  HG  LEU A1018      10.518  28.276 -19.888  1.00  0.00           H  
ATOM   3698 HD11 LEU A1018      12.211  29.317 -18.802  1.00  0.00           H  
ATOM   3699 HD12 LEU A1018      11.057  30.612 -18.538  1.00  0.00           H  
ATOM   3700 HD13 LEU A1018      11.344  29.428 -17.279  1.00  0.00           H  
ATOM   3701 HD21 LEU A1018      10.592  27.308 -17.281  1.00  0.00           H  
ATOM   3702 HD22 LEU A1018       8.876  27.529 -17.549  1.00  0.00           H  
ATOM   3703 HD23 LEU A1018       9.818  26.527 -18.644  1.00  0.00           H  
ATOM   3704  N   HIS A1019       5.822  29.867 -18.935  1.00 36.45           N  
ATOM   3705  CA  HIS A1019       4.692  30.785 -18.750  1.00 40.51           C  
ATOM   3706  C   HIS A1019       4.842  31.577 -17.402  1.00 46.85           C  
ATOM   3707  O   HIS A1019       4.036  32.526 -17.283  1.00 45.83           O  
ATOM   3708  CB  HIS A1019       3.342  29.998 -18.747  1.00 44.62           C  
ATOM   3709  CG  HIS A1019       2.454  30.240 -19.942  1.00 52.06           C  
ATOM   3710  CD2 HIS A1019       1.122  30.580 -20.031  1.00 55.87           C  
ATOM   3711  ND1 HIS A1019       2.909  30.166 -21.248  1.00 54.40           N  
ATOM   3712  CE1 HIS A1019       1.871  30.445 -22.041  1.00 57.21           C  
ATOM   3713  NE2 HIS A1019       0.752  30.703 -21.373  1.00 54.53           N  
ATOM   3714  OXT HIS A1019       5.726  31.179 -16.604  1.00 36.65           O1-
ATOM   3715  H   HIS A1019       6.170  29.471 -18.074  1.00  0.00           H  
ATOM   3716  HA  HIS A1019       4.695  31.551 -19.530  1.00  0.00           H  
ATOM   3717  HB2 HIS A1019       3.519  28.922 -18.691  1.00  0.00           H  
ATOM   3718  HB3 HIS A1019       2.736  30.215 -17.865  1.00  0.00           H  
ATOM   3719  HD1 HIS A1019       3.854  29.953 -21.538  1.00  0.00           H  
ATOM   3720  HD2 HIS A1019       0.406  30.743 -19.238  1.00  0.00           H  
ATOM   3721  HE1 HIS A1019       1.936  30.461 -23.119  1.00  0.00           H  
ATOM   3722  H01 HIS A1019      -0.157  30.935 -21.748  1.00 54.53           H  
HETATM 3723  C1  UNK Z 999      24.043   6.530 -20.899  1.00  0.00           C  
HETATM 3724  N1  UNK Z 999      23.473   5.971 -21.984  1.00  0.00           N  
HETATM 3725  O1  UNK Z 999      25.237   6.423 -20.635  1.00  0.00           O  
HETATM 3726  C2  UNK Z 999      23.116   7.338 -19.969  1.00  0.00           C  
HETATM 3727  N2  UNK Z 999      29.409  11.300 -10.517  1.00  0.00           N  
HETATM 3728  O2  UNK Z 999      25.952   9.249 -15.408  1.00  0.00           O  
HETATM 3729  C3  UNK Z 999      23.820   7.873 -18.717  1.00  0.00           C  
HETATM 3730  N3  UNK Z 999      29.065  13.602 -10.787  1.00  0.00           N1+
HETATM 3731  O3  UNK Z 999      21.866   5.223 -23.984  1.00  0.00           O1-
HETATM 3732  C4  UNK Z 999      23.944   7.060 -17.587  1.00  0.00           C  
HETATM 3733  N4  UNK Z 999      31.020  12.823 -10.001  1.00  0.00           N  
HETATM 3734  O4  UNK Z 999      23.492   4.267 -25.187  1.00  0.00           O  
HETATM 3735  C5  UNK Z 999      24.371   9.158 -18.712  1.00  0.00           C  
HETATM 3736  O5  UNK Z 999      27.027   3.364 -21.595  1.00  0.00           O  
HETATM 3737  C6  UNK Z 999      24.625   7.523 -16.464  1.00  0.00           C  
HETATM 3738  O6  UNK Z 999      27.020   5.223 -22.788  1.00  0.00           O1-
HETATM 3739  C7  UNK Z 999      25.045   9.624 -17.585  1.00  0.00           C  
HETATM 3740  O7  UNK Z 999      24.221   9.409 -13.884  1.00  0.00           O  
HETATM 3741  C8  UNK Z 999      25.180   8.807 -16.461  1.00  0.00           C  
HETATM 3742  C9  UNK Z 999      24.119   5.209 -23.080  1.00  0.00           C  
HETATM 3743  C10 UNK Z 999      23.041   4.823 -24.161  1.00  0.00           C  
HETATM 3744  C11 UNK Z 999      24.968   3.966 -22.631  1.00  0.00           C  
HETATM 3745  C12 UNK Z 999      26.450   4.224 -22.294  1.00  0.00           C  
HETATM 3746  C13 UNK Z 999      25.422   9.467 -14.162  1.00  0.00           C  
HETATM 3747  C14 UNK Z 999      26.466   9.915 -13.187  1.00  0.00           C  
HETATM 3748  C15 UNK Z 999      26.098  10.691 -12.079  1.00  0.00           C  
HETATM 3749  C16 UNK Z 999      27.067  11.145 -11.187  1.00  0.00           C  
HETATM 3750  C17 UNK Z 999      28.408  10.825 -11.400  1.00  0.00           C  
HETATM 3751  C18 UNK Z 999      28.784  10.023 -12.473  1.00  0.00           C  
HETATM 3752  C19 UNK Z 999      27.814   9.562 -13.359  1.00  0.00           C  
HETATM 3753  C20 UNK Z 999      29.814  12.567 -10.448  1.00  0.00           C  
HETATM 3754  H1  UNK Z 999      22.692   8.167 -20.537  1.00  0.00           H  
HETATM 3755  H2  UNK Z 999      22.281   6.703 -19.671  1.00  0.00           H  
HETATM 3756  H3  UNK Z 999      22.476   6.083 -22.122  1.00  0.00           H  
HETATM 3757  H4  UNK Z 999      23.534   6.061 -17.587  1.00  0.00           H  
HETATM 3758  H5  UNK Z 999      24.287   9.793 -19.581  1.00  0.00           H  
HETATM 3759  H6  UNK Z 999      24.742   6.880 -15.604  1.00  0.00           H  
HETATM 3760  H7  UNK Z 999      25.477  10.615 -17.589  1.00  0.00           H  
HETATM 3761  H8  UNK Z 999      24.764   5.910 -23.610  1.00  0.00           H  
HETATM 3762  H9  UNK Z 999      24.991   3.204 -23.411  1.00  0.00           H  
HETATM 3763  H10 UNK Z 999      24.488   3.509 -21.763  1.00  0.00           H  
HETATM 3764  H11 UNK Z 999      25.063  10.957 -11.908  1.00  0.00           H  
HETATM 3765  H12 UNK Z 999      26.770  11.750 -10.342  1.00  0.00           H  
HETATM 3766  H13 UNK Z 999      29.822   9.763 -12.632  1.00  0.00           H  
HETATM 3767  H14 UNK Z 999      28.123   8.943 -14.190  1.00  0.00           H  
HETATM 3768  H15 UNK Z 999      30.036  10.621 -10.104  1.00  0.00           H  
HETATM 3769  H16 UNK Z 999      29.432  14.530 -10.638  1.00  0.00           H  
HETATM 3770  H17 UNK Z 999      31.245  13.731  -9.588  1.00  0.00           H  
HETATM 3771  H18 UNK Z 999      31.734  12.111  -9.987  1.00  0.00           H  
HETATM 3772  H19 UNK Z 999      28.262  13.461 -11.382  1.00  0.00           H  
CONECT 3723 3724 3725 3726
CONECT 3724 3723 3742 3756
CONECT 3725 3723
CONECT 3726 3723 3729 3754 3755
CONECT 3727 3753 3768 3750
CONECT 3728 3746 3741
CONECT 3729 3726 3732 3735
CONECT 3730 3769 3772 3753
CONECT 3731 3743
CONECT 3732 3729 3737 3757
CONECT 3733 3770 3771 3753
CONECT 3734 3743
CONECT 3735 3729 3739 3758
CONECT 3736 3745
CONECT 3737 3732 3741 3759
CONECT 3738 3745
CONECT 3739 3735 3741 3760
CONECT 3740 3746
CONECT 3741 3737 3739 3728
CONECT 3742 3724 3743 3744 3761
CONECT 3743 3742 3731 3734
CONECT 3744 3742 3745 3762 3763
CONECT 3745 3744 3736 3738
CONECT 3746 3728 3740 3747
CONECT 3747 3746 3748 3752
CONECT 3748 3747 3749 3764
CONECT 3749 3748 3750 3765
CONECT 3750 3749 3727 3751
CONECT 3751 3750 3752 3766
CONECT 3752 3747 3751 3767
CONECT 3753 3727 3730 3733
CONECT 3754 3726
CONECT 3755 3726
CONECT 3756 3724
CONECT 3757 3732
CONECT 3758 3735
CONECT 3759 3737
CONECT 3760 3739
CONECT 3761 3742
CONECT 3762 3744
CONECT 3763 3744
CONECT 3764 3748
CONECT 3765 3749
CONECT 3766 3751
CONECT 3767 3752
CONECT 3768 3727
CONECT 3769 3730
CONECT 3770 3733
CONECT 3771 3733
CONECT 3772 3730
END
