# Supplementary material for: Design, Synthesis, and Biological Evaluation of a Novel Series of 4-Guanidinobenzoate Derivatives as Enteropeptidase Inhibitors with Low Systemic Exposure for the Treatment of Obesity
Source: J Med Chem. 2022 Jun 10;65(12):8456–77. doi: 10.1021/acs.jmedchem.2c00463 (PMC9234964; doi:10.1021/acs.jmedchem.2c00463)
Supplement: Supplementary file 3 — jm2c00463_si_003.pdb [file jm2c00463_si_003.pdb]

ATOM      1  N   ILE A 785      25.419  13.304  -2.521  1.00 10.42           N1+
ATOM      2  CA  ILE A 785      26.623  14.193  -2.663  1.00  9.85           C  
ATOM      3  C   ILE A 785      27.690  13.567  -1.736  1.00 10.10           C  
ATOM      4  O   ILE A 785      27.384  13.190  -0.603  1.00 10.23           O  
ATOM      5  CB  ILE A 785      26.366  15.675  -2.230  1.00  9.64           C  
ATOM      6  CG1 ILE A 785      25.162  16.329  -2.946  1.00  9.31           C  
ATOM      7  CG2 ILE A 785      27.604  16.598  -2.299  1.00 10.11           C  
ATOM      8  CD1 ILE A 785      25.415  16.712  -4.411  1.00  8.97           C  
ATOM      9  HA  ILE A 785      26.921  14.121  -3.710  1.00  0.00           H  
ATOM     10  HB  ILE A 785      26.088  15.654  -1.177  1.00  0.00           H  
ATOM     11 HG12 ILE A 785      24.280  15.691  -2.883  1.00  0.00           H  
ATOM     12 HG13 ILE A 785      24.894  17.233  -2.399  1.00  0.00           H  
ATOM     13 HG21 ILE A 785      27.337  17.623  -2.040  1.00  0.00           H  
ATOM     14 HG22 ILE A 785      28.382  16.290  -1.602  1.00  0.00           H  
ATOM     15 HG23 ILE A 785      28.039  16.611  -3.298  1.00  0.00           H  
ATOM     16 HD11 ILE A 785      24.491  16.682  -4.987  1.00  0.00           H  
ATOM     17 HD12 ILE A 785      25.814  17.723  -4.480  1.00  0.00           H  
ATOM     18 HD13 ILE A 785      26.124  16.041  -4.892  1.00  0.00           H  
ATOM     19  H1  ILE A 785      24.708  13.617  -3.172  1.00  0.00           H  
ATOM     20  H2  ILE A 785      25.678  12.356  -2.755  1.00  0.00           H  
ATOM     21  H3  ILE A 785      25.073  13.352  -1.574  1.00  0.00           H  
ATOM     22  N   VAL A 786      28.931  13.488  -2.243  1.00  9.89           N  
ATOM     23  CA  VAL A 786      30.098  13.008  -1.504  1.00 10.84           C  
ATOM     24  C   VAL A 786      30.835  14.209  -0.892  1.00 10.87           C  
ATOM     25  O   VAL A 786      30.926  15.254  -1.537  1.00 11.45           O  
ATOM     26  CB  VAL A 786      31.087  12.232  -2.422  1.00 10.70           C  
ATOM     27  CG1 VAL A 786      32.340  11.711  -1.687  1.00 11.39           C  
ATOM     28  CG2 VAL A 786      30.388  11.056  -3.123  1.00 11.27           C  
ATOM     29  H   VAL A 786      29.120  13.847  -3.171  1.00  0.00           H  
ATOM     30  HA  VAL A 786      29.774  12.354  -0.698  1.00  0.00           H  
ATOM     31  HB  VAL A 786      31.431  12.906  -3.209  1.00  0.00           H  
ATOM     32 HG11 VAL A 786      32.923  11.045  -2.323  1.00  0.00           H  
ATOM     33 HG12 VAL A 786      33.006  12.521  -1.388  1.00  0.00           H  
ATOM     34 HG13 VAL A 786      32.069  11.150  -0.793  1.00  0.00           H  
ATOM     35 HG21 VAL A 786      31.078  10.493  -3.752  1.00  0.00           H  
ATOM     36 HG22 VAL A 786      29.947  10.369  -2.406  1.00  0.00           H  
ATOM     37 HG23 VAL A 786      29.583  11.411  -3.759  1.00  0.00           H  
ATOM     38  N   GLY A 787      31.329  14.032   0.346  1.00 11.22           N  
ATOM     39  CA  GLY A 787      32.080  15.040   1.101  1.00 11.90           C  
ATOM     40  C   GLY A 787      31.229  16.239   1.555  1.00 12.65           C  
ATOM     41  O   GLY A 787      31.792  17.225   2.028  1.00 13.01           O  
ATOM     42  H   GLY A 787      31.197  13.139   0.799  1.00  0.00           H  
ATOM     43  HA2 GLY A 787      32.516  14.566   1.980  1.00  0.00           H  
ATOM     44  HA3 GLY A 787      32.906  15.406   0.497  1.00  0.00           H  
ATOM     45  N   GLY A 788      29.897  16.161   1.405  1.00 12.10           N  
ATOM     46  CA  GLY A 788      28.956  17.204   1.787  1.00 13.09           C  
ATOM     47  C   GLY A 788      28.527  17.045   3.249  1.00 14.28           C  
ATOM     48  O   GLY A 788      28.979  16.155   3.971  1.00 14.84           O  
ATOM     49  H   GLY A 788      29.502  15.318   1.015  1.00  0.00           H  
ATOM     50  HA2 GLY A 788      29.387  18.196   1.639  1.00  0.00           H  
ATOM     51  HA3 GLY A 788      28.079  17.130   1.144  1.00  0.00           H  
ATOM     52  N   SER A 789      27.623  17.941   3.658  1.00 14.30           N  
ATOM     53  CA  SER A 789      26.978  17.972   4.966  1.00 15.18           C  
ATOM     54  C   SER A 789      25.468  18.168   4.785  1.00 14.46           C  
ATOM     55  O   SER A 789      25.027  18.565   3.706  1.00 13.29           O  
ATOM     56  CB  SER A 789      27.626  19.094   5.810  1.00 18.03           C  
ATOM     57  OG  SER A 789      27.327  20.390   5.323  1.00 18.78           O  
ATOM     58  H   SER A 789      27.304  18.648   3.008  1.00  0.00           H  
ATOM     59  HA  SER A 789      27.125  17.017   5.475  1.00  0.00           H  
ATOM     60  HB2 SER A 789      27.276  19.032   6.841  1.00  0.00           H  
ATOM     61  HB3 SER A 789      28.709  18.969   5.843  1.00  0.00           H  
ATOM     62  HG  SER A 789      26.388  20.560   5.438  1.00  0.00           H  
ATOM     63  N   ASP A 790      24.706  17.909   5.859  1.00 14.24           N  
ATOM     64  CA  ASP A 790      23.263  18.157   5.938  1.00 13.61           C  
ATOM     65  C   ASP A 790      22.919  19.636   5.701  1.00 13.92           C  
ATOM     66  O   ASP A 790      23.422  20.503   6.419  1.00 14.07           O  
ATOM     67  CB  ASP A 790      22.645  17.701   7.283  1.00 14.59           C  
ATOM     68  CG  ASP A 790      22.869  16.231   7.657  1.00 15.47           C  
ATOM     69  OD1 ASP A 790      23.187  15.426   6.754  1.00 14.15           O  
ATOM     70  OD2 ASP A 790      22.642  15.922   8.847  1.00 16.30           O1-
ATOM     71  H   ASP A 790      25.135  17.556   6.702  1.00  0.00           H  
ATOM     72  HA  ASP A 790      22.801  17.568   5.142  1.00  0.00           H  
ATOM     73  HB2 ASP A 790      23.081  18.304   8.080  1.00  0.00           H  
ATOM     74  HB3 ASP A 790      21.574  17.899   7.279  1.00  0.00           H  
ATOM     75  N   ALA A 791      22.044  19.879   4.715  1.00 13.30           N  
ATOM     76  CA  ALA A 791      21.431  21.177   4.452  1.00 15.26           C  
ATOM     77  C   ALA A 791      20.347  21.494   5.491  1.00 17.06           C  
ATOM     78  O   ALA A 791      19.801  20.580   6.109  1.00 18.13           O  
ATOM     79  CB  ALA A 791      20.828  21.158   3.037  1.00 14.16           C  
ATOM     80  H   ALA A 791      21.694  19.109   4.158  1.00  0.00           H  
ATOM     81  HA  ALA A 791      22.201  21.947   4.507  1.00  0.00           H  
ATOM     82  HB1 ALA A 791      20.469  22.147   2.749  1.00  0.00           H  
ATOM     83  HB2 ALA A 791      21.568  20.855   2.297  1.00  0.00           H  
ATOM     84  HB3 ALA A 791      19.986  20.468   2.964  1.00  0.00           H  
ATOM     85  N   LYS A 792      20.032  22.789   5.634  1.00 19.51           N  
ATOM     86  CA  LYS A 792      18.877  23.262   6.399  1.00 21.15           C  
ATOM     87  C   LYS A 792      17.601  23.173   5.541  1.00 20.27           C  
ATOM     88  O   LYS A 792      17.689  23.121   4.311  1.00 17.67           O  
ATOM     89  CB  LYS A 792      19.123  24.716   6.853  1.00 25.17           C  
ATOM     90  CG  LYS A 792      20.335  24.879   7.786  1.00 31.13           C  
ATOM     91  CD  LYS A 792      20.473  26.318   8.312  1.00 35.37           C  
ATOM     92  CE  LYS A 792      21.711  26.539   9.194  1.00 41.49           C  
ATOM     93  NZ  LYS A 792      22.962  26.419   8.423  1.00 43.59           N1+
ATOM     94  H   LYS A 792      20.523  23.482   5.089  1.00  0.00           H  
ATOM     95  HA  LYS A 792      18.741  22.636   7.284  1.00  0.00           H  
ATOM     96  HB2 LYS A 792      19.243  25.365   5.985  1.00  0.00           H  
ATOM     97  HB3 LYS A 792      18.236  25.077   7.377  1.00  0.00           H  
ATOM     98  HG2 LYS A 792      20.243  24.191   8.627  1.00  0.00           H  
ATOM     99  HG3 LYS A 792      21.243  24.593   7.254  1.00  0.00           H  
ATOM    100  HD2 LYS A 792      20.489  27.016   7.474  1.00  0.00           H  
ATOM    101  HD3 LYS A 792      19.583  26.570   8.891  1.00  0.00           H  
ATOM    102  HE2 LYS A 792      21.677  27.536   9.633  1.00  0.00           H  
ATOM    103  HE3 LYS A 792      21.724  25.827  10.020  1.00  0.00           H  
ATOM    104  HZ1 LYS A 792      23.028  25.492   8.027  1.00  0.00           H  
ATOM    105  HZ2 LYS A 792      22.969  27.102   7.679  1.00  0.00           H  
ATOM    106  HZ3 LYS A 792      23.752  26.579   9.032  1.00  0.00           H  
ATOM    107  N   GLU A 793      16.431  23.190   6.201  1.00 20.02           N  
ATOM    108  CA  GLU A 793      15.132  23.311   5.534  1.00 19.72           C  
ATOM    109  C   GLU A 793      15.003  24.681   4.844  1.00 19.79           C  
ATOM    110  O   GLU A 793      15.156  25.709   5.505  1.00 19.13           O  
ATOM    111  CB  GLU A 793      13.982  23.103   6.541  1.00 22.64           C  
ATOM    112  CG  GLU A 793      13.914  21.683   7.135  1.00 24.37           C  
ATOM    113  CD  GLU A 793      12.702  21.456   8.044  1.00 28.08           C  
ATOM    114  OE1 GLU A 793      12.170  22.454   8.580  1.00 28.58           O  
ATOM    115  OE2 GLU A 793      12.309  20.276   8.173  1.00 29.39           O1-
ATOM    116  H   GLU A 793      16.418  23.224   7.210  1.00  0.00           H  
ATOM    117  HA  GLU A 793      15.065  22.528   4.775  1.00  0.00           H  
ATOM    118  HB2 GLU A 793      14.066  23.834   7.346  1.00  0.00           H  
ATOM    119  HB3 GLU A 793      13.035  23.307   6.041  1.00  0.00           H  
ATOM    120  HG2 GLU A 793      13.853  20.963   6.321  1.00  0.00           H  
ATOM    121  HG3 GLU A 793      14.819  21.453   7.698  1.00  0.00           H  
ATOM    122  N   GLY A 794      14.737  24.658   3.528  1.00 18.53           N  
ATOM    123  CA  GLY A 794      14.585  25.859   2.706  1.00 18.73           C  
ATOM    124  C   GLY A 794      15.930  26.466   2.268  1.00 17.69           C  
ATOM    125  O   GLY A 794      15.927  27.588   1.765  1.00 18.05           O  
ATOM    126  H   GLY A 794      14.634  23.769   3.061  1.00  0.00           H  
ATOM    127  HA2 GLY A 794      14.027  25.591   1.810  1.00  0.00           H  
ATOM    128  HA3 GLY A 794      13.994  26.612   3.231  1.00  0.00           H  
ATOM    129  N   ALA A 795      17.062  25.754   2.443  1.00 16.59           N  
ATOM    130  CA  ALA A 795      18.395  26.180   1.997  1.00 16.22           C  
ATOM    131  C   ALA A 795      18.533  26.261   0.467  1.00 15.18           C  
ATOM    132  O   ALA A 795      19.200  27.169  -0.027  1.00 14.75           O  
ATOM    133  CB  ALA A 795      19.457  25.226   2.564  1.00 15.39           C  
ATOM    134  H   ALA A 795      17.014  24.849   2.891  1.00  0.00           H  
ATOM    135  HA  ALA A 795      18.582  27.176   2.402  1.00  0.00           H  
ATOM    136  HB1 ALA A 795      20.461  25.507   2.243  1.00  0.00           H  
ATOM    137  HB2 ALA A 795      19.451  25.235   3.653  1.00  0.00           H  
ATOM    138  HB3 ALA A 795      19.285  24.199   2.239  1.00  0.00           H  
ATOM    139  N   TRP A 796      17.888  25.318  -0.242  1.00 13.77           N  
ATOM    140  CA  TRP A 796      17.890  25.207  -1.700  1.00 13.16           C  
ATOM    141  C   TRP A 796      16.442  24.961  -2.164  1.00 12.71           C  
ATOM    142  O   TRP A 796      16.092  23.815  -2.449  1.00 12.11           O  
ATOM    143  CB  TRP A 796      18.871  24.100  -2.151  1.00 12.98           C  
ATOM    144  CG  TRP A 796      20.254  24.196  -1.585  1.00 13.10           C  
ATOM    145  CD1 TRP A 796      20.771  23.392  -0.629  1.00 13.22           C  
ATOM    146  CD2 TRP A 796      21.259  25.223  -1.833  1.00 14.10           C  
ATOM    147  CE2 TRP A 796      22.381  24.971  -0.990  1.00 14.18           C  
ATOM    148  CE3 TRP A 796      21.326  26.362  -2.666  1.00 14.34           C  
ATOM    149  NE1 TRP A 796      22.022  23.848  -0.277  1.00 13.93           N  
ATOM    150  CZ2 TRP A 796      23.517  25.798  -0.981  1.00 15.26           C  
ATOM    151  CZ3 TRP A 796      22.458  27.202  -2.669  1.00 15.47           C  
ATOM    152  CH2 TRP A 796      23.550  26.922  -1.826  1.00 15.33           C  
ATOM    153  H   TRP A 796      17.356  24.616   0.251  1.00  0.00           H  
ATOM    154  HA  TRP A 796      18.252  26.134  -2.144  1.00  0.00           H  
ATOM    155  HB2 TRP A 796      18.485  23.111  -1.899  1.00  0.00           H  
ATOM    156  HB3 TRP A 796      18.965  24.136  -3.235  1.00  0.00           H  
ATOM    157  HD1 TRP A 796      20.256  22.553  -0.186  1.00  0.00           H  
ATOM    158  HE1 TRP A 796      22.554  23.452   0.493  1.00  0.00           H  
ATOM    159  HE3 TRP A 796      20.490  26.582  -3.309  1.00  0.00           H  
ATOM    160  HZ2 TRP A 796      24.348  25.580  -0.326  1.00  0.00           H  
ATOM    161  HZ3 TRP A 796      22.483  28.065  -3.317  1.00  0.00           H  
ATOM    162  HH2 TRP A 796      24.415  27.567  -1.823  1.00  0.00           H  
ATOM    163  N   PRO A 797      15.596  26.019  -2.175  1.00 12.93           N  
ATOM    164  CA  PRO A 797      14.143  25.870  -2.388  1.00 12.92           C  
ATOM    165  C   PRO A 797      13.711  25.458  -3.813  1.00 12.71           C  
ATOM    166  O   PRO A 797      12.566  25.048  -3.993  1.00 12.79           O  
ATOM    167  CB  PRO A 797      13.581  27.234  -1.959  1.00 13.56           C  
ATOM    168  CG  PRO A 797      14.707  28.213  -2.243  1.00 14.18           C  
ATOM    169  CD  PRO A 797      15.954  27.414  -1.902  1.00 13.29           C  
ATOM    170  HA  PRO A 797      13.763  25.104  -1.710  1.00  0.00           H  
ATOM    171  HB2 PRO A 797      12.653  27.510  -2.457  1.00  0.00           H  
ATOM    172  HB3 PRO A 797      13.377  27.218  -0.888  1.00  0.00           H  
ATOM    173  HG2 PRO A 797      14.727  28.447  -3.306  1.00  0.00           H  
ATOM    174  HG3 PRO A 797      14.623  29.149  -1.690  1.00  0.00           H  
ATOM    175  HD2 PRO A 797      16.805  27.762  -2.487  1.00  0.00           H  
ATOM    176  HD3 PRO A 797      16.192  27.525  -0.845  1.00  0.00           H  
ATOM    177  N   TRP A 798      14.630  25.532  -4.786  1.00 12.03           N  
ATOM    178  CA  TRP A 798      14.454  25.037  -6.154  1.00 12.59           C  
ATOM    179  C   TRP A 798      14.774  23.545  -6.322  1.00 11.82           C  
ATOM    180  O   TRP A 798      14.403  22.998  -7.357  1.00 11.42           O  
ATOM    181  CB  TRP A 798      15.313  25.872  -7.126  1.00 13.73           C  
ATOM    182  CG  TRP A 798      16.680  26.229  -6.632  1.00 13.94           C  
ATOM    183  CD1 TRP A 798      17.771  25.434  -6.669  1.00 14.08           C  
ATOM    184  CD2 TRP A 798      17.090  27.448  -5.944  1.00 15.04           C  
ATOM    185  CE2 TRP A 798      18.473  27.337  -5.613  1.00 15.31           C  
ATOM    186  CE3 TRP A 798      16.433  28.645  -5.575  1.00 16.92           C  
ATOM    187  NE1 TRP A 798      18.827  26.084  -6.068  1.00 14.43           N  
ATOM    188  CZ2 TRP A 798      19.174  28.368  -4.966  1.00 16.65           C  
ATOM    189  CZ3 TRP A 798      17.119  29.677  -4.905  1.00 18.35           C  
ATOM    190  CH2 TRP A 798      18.486  29.538  -4.599  1.00 17.06           C  
ATOM    191  H   TRP A 798      15.546  25.898  -4.569  1.00  0.00           H  
ATOM    192  HA  TRP A 798      13.410  25.137  -6.450  1.00  0.00           H  
ATOM    193  HB2 TRP A 798      15.396  25.392  -8.102  1.00  0.00           H  
ATOM    194  HB3 TRP A 798      14.809  26.815  -7.324  1.00  0.00           H  
ATOM    195  HD1 TRP A 798      17.791  24.444  -7.101  1.00  0.00           H  
ATOM    196  HE1 TRP A 798      19.749  25.670  -5.993  1.00  0.00           H  
ATOM    197  HE3 TRP A 798      15.385  28.768  -5.809  1.00  0.00           H  
ATOM    198  HZ2 TRP A 798      20.227  28.267  -4.748  1.00  0.00           H  
ATOM    199  HZ3 TRP A 798      16.594  30.578  -4.626  1.00  0.00           H  
ATOM    200  HH2 TRP A 798      19.006  30.332  -4.085  1.00  0.00           H  
ATOM    201  N   VAL A 799      15.457  22.912  -5.350  1.00 11.02           N  
ATOM    202  CA  VAL A 799      15.836  21.500  -5.423  1.00 10.50           C  
ATOM    203  C   VAL A 799      14.614  20.595  -5.165  1.00 10.57           C  
ATOM    204  O   VAL A 799      13.967  20.709  -4.123  1.00 11.36           O  
ATOM    205  CB  VAL A 799      16.987  21.146  -4.440  1.00 10.21           C  
ATOM    206  CG1 VAL A 799      17.312  19.643  -4.365  1.00 10.19           C  
ATOM    207  CG2 VAL A 799      18.275  21.890  -4.818  1.00  9.71           C  
ATOM    208  H   VAL A 799      15.713  23.404  -4.505  1.00  0.00           H  
ATOM    209  HA  VAL A 799      16.208  21.310  -6.431  1.00  0.00           H  
ATOM    210  HB  VAL A 799      16.702  21.472  -3.439  1.00  0.00           H  
ATOM    211 HG11 VAL A 799      18.239  19.470  -3.820  1.00  0.00           H  
ATOM    212 HG12 VAL A 799      16.528  19.094  -3.850  1.00  0.00           H  
ATOM    213 HG13 VAL A 799      17.433  19.211  -5.359  1.00  0.00           H  
ATOM    214 HG21 VAL A 799      19.034  21.779  -4.044  1.00  0.00           H  
ATOM    215 HG22 VAL A 799      18.686  21.479  -5.737  1.00  0.00           H  
ATOM    216 HG23 VAL A 799      18.107  22.955  -4.970  1.00  0.00           H  
ATOM    217  N   VAL A 800      14.331  19.736  -6.153  1.00 10.39           N  
ATOM    218  CA  VAL A 800      13.174  18.848  -6.220  1.00 10.77           C  
ATOM    219  C   VAL A 800      13.672  17.402  -6.376  1.00 10.17           C  
ATOM    220  O   VAL A 800      14.611  17.167  -7.135  1.00  9.71           O  
ATOM    221  CB  VAL A 800      12.312  19.214  -7.466  1.00 11.65           C  
ATOM    222  CG1 VAL A 800      11.170  18.234  -7.794  1.00 11.95           C  
ATOM    223  CG2 VAL A 800      11.751  20.641  -7.355  1.00 12.28           C  
ATOM    224  H   VAL A 800      14.925  19.726  -6.972  1.00  0.00           H  
ATOM    225  HA  VAL A 800      12.566  18.926  -5.316  1.00  0.00           H  
ATOM    226  HB  VAL A 800      12.967  19.220  -8.337  1.00  0.00           H  
ATOM    227 HG11 VAL A 800      10.608  18.594  -8.655  1.00  0.00           H  
ATOM    228 HG12 VAL A 800      11.530  17.239  -8.055  1.00  0.00           H  
ATOM    229 HG13 VAL A 800      10.476  18.136  -6.960  1.00  0.00           H  
ATOM    230 HG21 VAL A 800      11.066  20.869  -8.171  1.00  0.00           H  
ATOM    231 HG22 VAL A 800      11.226  20.792  -6.413  1.00  0.00           H  
ATOM    232 HG23 VAL A 800      12.543  21.381  -7.402  1.00  0.00           H  
ATOM    233  N   GLY A 801      13.027  16.457  -5.673  1.00 10.03           N  
ATOM    234  CA  GLY A 801      13.332  15.031  -5.780  1.00 10.19           C  
ATOM    235  C   GLY A 801      12.354  14.402  -6.776  1.00 11.02           C  
ATOM    236  O   GLY A 801      11.143  14.520  -6.593  1.00 11.96           O  
ATOM    237  H   GLY A 801      12.254  16.720  -5.076  1.00  0.00           H  
ATOM    238  HA2 GLY A 801      14.370  14.845  -6.066  1.00  0.00           H  
ATOM    239  HA3 GLY A 801      13.183  14.574  -4.804  1.00  0.00           H  
ATOM    240  N   LEU A 802      12.882  13.707  -7.797  1.00 11.26           N  
ATOM    241  CA  LEU A 802      12.101  12.987  -8.805  1.00 11.02           C  
ATOM    242  C   LEU A 802      12.021  11.506  -8.422  1.00 10.63           C  
ATOM    243  O   LEU A 802      13.049  10.828  -8.394  1.00 10.41           O  
ATOM    244  CB  LEU A 802      12.757  13.105 -10.197  1.00 11.09           C  
ATOM    245  CG  LEU A 802      12.912  14.528 -10.758  1.00 12.46           C  
ATOM    246  CD1 LEU A 802      13.710  14.454 -12.070  1.00 12.67           C  
ATOM    247  CD2 LEU A 802      11.559  15.248 -10.948  1.00 12.83           C  
ATOM    248  H   LEU A 802      13.888  13.634  -7.891  1.00  0.00           H  
ATOM    249  HA  LEU A 802      11.091  13.395  -8.861  1.00  0.00           H  
ATOM    250  HB2 LEU A 802      13.741  12.634 -10.181  1.00  0.00           H  
ATOM    251  HB3 LEU A 802      12.172  12.524 -10.908  1.00  0.00           H  
ATOM    252  HG  LEU A 802      13.505  15.116 -10.057  1.00  0.00           H  
ATOM    253 HD11 LEU A 802      13.590  15.351 -12.674  1.00  0.00           H  
ATOM    254 HD12 LEU A 802      14.774  14.340 -11.865  1.00  0.00           H  
ATOM    255 HD13 LEU A 802      13.408  13.604 -12.682  1.00  0.00           H  
ATOM    256 HD21 LEU A 802      11.455  15.682 -11.943  1.00  0.00           H  
ATOM    257 HD22 LEU A 802      10.709  14.579 -10.809  1.00  0.00           H  
ATOM    258 HD23 LEU A 802      11.452  16.062 -10.231  1.00  0.00           H  
ATOM    259  N   TYR A 803      10.791  11.041  -8.168  1.00 10.76           N  
ATOM    260  CA  TYR A 803      10.467   9.660  -7.830  1.00 10.92           C  
ATOM    261  C   TYR A 803       9.916   8.926  -9.057  1.00 12.09           C  
ATOM    262  O   TYR A 803       9.154   9.512  -9.822  1.00 12.44           O  
ATOM    263  CB  TYR A 803       9.446   9.634  -6.676  1.00 11.64           C  
ATOM    264  CG  TYR A 803      10.017  10.006  -5.318  1.00 11.68           C  
ATOM    265  CD1 TYR A 803      10.322  11.349  -5.013  1.00 12.15           C  
ATOM    266  CD2 TYR A 803      10.242   9.006  -4.350  1.00 11.97           C  
ATOM    267  CE1 TYR A 803      10.844  11.690  -3.751  1.00 12.91           C  
ATOM    268  CE2 TYR A 803      10.756   9.346  -3.084  1.00 12.82           C  
ATOM    269  CZ  TYR A 803      11.055  10.689  -2.783  1.00 12.94           C  
ATOM    270  OH  TYR A 803      11.552  11.015  -1.556  1.00 13.97           O  
ATOM    271  H   TYR A 803      10.000  11.671  -8.224  1.00  0.00           H  
ATOM    272  HA  TYR A 803      11.370   9.166  -7.490  1.00  0.00           H  
ATOM    273  HB2 TYR A 803       8.597  10.282  -6.896  1.00  0.00           H  
ATOM    274  HB3 TYR A 803       9.028   8.629  -6.586  1.00  0.00           H  
ATOM    275  HD1 TYR A 803      10.151  12.125  -5.745  1.00  0.00           H  
ATOM    276  HD2 TYR A 803      10.015   7.974  -4.570  1.00  0.00           H  
ATOM    277  HE1 TYR A 803      11.073  12.723  -3.530  1.00  0.00           H  
ATOM    278  HE2 TYR A 803      10.920   8.574  -2.347  1.00  0.00           H  
ATOM    279  HH  TYR A 803      11.680  11.958  -1.439  1.00  0.00           H  
ATOM    280  N   TYR A 804      10.287   7.644  -9.186  1.00 13.51           N  
ATOM    281  CA  TYR A 804       9.807   6.716 -10.208  1.00 15.01           C  
ATOM    282  C   TYR A 804       9.851   5.312  -9.597  1.00 17.38           C  
ATOM    283  O   TYR A 804      10.925   4.873  -9.181  1.00 16.77           O  
ATOM    284  CB  TYR A 804      10.653   6.867 -11.493  1.00 14.95           C  
ATOM    285  CG  TYR A 804      10.320   5.939 -12.653  1.00 16.88           C  
ATOM    286  CD1 TYR A 804      10.865   4.638 -12.718  1.00 18.19           C  
ATOM    287  CD2 TYR A 804       9.483   6.390 -13.695  1.00 16.72           C  
ATOM    288  CE1 TYR A 804      10.570   3.797 -13.809  1.00 20.49           C  
ATOM    289  CE2 TYR A 804       9.207   5.559 -14.797  1.00 19.33           C  
ATOM    290  CZ  TYR A 804       9.741   4.257 -14.850  1.00 20.19           C  
ATOM    291  OH  TYR A 804       9.457   3.443 -15.908  1.00 22.64           O  
ATOM    292  H   TYR A 804      10.932   7.249  -8.514  1.00  0.00           H  
ATOM    293  HA  TYR A 804       8.770   6.957 -10.447  1.00  0.00           H  
ATOM    294  HB2 TYR A 804      10.554   7.890 -11.852  1.00  0.00           H  
ATOM    295  HB3 TYR A 804      11.709   6.749 -11.254  1.00  0.00           H  
ATOM    296  HD1 TYR A 804      11.501   4.273 -11.926  1.00  0.00           H  
ATOM    297  HD2 TYR A 804       9.059   7.383 -13.657  1.00  0.00           H  
ATOM    298  HE1 TYR A 804      10.977   2.798 -13.841  1.00  0.00           H  
ATOM    299  HE2 TYR A 804       8.577   5.923 -15.596  1.00  0.00           H  
ATOM    300  HH  TYR A 804       8.914   3.869 -16.576  1.00  0.00           H  
ATOM    301  N   ASP A 805       8.675   4.664  -9.510  1.00 22.03           N  
ATOM    302  CA  ASP A 805       8.449   3.385  -8.816  1.00 25.31           C  
ATOM    303  C   ASP A 805       8.792   3.457  -7.311  1.00 24.22           C  
ATOM    304  O   ASP A 805       9.384   2.526  -6.765  1.00 26.67           O  
ATOM    305  CB  ASP A 805       9.078   2.151  -9.526  1.00 30.41           C  
ATOM    306  CG  ASP A 805       8.675   1.987 -10.996  1.00 36.50           C  
ATOM    307  OD1 ASP A 805       7.533   2.370 -11.333  1.00 39.53           O  
ATOM    308  OD2 ASP A 805       9.472   1.379 -11.743  1.00 43.27           O1-
ATOM    309  H   ASP A 805       7.848   5.092  -9.903  1.00  0.00           H  
ATOM    310  HA  ASP A 805       7.368   3.241  -8.835  1.00  0.00           H  
ATOM    311  HB2 ASP A 805      10.165   2.238  -9.481  1.00  0.00           H  
ATOM    312  HB3 ASP A 805       8.805   1.233  -9.005  1.00  0.00           H  
ATOM    313  N   ASP A 806       8.419   4.588  -6.680  1.00 23.72           N  
ATOM    314  CA  ASP A 806       8.588   4.900  -5.251  1.00 25.18           C  
ATOM    315  C   ASP A 806      10.052   5.079  -4.789  1.00 21.47           C  
ATOM    316  O   ASP A 806      10.291   5.166  -3.584  1.00 21.56           O  
ATOM    317  CB  ASP A 806       7.785   3.964  -4.305  1.00 30.04           C  
ATOM    318  CG  ASP A 806       6.312   3.791  -4.693  1.00 39.68           C  
ATOM    319  OD1 ASP A 806       5.691   4.810  -5.067  1.00 45.46           O  
ATOM    320  OD2 ASP A 806       5.811   2.657  -4.535  1.00 43.71           O1-
ATOM    321  H   ASP A 806       7.926   5.291  -7.212  1.00  0.00           H  
ATOM    322  HA  ASP A 806       8.157   5.896  -5.142  1.00  0.00           H  
ATOM    323  HB2 ASP A 806       8.258   2.981  -4.300  1.00  0.00           H  
ATOM    324  HB3 ASP A 806       7.814   4.327  -3.277  1.00  0.00           H  
ATOM    325  N   ARG A 807      10.996   5.182  -5.739  1.00 17.93           N  
ATOM    326  CA  ARG A 807      12.411   5.446  -5.491  1.00 16.92           C  
ATOM    327  C   ARG A 807      12.781   6.819  -6.054  1.00 13.78           C  
ATOM    328  O   ARG A 807      12.485   7.078  -7.219  1.00 12.10           O  
ATOM    329  CB  ARG A 807      13.264   4.387  -6.211  1.00 19.19           C  
ATOM    330  CG  ARG A 807      13.108   2.955  -5.676  1.00 25.73           C  
ATOM    331  CD  ARG A 807      14.141   2.004  -6.299  1.00 31.66           C  
ATOM    332  NE  ARG A 807      15.505   2.330  -5.845  1.00 39.83           N  
ATOM    333  CZ  ARG A 807      16.635   2.298  -6.572  1.00 38.18           C  
ATOM    334  NH1 ARG A 807      16.638   1.926  -7.860  1.00 41.45           N1+
ATOM    335  NH2 ARG A 807      17.789   2.655  -5.995  1.00 37.76           N1+
ATOM    336  H   ARG A 807      10.728   5.098  -6.710  1.00  0.00           H  
ATOM    337  HA  ARG A 807      12.639   5.421  -4.424  1.00  0.00           H  
ATOM    338  HB2 ARG A 807      13.044   4.393  -7.281  1.00  0.00           H  
ATOM    339  HB3 ARG A 807      14.311   4.680  -6.118  1.00  0.00           H  
ATOM    340  HG2 ARG A 807      13.301   3.004  -4.604  1.00  0.00           H  
ATOM    341  HG3 ARG A 807      12.095   2.565  -5.781  1.00  0.00           H  
ATOM    342  HD2 ARG A 807      13.880   0.950  -6.206  1.00  0.00           H  
ATOM    343  HD3 ARG A 807      14.132   2.218  -7.368  1.00  0.00           H  
ATOM    344  HE  ARG A 807      15.582   2.563  -4.865  1.00  0.00           H  
ATOM    345 HH11 ARG A 807      15.774   1.649  -8.304  1.00  0.00           H  
ATOM    346 HH12 ARG A 807      17.496   1.907  -8.391  1.00  0.00           H  
ATOM    347 HH21 ARG A 807      17.811   2.940  -5.027  1.00  0.00           H  
ATOM    348 HH22 ARG A 807      18.651   2.639  -6.521  1.00  0.00           H  
ATOM    349  N   LEU A 808      13.477   7.638  -5.245  1.00 11.81           N  
ATOM    350  CA  LEU A 808      14.072   8.909  -5.664  1.00 11.15           C  
ATOM    351  C   LEU A 808      15.326   8.617  -6.512  1.00 11.44           C  
ATOM    352  O   LEU A 808      16.372   8.295  -5.947  1.00 12.74           O  
ATOM    353  CB  LEU A 808      14.363   9.766  -4.405  1.00 10.55           C  
ATOM    354  CG  LEU A 808      14.533  11.284  -4.658  1.00  9.87           C  
ATOM    355  CD1 LEU A 808      14.451  12.075  -3.336  1.00 10.43           C  
ATOM    356  CD2 LEU A 808      15.819  11.638  -5.429  1.00  9.22           C  
ATOM    357  H   LEU A 808      13.683   7.344  -4.302  1.00  0.00           H  
ATOM    358  HA  LEU A 808      13.337   9.441  -6.265  1.00  0.00           H  
ATOM    359  HB2 LEU A 808      13.513   9.645  -3.734  1.00  0.00           H  
ATOM    360  HB3 LEU A 808      15.218   9.375  -3.851  1.00  0.00           H  
ATOM    361  HG  LEU A 808      13.689  11.612  -5.267  1.00  0.00           H  
ATOM    362 HD11 LEU A 808      13.673  12.835  -3.385  1.00  0.00           H  
ATOM    363 HD12 LEU A 808      14.214  11.437  -2.486  1.00  0.00           H  
ATOM    364 HD13 LEU A 808      15.385  12.580  -3.094  1.00  0.00           H  
ATOM    365 HD21 LEU A 808      16.146  12.660  -5.240  1.00  0.00           H  
ATOM    366 HD22 LEU A 808      16.644  10.975  -5.166  1.00  0.00           H  
ATOM    367 HD23 LEU A 808      15.654  11.552  -6.502  1.00  0.00           H  
ATOM    368  N   LEU A 809      15.177   8.686  -7.846  1.00 11.24           N  
ATOM    369  CA  LEU A 809      16.221   8.307  -8.803  1.00 11.61           C  
ATOM    370  C   LEU A 809      17.107   9.482  -9.242  1.00 11.38           C  
ATOM    371  O   LEU A 809      18.267   9.238  -9.570  1.00 11.55           O  
ATOM    372  CB  LEU A 809      15.586   7.642 -10.048  1.00 12.53           C  
ATOM    373  CG  LEU A 809      14.889   6.288  -9.790  1.00 14.29           C  
ATOM    374  CD1 LEU A 809      14.338   5.695 -11.099  1.00 14.68           C  
ATOM    375  CD2 LEU A 809      15.784   5.269  -9.059  1.00 15.28           C  
ATOM    376  H   LEU A 809      14.287   8.964  -8.235  1.00  0.00           H  
ATOM    377  HA  LEU A 809      16.893   7.588  -8.333  1.00  0.00           H  
ATOM    378  HB2 LEU A 809      14.876   8.334 -10.505  1.00  0.00           H  
ATOM    379  HB3 LEU A 809      16.363   7.479 -10.797  1.00  0.00           H  
ATOM    380  HG  LEU A 809      14.026   6.481  -9.154  1.00  0.00           H  
ATOM    381 HD11 LEU A 809      13.382   5.204 -10.922  1.00  0.00           H  
ATOM    382 HD12 LEU A 809      14.183   6.457 -11.864  1.00  0.00           H  
ATOM    383 HD13 LEU A 809      15.012   4.949 -11.518  1.00  0.00           H  
ATOM    384 HD21 LEU A 809      15.561   4.245  -9.357  1.00  0.00           H  
ATOM    385 HD22 LEU A 809      16.842   5.443  -9.256  1.00  0.00           H  
ATOM    386 HD23 LEU A 809      15.635   5.328  -7.981  1.00  0.00           H  
ATOM    387  N   CYS A 810      16.561  10.710  -9.268  1.00 11.55           N  
ATOM    388  CA  CYS A 810      17.248  11.900  -9.775  1.00 11.42           C  
ATOM    389  C   CYS A 810      16.763  13.167  -9.056  1.00 10.72           C  
ATOM    390  O   CYS A 810      15.655  13.200  -8.522  1.00 11.42           O  
ATOM    391  CB  CYS A 810      17.046  12.013 -11.308  1.00 14.74           C  
ATOM    392  SG  CYS A 810      18.173  11.001 -12.317  1.00 22.23           S  
ATOM    393  H   CYS A 810      15.609  10.846  -8.958  1.00  0.00           H  
ATOM    394  HA  CYS A 810      18.316  11.814  -9.564  1.00  0.00           H  
ATOM    395  HB2 CYS A 810      16.018  11.775 -11.584  1.00  0.00           H  
ATOM    396  HB3 CYS A 810      17.194  13.045 -11.627  1.00  0.00           H  
ATOM    397  N   GLY A 811      17.610  14.204  -9.101  1.00  9.44           N  
ATOM    398  CA  GLY A 811      17.289  15.564  -8.685  1.00  9.83           C  
ATOM    399  C   GLY A 811      16.697  16.348  -9.867  1.00  9.87           C  
ATOM    400  O   GLY A 811      16.689  15.889 -11.012  1.00 10.01           O  
ATOM    401  H   GLY A 811      18.489  14.086  -9.590  1.00  0.00           H  
ATOM    402  HA2 GLY A 811      16.602  15.564  -7.838  1.00  0.00           H  
ATOM    403  HA3 GLY A 811      18.207  16.054  -8.357  1.00  0.00           H  
ATOM    404  N   ALA A 812      16.221  17.562  -9.568  1.00  9.67           N  
ATOM    405  CA  ALA A 812      15.623  18.500 -10.514  1.00  9.56           C  
ATOM    406  C   ALA A 812      15.637  19.919  -9.932  1.00  9.79           C  
ATOM    407  O   ALA A 812      15.789  20.091  -8.722  1.00  9.96           O  
ATOM    408  CB  ALA A 812      14.199  18.049 -10.880  1.00  9.54           C  
ATOM    409  H   ALA A 812      16.240  17.878  -8.608  1.00  0.00           H  
ATOM    410  HA  ALA A 812      16.231  18.516 -11.420  1.00  0.00           H  
ATOM    411  HB1 ALA A 812      13.660  18.819 -11.431  1.00  0.00           H  
ATOM    412  HB2 ALA A 812      14.231  17.170 -11.517  1.00  0.00           H  
ATOM    413  HB3 ALA A 812      13.613  17.794  -9.997  1.00  0.00           H  
ATOM    414  N   SER A 813      15.487  20.906 -10.826  1.00  9.17           N  
ATOM    415  CA  SER A 813      15.561  22.332 -10.529  1.00  9.17           C  
ATOM    416  C   SER A 813      14.283  23.014 -11.027  1.00  9.55           C  
ATOM    417  O   SER A 813      14.069  23.063 -12.236  1.00  9.19           O  
ATOM    418  CB  SER A 813      16.787  22.918 -11.253  1.00  8.93           C  
ATOM    419  OG  SER A 813      17.970  22.404 -10.687  1.00  9.19           O  
ATOM    420  H   SER A 813      15.384  20.669 -11.805  1.00  0.00           H  
ATOM    421  HA  SER A 813      15.673  22.512  -9.461  1.00  0.00           H  
ATOM    422  HB2 SER A 813      16.774  22.684 -12.317  1.00  0.00           H  
ATOM    423  HB3 SER A 813      16.810  24.004 -11.159  1.00  0.00           H  
ATOM    424  HG  SER A 813      18.029  21.470 -10.907  1.00  0.00           H  
ATOM    425  N   LEU A 814      13.479  23.560 -10.100  1.00 10.07           N  
ATOM    426  CA  LEU A 814      12.318  24.408 -10.394  1.00 10.95           C  
ATOM    427  C   LEU A 814      12.773  25.706 -11.089  1.00 11.29           C  
ATOM    428  O   LEU A 814      13.665  26.367 -10.564  1.00 11.52           O  
ATOM    429  CB  LEU A 814      11.585  24.698  -9.060  1.00 11.07           C  
ATOM    430  CG  LEU A 814      10.225  25.422  -9.191  1.00 11.79           C  
ATOM    431  CD1 LEU A 814       9.178  24.548  -9.906  1.00 10.71           C  
ATOM    432  CD2 LEU A 814       9.710  25.901  -7.818  1.00 12.03           C  
ATOM    433  H   LEU A 814      13.721  23.464  -9.122  1.00  0.00           H  
ATOM    434  HA  LEU A 814      11.654  23.859 -11.062  1.00  0.00           H  
ATOM    435  HB2 LEU A 814      11.434  23.764  -8.516  1.00  0.00           H  
ATOM    436  HB3 LEU A 814      12.245  25.298  -8.433  1.00  0.00           H  
ATOM    437  HG  LEU A 814      10.374  26.321  -9.789  1.00  0.00           H  
ATOM    438 HD11 LEU A 814       8.159  24.787  -9.600  1.00  0.00           H  
ATOM    439 HD12 LEU A 814       9.226  24.686 -10.986  1.00  0.00           H  
ATOM    440 HD13 LEU A 814       9.339  23.493  -9.700  1.00  0.00           H  
ATOM    441 HD21 LEU A 814       9.500  26.971  -7.834  1.00  0.00           H  
ATOM    442 HD22 LEU A 814       8.791  25.398  -7.523  1.00  0.00           H  
ATOM    443 HD23 LEU A 814      10.433  25.723  -7.020  1.00  0.00           H  
ATOM    444  N   VAL A 815      12.177  26.033 -12.247  1.00 10.97           N  
ATOM    445  CA  VAL A 815      12.531  27.214 -13.051  1.00 12.28           C  
ATOM    446  C   VAL A 815      11.321  28.109 -13.394  1.00 13.04           C  
ATOM    447  O   VAL A 815      11.528  29.229 -13.863  1.00 13.14           O  
ATOM    448  CB  VAL A 815      13.246  26.823 -14.376  1.00 12.39           C  
ATOM    449  CG1 VAL A 815      14.671  26.305 -14.115  1.00 11.71           C  
ATOM    450  CG2 VAL A 815      12.443  25.845 -15.258  1.00 12.41           C  
ATOM    451  H   VAL A 815      11.468  25.424 -12.635  1.00  0.00           H  
ATOM    452  HA  VAL A 815      13.204  27.860 -12.484  1.00  0.00           H  
ATOM    453  HB  VAL A 815      13.374  27.734 -14.965  1.00  0.00           H  
ATOM    454 HG11 VAL A 815      15.210  26.163 -15.051  1.00  0.00           H  
ATOM    455 HG12 VAL A 815      15.245  27.014 -13.518  1.00  0.00           H  
ATOM    456 HG13 VAL A 815      14.664  25.353 -13.585  1.00  0.00           H  
ATOM    457 HG21 VAL A 815      12.911  25.730 -16.236  1.00  0.00           H  
ATOM    458 HG22 VAL A 815      12.384  24.857 -14.803  1.00  0.00           H  
ATOM    459 HG23 VAL A 815      11.423  26.187 -15.429  1.00  0.00           H  
ATOM    460  N   SER A 816      10.097  27.638 -13.115  1.00 13.25           N  
ATOM    461  CA  SER A 816       8.861  28.416 -13.197  1.00 13.95           C  
ATOM    462  C   SER A 816       7.864  27.895 -12.149  1.00 14.56           C  
ATOM    463  O   SER A 816       8.265  27.204 -11.213  1.00 14.20           O  
ATOM    464  CB  SER A 816       8.325  28.453 -14.651  1.00 14.23           C  
ATOM    465  OG  SER A 816       7.667  27.256 -15.017  1.00 14.54           O  
ATOM    466  H   SER A 816       9.997  26.713 -12.721  1.00  0.00           H  
ATOM    467  HA  SER A 816       9.093  29.441 -12.900  1.00  0.00           H  
ATOM    468  HB2 SER A 816       7.611  29.270 -14.763  1.00  0.00           H  
ATOM    469  HB3 SER A 816       9.129  28.656 -15.359  1.00  0.00           H  
ATOM    470  HG  SER A 816       7.129  27.425 -15.796  1.00  0.00           H  
ATOM    471  N   SER A 817       6.578  28.250 -12.299  1.00 14.41           N  
ATOM    472  CA  SER A 817       5.497  27.730 -11.463  1.00 15.11           C  
ATOM    473  C   SER A 817       5.111  26.276 -11.795  1.00 14.90           C  
ATOM    474  O   SER A 817       4.504  25.636 -10.940  1.00 16.01           O  
ATOM    475  CB  SER A 817       4.293  28.692 -11.528  1.00 15.58           C  
ATOM    476  OG  SER A 817       3.658  28.684 -12.793  1.00 16.11           O  
ATOM    477  H   SER A 817       6.297  28.829 -13.078  1.00  0.00           H  
ATOM    478  HA  SER A 817       5.840  27.730 -10.428  1.00  0.00           H  
ATOM    479  HB2 SER A 817       3.556  28.420 -10.771  1.00  0.00           H  
ATOM    480  HB3 SER A 817       4.606  29.711 -11.298  1.00  0.00           H  
ATOM    481  HG  SER A 817       3.315  27.804 -12.970  1.00  0.00           H  
ATOM    482  N   ASP A 818       5.449  25.782 -12.999  1.00 14.92           N  
ATOM    483  CA  ASP A 818       4.980  24.487 -13.500  1.00 15.81           C  
ATOM    484  C   ASP A 818       6.037  23.703 -14.302  1.00 13.75           C  
ATOM    485  O   ASP A 818       5.707  22.608 -14.746  1.00 14.37           O  
ATOM    486  CB  ASP A 818       3.635  24.579 -14.275  1.00 19.40           C  
ATOM    487  CG  ASP A 818       3.587  25.542 -15.473  1.00 23.58           C  
ATOM    488  OD1 ASP A 818       2.547  25.494 -16.167  1.00 30.96           O  
ATOM    489  OD2 ASP A 818       4.561  26.296 -15.691  1.00 23.60           O1-
ATOM    490  H   ASP A 818       5.934  26.367 -13.668  1.00  0.00           H  
ATOM    491  HA  ASP A 818       4.791  23.844 -12.641  1.00  0.00           H  
ATOM    492  HB2 ASP A 818       3.344  23.585 -14.617  1.00  0.00           H  
ATOM    493  HB3 ASP A 818       2.865  24.902 -13.573  1.00  0.00           H  
ATOM    494  N   TRP A 819       7.266  24.220 -14.474  1.00 12.98           N  
ATOM    495  CA  TRP A 819       8.340  23.516 -15.183  1.00 11.97           C  
ATOM    496  C   TRP A 819       9.566  23.295 -14.294  1.00 11.11           C  
ATOM    497  O   TRP A 819       9.959  24.182 -13.534  1.00 10.48           O  
ATOM    498  CB  TRP A 819       8.745  24.270 -16.462  1.00 12.30           C  
ATOM    499  CG  TRP A 819       7.780  24.173 -17.604  1.00 12.99           C  
ATOM    500  CD1 TRP A 819       6.826  25.077 -17.918  1.00 14.76           C  
ATOM    501  CD2 TRP A 819       7.628  23.081 -18.563  1.00 13.11           C  
ATOM    502  CE2 TRP A 819       6.571  23.413 -19.463  1.00 14.47           C  
ATOM    503  CE3 TRP A 819       8.283  21.846 -18.774  1.00 12.92           C  
ATOM    504  NE1 TRP A 819       6.121  24.639 -19.020  1.00 14.59           N  
ATOM    505  CZ2 TRP A 819       6.197  22.572 -20.528  1.00 14.58           C  
ATOM    506  CZ3 TRP A 819       7.930  21.001 -19.847  1.00 13.54           C  
ATOM    507  CH2 TRP A 819       6.894  21.366 -20.728  1.00 13.97           C  
ATOM    508  H   TRP A 819       7.493  25.134 -14.107  1.00  0.00           H  
ATOM    509  HA  TRP A 819       8.011  22.522 -15.495  1.00  0.00           H  
ATOM    510  HB2 TRP A 819       8.951  25.317 -16.242  1.00  0.00           H  
ATOM    511  HB3 TRP A 819       9.685  23.864 -16.833  1.00  0.00           H  
ATOM    512  HD1 TRP A 819       6.659  26.002 -17.387  1.00  0.00           H  
ATOM    513  HE1 TRP A 819       5.382  25.185 -19.442  1.00  0.00           H  
ATOM    514  HE3 TRP A 819       9.079  21.550 -18.107  1.00  0.00           H  
ATOM    515  HZ2 TRP A 819       5.395  22.854 -21.194  1.00  0.00           H  
ATOM    516  HZ3 TRP A 819       8.452  20.066 -19.991  1.00  0.00           H  
ATOM    517  HH2 TRP A 819       6.627  20.715 -21.547  1.00  0.00           H  
ATOM    518  N   LEU A 820      10.162  22.108 -14.479  1.00 10.44           N  
ATOM    519  CA  LEU A 820      11.438  21.687 -13.917  1.00 10.28           C  
ATOM    520  C   LEU A 820      12.462  21.539 -15.052  1.00  9.92           C  
ATOM    521  O   LEU A 820      12.083  21.250 -16.188  1.00  9.86           O  
ATOM    522  CB  LEU A 820      11.291  20.306 -13.235  1.00  9.63           C  
ATOM    523  CG  LEU A 820      10.114  20.134 -12.255  1.00 10.37           C  
ATOM    524  CD1 LEU A 820      10.098  18.704 -11.700  1.00  9.82           C  
ATOM    525  CD2 LEU A 820      10.122  21.170 -11.121  1.00 10.50           C  
ATOM    526  H   LEU A 820       9.739  21.445 -15.116  1.00  0.00           H  
ATOM    527  HA  LEU A 820      11.790  22.423 -13.194  1.00  0.00           H  
ATOM    528  HB2 LEU A 820      11.195  19.538 -14.003  1.00  0.00           H  
ATOM    529  HB3 LEU A 820      12.222  20.081 -12.714  1.00  0.00           H  
ATOM    530  HG  LEU A 820       9.181  20.261 -12.806  1.00  0.00           H  
ATOM    531 HD11 LEU A 820       9.330  18.592 -10.938  1.00  0.00           H  
ATOM    532 HD12 LEU A 820       9.888  17.979 -12.488  1.00  0.00           H  
ATOM    533 HD13 LEU A 820      11.055  18.439 -11.249  1.00  0.00           H  
ATOM    534 HD21 LEU A 820       9.813  20.741 -10.168  1.00  0.00           H  
ATOM    535 HD22 LEU A 820      11.110  21.605 -10.975  1.00  0.00           H  
ATOM    536 HD23 LEU A 820       9.428  21.976 -11.354  1.00  0.00           H  
ATOM    537  N   VAL A 821      13.743  21.656 -14.685  1.00  9.54           N  
ATOM    538  CA  VAL A 821      14.894  21.249 -15.482  1.00  9.97           C  
ATOM    539  C   VAL A 821      15.561  20.062 -14.759  1.00  9.56           C  
ATOM    540  O   VAL A 821      15.809  20.145 -13.557  1.00  9.53           O  
ATOM    541  CB  VAL A 821      15.930  22.405 -15.612  1.00 10.26           C  
ATOM    542  CG1 VAL A 821      17.276  21.980 -16.227  1.00 10.94           C  
ATOM    543  CG2 VAL A 821      15.368  23.575 -16.432  1.00 11.52           C  
ATOM    544  H   VAL A 821      13.955  21.934 -13.734  1.00  0.00           H  
ATOM    545  HA  VAL A 821      14.582  20.940 -16.481  1.00  0.00           H  
ATOM    546  HB  VAL A 821      16.135  22.792 -14.613  1.00  0.00           H  
ATOM    547 HG11 VAL A 821      17.933  22.837 -16.373  1.00  0.00           H  
ATOM    548 HG12 VAL A 821      17.807  21.278 -15.587  1.00  0.00           H  
ATOM    549 HG13 VAL A 821      17.129  21.503 -17.197  1.00  0.00           H  
ATOM    550 HG21 VAL A 821      16.050  24.425 -16.421  1.00  0.00           H  
ATOM    551 HG22 VAL A 821      15.223  23.289 -17.472  1.00  0.00           H  
ATOM    552 HG23 VAL A 821      14.411  23.916 -16.042  1.00  0.00           H  
ATOM    553  N   SER A 822      15.859  18.997 -15.512  1.00  9.12           N  
ATOM    554  CA  SER A 822      16.580  17.806 -15.056  1.00  8.73           C  
ATOM    555  C   SER A 822      17.535  17.344 -16.175  1.00  9.25           C  
ATOM    556  O   SER A 822      17.643  18.028 -17.192  1.00  9.48           O  
ATOM    557  CB  SER A 822      15.550  16.736 -14.625  1.00  8.65           C  
ATOM    558  OG  SER A 822      16.152  15.624 -13.989  1.00  8.98           O  
ATOM    559  H   SER A 822      15.629  19.011 -16.498  1.00  0.00           H  
ATOM    560  HA  SER A 822      17.202  18.068 -14.200  1.00  0.00           H  
ATOM    561  HB2 SER A 822      14.830  17.166 -13.929  1.00  0.00           H  
ATOM    562  HB3 SER A 822      14.982  16.383 -15.487  1.00  0.00           H  
ATOM    563  HG  SER A 822      16.331  15.851 -13.070  1.00  0.00           H  
ATOM    564  N   ALA A 823      18.212  16.211 -15.964  1.00  9.05           N  
ATOM    565  CA  ALA A 823      19.095  15.579 -16.939  1.00  9.35           C  
ATOM    566  C   ALA A 823      18.274  14.634 -17.824  1.00  9.57           C  
ATOM    567  O   ALA A 823      17.343  13.989 -17.339  1.00 11.02           O  
ATOM    568  CB  ALA A 823      20.208  14.811 -16.212  1.00  8.86           C  
ATOM    569  H   ALA A 823      17.876  15.626 -15.205  1.00  0.00           H  
ATOM    570  HA  ALA A 823      19.566  16.340 -17.563  1.00  0.00           H  
ATOM    571  HB1 ALA A 823      20.828  14.264 -16.920  1.00  0.00           H  
ATOM    572  HB2 ALA A 823      20.872  15.487 -15.674  1.00  0.00           H  
ATOM    573  HB3 ALA A 823      19.811  14.089 -15.500  1.00  0.00           H  
ATOM    574  N   ALA A 824      18.648  14.528 -19.103  1.00  8.78           N  
ATOM    575  CA  ALA A 824      17.985  13.641 -20.056  1.00  9.51           C  
ATOM    576  C   ALA A 824      18.178  12.156 -19.724  1.00  9.61           C  
ATOM    577  O   ALA A 824      17.231  11.386 -19.885  1.00 10.15           O  
ATOM    578  CB  ALA A 824      18.445  13.952 -21.483  1.00  9.64           C  
ATOM    579  H   ALA A 824      19.508  14.969 -19.401  1.00  0.00           H  
ATOM    580  HA  ALA A 824      16.915  13.833 -20.001  1.00  0.00           H  
ATOM    581  HB1 ALA A 824      17.956  13.293 -22.200  1.00  0.00           H  
ATOM    582  HB2 ALA A 824      18.201  14.971 -21.771  1.00  0.00           H  
ATOM    583  HB3 ALA A 824      19.521  13.823 -21.591  1.00  0.00           H  
ATOM    584  N   HIS A 825      19.361  11.784 -19.214  1.00  9.74           N  
ATOM    585  CA  HIS A 825      19.701  10.408 -18.839  1.00 11.08           C  
ATOM    586  C   HIS A 825      18.772   9.798 -17.777  1.00 12.11           C  
ATOM    587  O   HIS A 825      18.584   8.584 -17.775  1.00 12.61           O  
ATOM    588  CB  HIS A 825      21.176  10.294 -18.405  1.00 11.17           C  
ATOM    589  CG  HIS A 825      21.554  10.808 -17.033  1.00 11.22           C  
ATOM    590  CD2 HIS A 825      21.350  10.290 -15.773  1.00 12.47           C  
ATOM    591  ND1 HIS A 825      22.323  11.939 -16.837  1.00 10.91           N  
ATOM    592  CE1 HIS A 825      22.539  12.064 -15.528  1.00 10.76           C  
ATOM    593  NE2 HIS A 825      21.962  11.105 -14.822  1.00 12.03           N  
ATOM    594  H   HIS A 825      20.108  12.469 -19.149  1.00  0.00           H  
ATOM    595  HA  HIS A 825      19.580   9.808 -19.743  1.00  0.00           H  
ATOM    596  HB2 HIS A 825      21.417   9.235 -18.399  1.00  0.00           H  
ATOM    597  HB3 HIS A 825      21.836  10.744 -19.147  1.00  0.00           H  
ATOM    598  HD1 HIS A 825      22.722  12.550 -17.554  1.00  0.00           H  
ATOM    599  HD2 HIS A 825      20.824   9.392 -15.476  1.00  0.00           H  
ATOM    600  HE1 HIS A 825      23.126  12.855 -15.083  1.00  0.00           H  
ATOM    601  N   CYS A 826      18.197  10.648 -16.914  1.00 11.86           N  
ATOM    602  CA  CYS A 826      17.242  10.257 -15.881  1.00 13.99           C  
ATOM    603  C   CYS A 826      15.952   9.684 -16.477  1.00 14.01           C  
ATOM    604  O   CYS A 826      15.419   8.713 -15.940  1.00 14.68           O  
ATOM    605  CB  CYS A 826      16.907  11.479 -15.008  1.00 15.12           C  
ATOM    606  SG  CYS A 826      18.304  12.087 -14.033  1.00 18.59           S  
ATOM    607  H   CYS A 826      18.422  11.632 -16.965  1.00  0.00           H  
ATOM    608  HA  CYS A 826      17.702   9.489 -15.256  1.00  0.00           H  
ATOM    609  HB2 CYS A 826      16.537  12.298 -15.624  1.00  0.00           H  
ATOM    610  HB3 CYS A 826      16.094  11.244 -14.318  1.00  0.00           H  
ATOM    611  N   VAL A 827      15.474  10.301 -17.563  1.00 13.65           N  
ATOM    612  CA  VAL A 827      14.128  10.073 -18.083  1.00 14.24           C  
ATOM    613  C   VAL A 827      14.099   9.345 -19.443  1.00 15.94           C  
ATOM    614  O   VAL A 827      13.033   8.850 -19.802  1.00 16.21           O  
ATOM    615  CB  VAL A 827      13.376  11.426 -18.234  1.00 13.57           C  
ATOM    616  CG1 VAL A 827      13.141  12.107 -16.875  1.00 13.77           C  
ATOM    617  CG2 VAL A 827      14.021  12.413 -19.231  1.00 14.29           C  
ATOM    618  H   VAL A 827      15.998  11.043 -18.007  1.00  0.00           H  
ATOM    619  HA  VAL A 827      13.557   9.452 -17.391  1.00  0.00           H  
ATOM    620  HB  VAL A 827      12.381  11.195 -18.610  1.00  0.00           H  
ATOM    621 HG11 VAL A 827      12.531  13.003 -16.992  1.00  0.00           H  
ATOM    622 HG12 VAL A 827      12.617  11.446 -16.185  1.00  0.00           H  
ATOM    623 HG13 VAL A 827      14.078  12.407 -16.404  1.00  0.00           H  
ATOM    624 HG21 VAL A 827      13.460  13.345 -19.282  1.00  0.00           H  
ATOM    625 HG22 VAL A 827      15.037  12.672 -18.936  1.00  0.00           H  
ATOM    626 HG23 VAL A 827      14.057  12.008 -20.242  1.00  0.00           H  
ATOM    627  N   TYR A 828      15.220   9.325 -20.177  1.00 16.29           N  
ATOM    628  CA  TYR A 828      15.322   8.839 -21.554  1.00 18.16           C  
ATOM    629  C   TYR A 828      14.734   7.429 -21.755  1.00 20.58           C  
ATOM    630  O   TYR A 828      15.245   6.468 -21.182  1.00 19.70           O  
ATOM    631  CB  TYR A 828      16.795   8.898 -22.019  1.00 18.77           C  
ATOM    632  CG  TYR A 828      17.004   8.538 -23.479  1.00 23.59           C  
ATOM    633  CD1 TYR A 828      16.886   9.535 -24.467  1.00 24.95           C  
ATOM    634  CD2 TYR A 828      17.278   7.207 -23.860  1.00 26.98           C  
ATOM    635  CE1 TYR A 828      17.051   9.212 -25.827  1.00 27.35           C  
ATOM    636  CE2 TYR A 828      17.414   6.878 -25.221  1.00 28.99           C  
ATOM    637  CZ  TYR A 828      17.313   7.881 -26.204  1.00 29.86           C  
ATOM    638  OH  TYR A 828      17.498   7.557 -27.515  1.00 33.27           O  
ATOM    639  H   TYR A 828      16.041   9.797 -19.813  1.00  0.00           H  
ATOM    640  HA  TYR A 828      14.752   9.539 -22.169  1.00  0.00           H  
ATOM    641  HB2 TYR A 828      17.184   9.904 -21.880  1.00  0.00           H  
ATOM    642  HB3 TYR A 828      17.414   8.247 -21.397  1.00  0.00           H  
ATOM    643  HD1 TYR A 828      16.669  10.552 -24.177  1.00  0.00           H  
ATOM    644  HD2 TYR A 828      17.364   6.431 -23.111  1.00  0.00           H  
ATOM    645  HE1 TYR A 828      16.970   9.992 -26.571  1.00  0.00           H  
ATOM    646  HE2 TYR A 828      17.618   5.856 -25.508  1.00  0.00           H  
ATOM    647  HH  TYR A 828      17.342   8.296 -28.114  1.00  0.00           H  
ATOM    648  N   GLY A 829      13.670   7.334 -22.562  1.00 21.25           N  
ATOM    649  CA  GLY A 829      13.066   6.064 -22.959  1.00 22.28           C  
ATOM    650  C   GLY A 829      12.052   5.555 -21.925  1.00 24.52           C  
ATOM    651  O   GLY A 829      11.349   4.586 -22.201  1.00 25.52           O  
ATOM    652  H   GLY A 829      13.211   8.176 -22.893  1.00  0.00           H  
ATOM    653  HA2 GLY A 829      12.553   6.205 -23.911  1.00  0.00           H  
ATOM    654  HA3 GLY A 829      13.830   5.302 -23.121  1.00  0.00           H  
ATOM    655  N   ARG A 830      11.929   6.215 -20.767  1.00 20.73           N  
ATOM    656  CA  ARG A 830      10.903   5.963 -19.757  1.00 22.43           C  
ATOM    657  C   ARG A 830      10.158   7.274 -19.469  1.00 21.35           C  
ATOM    658  O   ARG A 830       9.774   7.529 -18.326  1.00 20.54           O  
ATOM    659  CB  ARG A 830      11.521   5.294 -18.510  1.00 22.11           C  
ATOM    660  CG  ARG A 830      12.631   6.080 -17.786  1.00 24.08           C  
ATOM    661  CD  ARG A 830      13.027   5.386 -16.477  1.00 25.53           C  
ATOM    662  NE  ARG A 830      14.206   6.000 -15.860  1.00 24.63           N  
ATOM    663  CZ  ARG A 830      14.817   5.561 -14.752  1.00 26.62           C  
ATOM    664  NH1 ARG A 830      14.440   4.423 -14.159  1.00 26.21           N1+
ATOM    665  NH2 ARG A 830      15.820   6.281 -14.244  1.00 25.25           N1+
ATOM    666  H   ARG A 830      12.512   7.032 -20.604  1.00  0.00           H  
ATOM    667  HA  ARG A 830      10.144   5.283 -20.149  1.00  0.00           H  
ATOM    668  HB2 ARG A 830      10.719   5.082 -17.801  1.00  0.00           H  
ATOM    669  HB3 ARG A 830      11.917   4.321 -18.802  1.00  0.00           H  
ATOM    670  HG2 ARG A 830      13.498   6.273 -18.420  1.00  0.00           H  
ATOM    671  HG3 ARG A 830      12.224   7.057 -17.524  1.00  0.00           H  
ATOM    672  HD2 ARG A 830      12.231   5.545 -15.748  1.00  0.00           H  
ATOM    673  HD3 ARG A 830      13.125   4.308 -16.605  1.00  0.00           H  
ATOM    674  HE  ARG A 830      14.515   6.884 -16.250  1.00  0.00           H  
ATOM    675 HH11 ARG A 830      13.672   3.886 -14.533  1.00  0.00           H  
ATOM    676 HH12 ARG A 830      14.898   4.090 -13.324  1.00  0.00           H  
ATOM    677 HH21 ARG A 830      16.070   7.159 -14.683  1.00  0.00           H  
ATOM    678 HH22 ARG A 830      16.314   5.992 -13.413  1.00  0.00           H  
ATOM    679  N   ASN A 831       9.995   8.088 -20.520  1.00 20.08           N  
ATOM    680  CA  ASN A 831       9.377   9.414 -20.446  1.00 20.74           C  
ATOM    681  C   ASN A 831       7.996   9.494 -21.125  1.00 22.68           C  
ATOM    682  O   ASN A 831       7.271  10.448 -20.845  1.00 21.71           O  
ATOM    683  CB  ASN A 831      10.345  10.481 -21.019  1.00 19.27           C  
ATOM    684  CG  ASN A 831      10.748  10.330 -22.491  1.00 20.91           C  
ATOM    685  ND2 ASN A 831      10.446  11.343 -23.307  1.00 19.47           N  
ATOM    686  OD1 ASN A 831      11.345   9.327 -22.880  1.00 22.59           O  
ATOM    687  H   ASN A 831      10.397   7.845 -21.415  1.00  0.00           H  
ATOM    688  HA  ASN A 831       9.215   9.668 -19.398  1.00  0.00           H  
ATOM    689  HB2 ASN A 831       9.900  11.460 -20.892  1.00  0.00           H  
ATOM    690  HB3 ASN A 831      11.258  10.504 -20.432  1.00  0.00           H  
ATOM    691 HD21 ASN A 831       9.953  12.155 -22.962  1.00  0.00           H  
ATOM    692 HD22 ASN A 831      10.701  11.298 -24.283  1.00  0.00           H  
ATOM    693  N   LEU A 832       7.655   8.524 -21.996  1.00 22.86           N  
ATOM    694  CA  LEU A 832       6.411   8.507 -22.779  1.00 27.62           C  
ATOM    695  C   LEU A 832       5.155   8.121 -21.969  1.00 30.38           C  
ATOM    696  O   LEU A 832       4.052   8.365 -22.457  1.00 32.36           O  
ATOM    697  CB  LEU A 832       6.564   7.608 -24.032  1.00 31.84           C  
ATOM    698  CG  LEU A 832       7.399   8.199 -25.194  1.00 35.19           C  
ATOM    699  CD1 LEU A 832       6.886   9.574 -25.673  1.00 37.87           C  
ATOM    700  CD2 LEU A 832       8.919   8.181 -24.944  1.00 37.84           C  
ATOM    701  H   LEU A 832       8.300   7.767 -22.172  1.00  0.00           H  
ATOM    702  HA  LEU A 832       6.224   9.530 -23.107  1.00  0.00           H  
ATOM    703  HB2 LEU A 832       6.956   6.631 -23.747  1.00  0.00           H  
ATOM    704  HB3 LEU A 832       5.572   7.405 -24.441  1.00  0.00           H  
ATOM    705  HG  LEU A 832       7.233   7.515 -26.028  1.00  0.00           H  
ATOM    706 HD11 LEU A 832       6.932   9.646 -26.760  1.00  0.00           H  
ATOM    707 HD12 LEU A 832       5.846   9.741 -25.389  1.00  0.00           H  
ATOM    708 HD13 LEU A 832       7.470  10.398 -25.263  1.00  0.00           H  
ATOM    709 HD21 LEU A 832       9.337   9.185 -24.877  1.00  0.00           H  
ATOM    710 HD22 LEU A 832       9.183   7.653 -24.029  1.00  0.00           H  
ATOM    711 HD23 LEU A 832       9.437   7.675 -25.759  1.00  0.00           H  
ATOM    712  N   GLU A 833       5.333   7.610 -20.740  1.00 30.22           N  
ATOM    713  CA  GLU A 833       4.292   7.552 -19.715  1.00 29.74           C  
ATOM    714  C   GLU A 833       4.778   8.442 -18.553  1.00 27.45           C  
ATOM    715  O   GLU A 833       5.362   7.917 -17.602  1.00 24.25           O  
ATOM    716  CB  GLU A 833       4.018   6.088 -19.306  1.00 32.40           C  
ATOM    717  CG  GLU A 833       2.820   5.941 -18.339  1.00 37.97           C  
ATOM    718  CD  GLU A 833       2.566   4.509 -17.858  1.00 45.32           C  
ATOM    719  OE1 GLU A 833       3.196   3.577 -18.404  1.00 48.59           O  
ATOM    720  OE2 GLU A 833       1.743   4.375 -16.927  1.00 44.70           O1-
ATOM    721  H   GLU A 833       6.271   7.425 -20.418  1.00  0.00           H  
ATOM    722  HA  GLU A 833       3.347   7.937 -20.097  1.00  0.00           H  
ATOM    723  HB2 GLU A 833       3.821   5.503 -20.206  1.00  0.00           H  
ATOM    724  HB3 GLU A 833       4.912   5.650 -18.859  1.00  0.00           H  
ATOM    725  HG2 GLU A 833       2.955   6.569 -17.459  1.00  0.00           H  
ATOM    726  HG3 GLU A 833       1.911   6.296 -18.827  1.00  0.00           H  
ATOM    727  N   PRO A 834       4.604   9.781 -18.672  1.00 28.06           N  
ATOM    728  CA  PRO A 834       5.192  10.734 -17.715  1.00 25.46           C  
ATOM    729  C   PRO A 834       4.566  10.698 -16.310  1.00 25.44           C  
ATOM    730  O   PRO A 834       5.236  11.105 -15.366  1.00 23.95           O  
ATOM    731  CB  PRO A 834       5.013  12.097 -18.398  1.00 25.35           C  
ATOM    732  CG  PRO A 834       3.775  11.925 -19.259  1.00 27.19           C  
ATOM    733  CD  PRO A 834       3.886  10.487 -19.737  1.00 28.19           C  
ATOM    734  HA  PRO A 834       6.259  10.530 -17.604  1.00  0.00           H  
ATOM    735  HB2 PRO A 834       4.915  12.930 -17.703  1.00  0.00           H  
ATOM    736  HB3 PRO A 834       5.875  12.301 -19.035  1.00  0.00           H  
ATOM    737  HG2 PRO A 834       2.882  12.040 -18.641  1.00  0.00           H  
ATOM    738  HG3 PRO A 834       3.716  12.639 -20.080  1.00  0.00           H  
ATOM    739  HD2 PRO A 834       2.899  10.075 -19.947  1.00  0.00           H  
ATOM    740  HD3 PRO A 834       4.479  10.460 -20.650  1.00  0.00           H  
ATOM    741  N   SER A 835       3.329  10.180 -16.190  1.00 26.33           N  
ATOM    742  CA  SER A 835       2.588   9.996 -14.936  1.00 27.70           C  
ATOM    743  C   SER A 835       3.249   9.040 -13.922  1.00 25.48           C  
ATOM    744  O   SER A 835       2.915   9.115 -12.740  1.00 24.88           O  
ATOM    745  CB  SER A 835       1.142   9.586 -15.280  1.00 29.54           C  
ATOM    746  OG  SER A 835       1.075   8.295 -15.857  1.00 33.50           O  
ATOM    747  H   SER A 835       2.849   9.859 -17.018  1.00  0.00           H  
ATOM    748  HA  SER A 835       2.540  10.969 -14.446  1.00  0.00           H  
ATOM    749  HB2 SER A 835       0.526   9.591 -14.379  1.00  0.00           H  
ATOM    750  HB3 SER A 835       0.693  10.306 -15.966  1.00  0.00           H  
ATOM    751  HG  SER A 835       1.234   7.639 -15.174  1.00  0.00           H  
ATOM    752  N   LYS A 836       4.191   8.197 -14.384  1.00 22.82           N  
ATOM    753  CA  LYS A 836       5.063   7.383 -13.536  1.00 20.62           C  
ATOM    754  C   LYS A 836       6.087   8.208 -12.734  1.00 17.90           C  
ATOM    755  O   LYS A 836       6.509   7.751 -11.671  1.00 15.47           O  
ATOM    756  CB  LYS A 836       5.794   6.339 -14.396  1.00 24.48           C  
ATOM    757  CG  LYS A 836       4.862   5.280 -15.014  1.00 30.05           C  
ATOM    758  CD  LYS A 836       5.527   3.906 -15.191  1.00 32.61           C  
ATOM    759  CE  LYS A 836       5.723   3.172 -13.854  1.00 36.01           C  
ATOM    760  NZ  LYS A 836       6.462   1.911 -14.019  1.00 39.36           N1+
ATOM    761  H   LYS A 836       4.400   8.186 -15.372  1.00  0.00           H  
ATOM    762  HA  LYS A 836       4.436   6.858 -12.812  1.00  0.00           H  
ATOM    763  HB2 LYS A 836       6.374   6.826 -15.182  1.00  0.00           H  
ATOM    764  HB3 LYS A 836       6.527   5.846 -13.761  1.00  0.00           H  
ATOM    765  HG2 LYS A 836       3.954   5.168 -14.420  1.00  0.00           H  
ATOM    766  HG3 LYS A 836       4.536   5.642 -15.987  1.00  0.00           H  
ATOM    767  HD2 LYS A 836       4.918   3.297 -15.861  1.00  0.00           H  
ATOM    768  HD3 LYS A 836       6.490   4.033 -15.688  1.00  0.00           H  
ATOM    769  HE2 LYS A 836       6.282   3.786 -13.150  1.00  0.00           H  
ATOM    770  HE3 LYS A 836       4.759   2.961 -13.389  1.00  0.00           H  
ATOM    771  HZ1 LYS A 836       6.637   1.524 -13.099  1.00  0.00           H  
ATOM    772  HZ2 LYS A 836       5.926   1.261 -14.575  1.00  0.00           H  
ATOM    773  HZ3 LYS A 836       7.351   2.096 -14.461  1.00  0.00           H  
ATOM    774  N   TRP A 837       6.454   9.396 -13.243  1.00 15.39           N  
ATOM    775  CA  TRP A 837       7.296  10.363 -12.548  1.00 14.50           C  
ATOM    776  C   TRP A 837       6.453  11.258 -11.632  1.00 14.39           C  
ATOM    777  O   TRP A 837       5.409  11.760 -12.052  1.00 13.53           O  
ATOM    778  CB  TRP A 837       8.117  11.190 -13.553  1.00 13.69           C  
ATOM    779  CG  TRP A 837       9.166  10.411 -14.285  1.00 13.58           C  
ATOM    780  CD1 TRP A 837       9.005   9.765 -15.462  1.00 14.36           C  
ATOM    781  CD2 TRP A 837      10.515  10.092 -13.834  1.00 13.56           C  
ATOM    782  CE2 TRP A 837      11.135   9.260 -14.813  1.00 13.81           C  
ATOM    783  CE3 TRP A 837      11.275  10.410 -12.683  1.00 13.11           C  
ATOM    784  NE1 TRP A 837      10.171   9.104 -15.789  1.00 14.34           N  
ATOM    785  CZ2 TRP A 837      12.442   8.770 -14.656  1.00 13.69           C  
ATOM    786  CZ3 TRP A 837      12.589   9.927 -12.516  1.00 13.34           C  
ATOM    787  CH2 TRP A 837      13.173   9.107 -13.502  1.00 13.36           C  
ATOM    788  H   TRP A 837       6.041   9.717 -14.109  1.00  0.00           H  
ATOM    789  HA  TRP A 837       8.011   9.817 -11.937  1.00  0.00           H  
ATOM    790  HB2 TRP A 837       7.472  11.682 -14.279  1.00  0.00           H  
ATOM    791  HB3 TRP A 837       8.634  11.992 -13.025  1.00  0.00           H  
ATOM    792  HD1 TRP A 837       8.094   9.770 -16.043  1.00  0.00           H  
ATOM    793  HE1 TRP A 837      10.259   8.553 -16.634  1.00  0.00           H  
ATOM    794  HE3 TRP A 837      10.828  11.022 -11.914  1.00  0.00           H  
ATOM    795  HZ2 TRP A 837      12.876   8.137 -15.413  1.00  0.00           H  
ATOM    796  HZ3 TRP A 837      13.146  10.180 -11.626  1.00  0.00           H  
ATOM    797  HH2 TRP A 837      14.177   8.733 -13.369  1.00  0.00           H  
ATOM    798  N   THR A 838       6.950  11.445 -10.401  1.00 13.48           N  
ATOM    799  CA  THR A 838       6.361  12.303  -9.379  1.00 14.00           C  
ATOM    800  C   THR A 838       7.475  13.169  -8.774  1.00 13.17           C  
ATOM    801  O   THR A 838       8.437  12.639  -8.222  1.00 14.52           O  
ATOM    802  CB  THR A 838       5.704  11.471  -8.244  1.00 15.71           C  
ATOM    803  CG2 THR A 838       5.184  12.286  -7.043  1.00 16.82           C  
ATOM    804  OG1 THR A 838       4.608  10.758  -8.779  1.00 15.68           O  
ATOM    805  H   THR A 838       7.809  10.977 -10.140  1.00  0.00           H  
ATOM    806  HA  THR A 838       5.608  12.956  -9.824  1.00  0.00           H  
ATOM    807  HB  THR A 838       6.414  10.728  -7.878  1.00  0.00           H  
ATOM    808  HG1 THR A 838       4.929  10.184  -9.479  1.00  0.00           H  
ATOM    809 HG21 THR A 838       4.659  11.644  -6.334  1.00  0.00           H  
ATOM    810 HG22 THR A 838       5.994  12.765  -6.495  1.00  0.00           H  
ATOM    811 HG23 THR A 838       4.489  13.063  -7.362  1.00  0.00           H  
ATOM    812  N   ALA A 839       7.301  14.490  -8.880  1.00 12.47           N  
ATOM    813  CA  ALA A 839       8.171  15.503  -8.304  1.00 12.10           C  
ATOM    814  C   ALA A 839       7.677  15.891  -6.905  1.00 12.26           C  
ATOM    815  O   ALA A 839       6.514  16.267  -6.766  1.00 12.89           O  
ATOM    816  CB  ALA A 839       8.141  16.718  -9.237  1.00 12.10           C  
ATOM    817  H   ALA A 839       6.454  14.838  -9.310  1.00  0.00           H  
ATOM    818  HA  ALA A 839       9.198  15.138  -8.247  1.00  0.00           H  
ATOM    819  HB1 ALA A 839       8.626  17.582  -8.789  1.00  0.00           H  
ATOM    820  HB2 ALA A 839       8.658  16.491 -10.169  1.00  0.00           H  
ATOM    821  HB3 ALA A 839       7.120  17.013  -9.485  1.00  0.00           H  
ATOM    822  N   ILE A 840       8.573  15.831  -5.907  1.00 11.55           N  
ATOM    823  CA  ILE A 840       8.305  16.305  -4.549  1.00 12.45           C  
ATOM    824  C   ILE A 840       9.115  17.596  -4.347  1.00 12.64           C  
ATOM    825  O   ILE A 840      10.337  17.545  -4.185  1.00 13.21           O  
ATOM    826  CB  ILE A 840       8.705  15.273  -3.451  1.00 12.62           C  
ATOM    827  CG1 ILE A 840       8.107  13.868  -3.698  1.00 12.63           C  
ATOM    828  CG2 ILE A 840       8.356  15.763  -2.025  1.00 12.65           C  
ATOM    829  CD1 ILE A 840       6.575  13.796  -3.753  1.00 14.33           C  
ATOM    830  H   ILE A 840       9.511  15.498  -6.090  1.00  0.00           H  
ATOM    831  HA  ILE A 840       7.247  16.538  -4.415  1.00  0.00           H  
ATOM    832  HB  ILE A 840       9.788  15.139  -3.482  1.00  0.00           H  
ATOM    833 HG12 ILE A 840       8.494  13.474  -4.637  1.00  0.00           H  
ATOM    834 HG13 ILE A 840       8.464  13.183  -2.928  1.00  0.00           H  
ATOM    835 HG21 ILE A 840       8.664  15.036  -1.274  1.00  0.00           H  
ATOM    836 HG22 ILE A 840       8.838  16.706  -1.775  1.00  0.00           H  
ATOM    837 HG23 ILE A 840       7.284  15.926  -1.909  1.00  0.00           H  
ATOM    838 HD11 ILE A 840       6.244  12.759  -3.815  1.00  0.00           H  
ATOM    839 HD12 ILE A 840       6.113  14.233  -2.869  1.00  0.00           H  
ATOM    840 HD13 ILE A 840       6.188  14.311  -4.630  1.00  0.00           H  
ATOM    841  N   LEU A 841       8.402  18.731  -4.386  1.00 12.36           N  
ATOM    842  CA  LEU A 841       8.950  20.064  -4.150  1.00 12.36           C  
ATOM    843  C   LEU A 841       8.884  20.387  -2.651  1.00 12.95           C  
ATOM    844  O   LEU A 841       7.938  19.966  -1.988  1.00 13.71           O  
ATOM    845  CB  LEU A 841       8.148  21.110  -4.955  1.00 11.71           C  
ATOM    846  CG  LEU A 841       8.143  20.877  -6.486  1.00 12.23           C  
ATOM    847  CD1 LEU A 841       6.956  20.002  -6.949  1.00 11.87           C  
ATOM    848  CD2 LEU A 841       8.229  22.212  -7.254  1.00 11.58           C  
ATOM    849  H   LEU A 841       7.400  18.685  -4.522  1.00  0.00           H  
ATOM    850  HA  LEU A 841       9.992  20.097  -4.473  1.00  0.00           H  
ATOM    851  HB2 LEU A 841       7.127  21.201  -4.582  1.00  0.00           H  
ATOM    852  HB3 LEU A 841       8.615  22.074  -4.749  1.00  0.00           H  
ATOM    853  HG  LEU A 841       9.042  20.321  -6.743  1.00  0.00           H  
ATOM    854 HD11 LEU A 841       6.298  20.512  -7.650  1.00  0.00           H  
ATOM    855 HD12 LEU A 841       7.310  19.097  -7.442  1.00  0.00           H  
ATOM    856 HD13 LEU A 841       6.328  19.684  -6.119  1.00  0.00           H  
ATOM    857 HD21 LEU A 841       7.582  22.247  -8.127  1.00  0.00           H  
ATOM    858 HD22 LEU A 841       7.963  23.063  -6.629  1.00  0.00           H  
ATOM    859 HD23 LEU A 841       9.246  22.384  -7.607  1.00  0.00           H  
ATOM    860  N   GLY A 842       9.877  21.138  -2.146  1.00 13.25           N  
ATOM    861  CA  GLY A 842       9.961  21.514  -0.731  1.00 13.76           C  
ATOM    862  C   GLY A 842      10.501  20.380   0.157  1.00 14.23           C  
ATOM    863  O   GLY A 842      10.378  20.470   1.379  1.00 14.44           O  
ATOM    864  H   GLY A 842      10.617  21.465  -2.751  1.00  0.00           H  
ATOM    865  HA2 GLY A 842      10.643  22.355  -0.637  1.00  0.00           H  
ATOM    866  HA3 GLY A 842       8.991  21.849  -0.361  1.00  0.00           H  
ATOM    867  N   LEU A 843      11.085  19.326  -0.444  1.00 13.21           N  
ATOM    868  CA  LEU A 843      11.700  18.190   0.242  1.00 12.88           C  
ATOM    869  C   LEU A 843      13.012  18.588   0.940  1.00 12.96           C  
ATOM    870  O   LEU A 843      13.773  19.400   0.411  1.00 12.82           O  
ATOM    871  CB  LEU A 843      11.911  17.051  -0.785  1.00 12.17           C  
ATOM    872  CG  LEU A 843      12.321  15.675  -0.200  1.00 12.09           C  
ATOM    873  CD1 LEU A 843      11.288  15.120   0.803  1.00 12.57           C  
ATOM    874  CD2 LEU A 843      12.625  14.668  -1.329  1.00 12.12           C  
ATOM    875  H   LEU A 843      11.149  19.316  -1.451  1.00  0.00           H  
ATOM    876  HA  LEU A 843      11.007  17.850   1.008  1.00  0.00           H  
ATOM    877  HB2 LEU A 843      10.997  16.914  -1.358  1.00  0.00           H  
ATOM    878  HB3 LEU A 843      12.654  17.374  -1.514  1.00  0.00           H  
ATOM    879  HG  LEU A 843      13.256  15.804   0.345  1.00  0.00           H  
ATOM    880 HD11 LEU A 843      11.112  14.052   0.677  1.00  0.00           H  
ATOM    881 HD12 LEU A 843      11.633  15.263   1.828  1.00  0.00           H  
ATOM    882 HD13 LEU A 843      10.321  15.616   0.712  1.00  0.00           H  
ATOM    883 HD21 LEU A 843      13.574  14.161  -1.150  1.00  0.00           H  
ATOM    884 HD22 LEU A 843      11.856  13.902  -1.421  1.00  0.00           H  
ATOM    885 HD23 LEU A 843      12.700  15.155  -2.302  1.00  0.00           H  
ATOM    886  N   HIS A 844      13.252  17.960   2.098  1.00 12.71           N  
ATOM    887  CA  HIS A 844      14.476  18.083   2.878  1.00 13.43           C  
ATOM    888  C   HIS A 844      14.928  16.679   3.295  1.00 12.86           C  
ATOM    889  O   HIS A 844      15.968  16.224   2.829  1.00 11.82           O  
ATOM    890  CB  HIS A 844      14.245  19.039   4.069  1.00 14.17           C  
ATOM    891  CG  HIS A 844      15.346  19.053   5.101  1.00 16.32           C  
ATOM    892  CD2 HIS A 844      16.573  19.677   5.041  1.00 16.08           C  
ATOM    893  ND1 HIS A 844      15.240  18.377   6.322  1.00 17.04           N  
ATOM    894  CE1 HIS A 844      16.385  18.618   6.945  1.00 16.96           C  
ATOM    895  NE2 HIS A 844      17.210  19.383   6.232  1.00 17.42           N  
ATOM    896  H   HIS A 844      12.570  17.305   2.452  1.00  0.00           H  
ATOM    897  HA  HIS A 844      15.279  18.497   2.265  1.00  0.00           H  
ATOM    898  HB2 HIS A 844      14.120  20.058   3.698  1.00  0.00           H  
ATOM    899  HB3 HIS A 844      13.312  18.791   4.577  1.00  0.00           H  
ATOM    900  HD2 HIS A 844      17.031  20.286   4.275  1.00  0.00           H  
ATOM    901  HE1 HIS A 844      16.626  18.229   7.924  1.00  0.00           H  
ATOM    902  HE2 HIS A 844      18.139  19.686   6.499  1.00  0.00           H  
ATOM    903  N   MET A 845      14.130  16.021   4.148  1.00 12.58           N  
ATOM    904  CA  MET A 845      14.401  14.689   4.676  1.00 13.06           C  
ATOM    905  C   MET A 845      13.337  13.724   4.147  1.00 12.29           C  
ATOM    906  O   MET A 845      12.145  13.977   4.325  1.00 13.35           O  
ATOM    907  CB  MET A 845      14.444  14.787   6.213  1.00 15.07           C  
ATOM    908  CG  MET A 845      14.796  13.490   6.954  1.00 17.23           C  
ATOM    909  SD  MET A 845      14.992  13.774   8.735  1.00 23.17           S  
ATOM    910  CE  MET A 845      15.941  12.311   9.223  1.00 23.00           C  
ATOM    911  H   MET A 845      13.288  16.464   4.485  1.00  0.00           H  
ATOM    912  HA  MET A 845      15.375  14.335   4.342  1.00  0.00           H  
ATOM    913  HB2 MET A 845      15.182  15.541   6.489  1.00  0.00           H  
ATOM    914  HB3 MET A 845      13.492  15.169   6.582  1.00  0.00           H  
ATOM    915  HG2 MET A 845      14.031  12.728   6.803  1.00  0.00           H  
ATOM    916  HG3 MET A 845      15.728  13.087   6.558  1.00  0.00           H  
ATOM    917  HE1 MET A 845      16.241  12.393  10.268  1.00  0.00           H  
ATOM    918  HE2 MET A 845      15.343  11.410   9.113  1.00  0.00           H  
ATOM    919  HE3 MET A 845      16.839  12.209   8.615  1.00  0.00           H  
ATOM    920  N   LYS A 846      13.795  12.648   3.488  1.00 12.52           N  
ATOM    921  CA  LYS A 846      12.957  11.639   2.833  1.00 12.34           C  
ATOM    922  C   LYS A 846      12.085  10.829   3.810  1.00 14.28           C  
ATOM    923  O   LYS A 846      10.960  10.483   3.451  1.00 13.05           O  
ATOM    924  CB  LYS A 846      13.851  10.717   1.979  1.00 12.27           C  
ATOM    925  CG  LYS A 846      14.456  11.423   0.750  1.00 11.16           C  
ATOM    926  CD  LYS A 846      15.601  10.643   0.088  1.00 11.00           C  
ATOM    927  CE  LYS A 846      15.221   9.262  -0.465  1.00 11.42           C  
ATOM    928  NZ  LYS A 846      16.386   8.613  -1.093  1.00 11.16           N1+
ATOM    929  H   LYS A 846      14.794  12.507   3.406  1.00  0.00           H  
ATOM    930  HA  LYS A 846      12.278  12.169   2.162  1.00  0.00           H  
ATOM    931  HB2 LYS A 846      14.647  10.307   2.603  1.00  0.00           H  
ATOM    932  HB3 LYS A 846      13.268   9.863   1.630  1.00  0.00           H  
ATOM    933  HG2 LYS A 846      13.672  11.615   0.018  1.00  0.00           H  
ATOM    934  HG3 LYS A 846      14.837  12.404   1.034  1.00  0.00           H  
ATOM    935  HD2 LYS A 846      16.009  11.250  -0.720  1.00  0.00           H  
ATOM    936  HD3 LYS A 846      16.403  10.533   0.815  1.00  0.00           H  
ATOM    937  HE2 LYS A 846      14.856   8.615   0.333  1.00  0.00           H  
ATOM    938  HE3 LYS A 846      14.422   9.352  -1.201  1.00  0.00           H  
ATOM    939  HZ1 LYS A 846      17.123   8.505  -0.410  1.00  0.00           H  
ATOM    940  HZ2 LYS A 846      16.123   7.703  -1.443  1.00  0.00           H  
ATOM    941  HZ3 LYS A 846      16.723   9.183  -1.856  1.00  0.00           H  
ATOM    942  N   SER A 847      12.602  10.571   5.024  1.00 14.54           N  
ATOM    943  CA  SER A 847      11.895   9.879   6.104  1.00 16.05           C  
ATOM    944  C   SER A 847      10.982  10.789   6.956  1.00 18.83           C  
ATOM    945  O   SER A 847      10.277  10.257   7.812  1.00 18.54           O  
ATOM    946  CB  SER A 847      12.916   9.096   6.957  1.00 16.91           C  
ATOM    947  OG  SER A 847      13.668   9.937   7.805  1.00 16.29           O  
ATOM    948  H   SER A 847      13.558  10.843   5.223  1.00  0.00           H  
ATOM    949  HA  SER A 847      11.241   9.134   5.646  1.00  0.00           H  
ATOM    950  HB2 SER A 847      12.398   8.370   7.584  1.00  0.00           H  
ATOM    951  HB3 SER A 847      13.596   8.527   6.321  1.00  0.00           H  
ATOM    952  HG  SER A 847      14.572   9.984   7.465  1.00  0.00           H  
ATOM    953  N   ASN A 848      10.981  12.115   6.714  1.00 21.21           N  
ATOM    954  CA  ASN A 848      10.077  13.071   7.363  1.00 23.71           C  
ATOM    955  C   ASN A 848       8.727  13.085   6.617  1.00 27.76           C  
ATOM    956  O   ASN A 848       8.486  13.947   5.772  1.00 30.28           O  
ATOM    957  CB  ASN A 848      10.754  14.463   7.441  1.00 23.82           C  
ATOM    958  CG  ASN A 848      10.056  15.478   8.360  1.00 28.21           C  
ATOM    959  ND2 ASN A 848      10.652  16.664   8.498  1.00 27.83           N  
ATOM    960  OD1 ASN A 848       8.994  15.217   8.925  1.00 26.23           O  
ATOM    961  H   ASN A 848      11.573  12.488   5.985  1.00  0.00           H  
ATOM    962  HA  ASN A 848       9.865  12.749   8.385  1.00  0.00           H  
ATOM    963  HB2 ASN A 848      11.758  14.329   7.845  1.00  0.00           H  
ATOM    964  HB3 ASN A 848      10.874  14.900   6.449  1.00  0.00           H  
ATOM    965 HD21 ASN A 848      11.519  16.867   8.021  1.00  0.00           H  
ATOM    966 HD22 ASN A 848      10.243  17.372   9.090  1.00  0.00           H  
ATOM    967  N   LEU A 849       7.885  12.098   6.955  1.00 36.78           N  
ATOM    968  CA  LEU A 849       6.565  11.848   6.372  1.00 43.77           C  
ATOM    969  C   LEU A 849       5.425  12.733   6.926  1.00 44.96           C  
ATOM    970  O   LEU A 849       4.301  12.600   6.444  1.00 47.85           O  
ATOM    971  CB  LEU A 849       6.253  10.325   6.406  1.00 47.34           C  
ATOM    972  CG  LEU A 849       6.675   9.527   7.667  1.00 48.56           C  
ATOM    973  CD1 LEU A 849       6.056  10.066   8.966  1.00 51.34           C  
ATOM    974  CD2 LEU A 849       6.388   8.022   7.490  1.00 51.36           C  
ATOM    975  H   LEU A 849       8.186  11.426   7.647  1.00  0.00           H  
ATOM    976  HA  LEU A 849       6.625  12.119   5.316  1.00  0.00           H  
ATOM    977  HB2 LEU A 849       5.194  10.154   6.204  1.00  0.00           H  
ATOM    978  HB3 LEU A 849       6.773   9.878   5.558  1.00  0.00           H  
ATOM    979  HG  LEU A 849       7.756   9.608   7.772  1.00  0.00           H  
ATOM    980 HD11 LEU A 849       6.012   9.305   9.746  1.00  0.00           H  
ATOM    981 HD12 LEU A 849       6.647  10.892   9.362  1.00  0.00           H  
ATOM    982 HD13 LEU A 849       5.040  10.422   8.798  1.00  0.00           H  
ATOM    983 HD21 LEU A 849       7.301   7.436   7.606  1.00  0.00           H  
ATOM    984 HD22 LEU A 849       5.667   7.647   8.218  1.00  0.00           H  
ATOM    985 HD23 LEU A 849       5.985   7.795   6.503  1.00  0.00           H  
ATOM    986  N   THR A 850       5.720  13.633   7.883  1.00 47.12           N  
ATOM    987  CA  THR A 850       4.771  14.611   8.434  1.00 44.76           C  
ATOM    988  C   THR A 850       5.232  16.070   8.190  1.00 44.56           C  
ATOM    989  O   THR A 850       4.784  16.965   8.907  1.00 49.64           O  
ATOM    990  CB  THR A 850       4.524  14.387   9.958  1.00 49.40           C  
ATOM    991  CG2 THR A 850       4.086  12.962  10.320  1.00 50.78           C  
ATOM    992  OG1 THR A 850       5.643  14.741  10.752  1.00 53.46           O  
ATOM    993  H   THR A 850       6.663  13.687   8.241  1.00  0.00           H  
ATOM    994  HA  THR A 850       3.806  14.525   7.931  1.00  0.00           H  
ATOM    995  HB  THR A 850       3.708  15.042  10.265  1.00  0.00           H  
ATOM    996  HG1 THR A 850       5.800  15.683  10.651  1.00  0.00           H  
ATOM    997 HG21 THR A 850       3.769  12.904  11.362  1.00  0.00           H  
ATOM    998 HG22 THR A 850       3.251  12.634   9.699  1.00  0.00           H  
ATOM    999 HG23 THR A 850       4.902  12.256  10.193  1.00  0.00           H  
ATOM   1000  N   SER A 851       6.090  16.299   7.180  1.00 41.92           N  
ATOM   1001  CA  SER A 851       6.568  17.626   6.781  1.00 35.03           C  
ATOM   1002  C   SER A 851       5.459  18.398   6.021  1.00 34.44           C  
ATOM   1003  O   SER A 851       5.057  17.933   4.954  1.00 35.50           O  
ATOM   1004  CB  SER A 851       7.811  17.430   5.889  1.00 33.31           C  
ATOM   1005  OG  SER A 851       8.398  18.671   5.550  1.00 33.89           O  
ATOM   1006  H   SER A 851       6.416  15.523   6.620  1.00  0.00           H  
ATOM   1007  HA  SER A 851       6.891  18.143   7.683  1.00  0.00           H  
ATOM   1008  HB2 SER A 851       8.560  16.832   6.403  1.00  0.00           H  
ATOM   1009  HB3 SER A 851       7.560  16.889   4.976  1.00  0.00           H  
ATOM   1010  HG  SER A 851       8.826  19.036   6.330  1.00  0.00           H  
ATOM   1011  N   PRO A 852       4.961  19.536   6.564  1.00 32.40           N  
ATOM   1012  CA  PRO A 852       3.869  20.292   5.918  1.00 29.92           C  
ATOM   1013  C   PRO A 852       4.270  21.080   4.653  1.00 29.37           C  
ATOM   1014  O   PRO A 852       3.390  21.367   3.843  1.00 28.26           O  
ATOM   1015  CB  PRO A 852       3.369  21.220   7.035  1.00 30.91           C  
ATOM   1016  CG  PRO A 852       4.601  21.481   7.886  1.00 32.26           C  
ATOM   1017  CD  PRO A 852       5.335  20.144   7.844  1.00 34.46           C  
ATOM   1018  HA  PRO A 852       3.063  19.611   5.637  1.00  0.00           H  
ATOM   1019  HB2 PRO A 852       2.911  22.141   6.673  1.00  0.00           H  
ATOM   1020  HB3 PRO A 852       2.618  20.696   7.629  1.00  0.00           H  
ATOM   1021  HG2 PRO A 852       5.211  22.249   7.410  1.00  0.00           H  
ATOM   1022  HG3 PRO A 852       4.370  21.816   8.897  1.00  0.00           H  
ATOM   1023  HD2 PRO A 852       6.409  20.285   7.959  1.00  0.00           H  
ATOM   1024  HD3 PRO A 852       4.986  19.508   8.657  1.00  0.00           H  
ATOM   1025  N   GLN A 853       5.564  21.419   4.503  1.00 26.87           N  
ATOM   1026  CA  GLN A 853       6.086  22.197   3.374  1.00 28.02           C  
ATOM   1027  C   GLN A 853       6.327  21.389   2.083  1.00 24.69           C  
ATOM   1028  O   GLN A 853       6.536  22.013   1.041  1.00 23.00           O  
ATOM   1029  CB  GLN A 853       7.343  22.988   3.798  1.00 28.60           C  
ATOM   1030  CG  GLN A 853       8.564  22.152   4.250  1.00 29.26           C  
ATOM   1031  CD  GLN A 853       8.759  22.154   5.769  1.00 35.80           C  
ATOM   1032  NE2 GLN A 853       9.993  22.378   6.222  1.00 38.86           N  
ATOM   1033  OE1 GLN A 853       7.817  21.930   6.523  1.00 40.24           O  
ATOM   1034  H   GLN A 853       6.235  21.170   5.217  1.00  0.00           H  
ATOM   1035  HA  GLN A 853       5.332  22.943   3.116  1.00  0.00           H  
ATOM   1036  HB2 GLN A 853       7.656  23.581   2.939  1.00  0.00           H  
ATOM   1037  HB3 GLN A 853       7.075  23.728   4.553  1.00  0.00           H  
ATOM   1038  HG2 GLN A 853       8.498  21.122   3.901  1.00  0.00           H  
ATOM   1039  HG3 GLN A 853       9.461  22.562   3.785  1.00  0.00           H  
ATOM   1040 HE21 GLN A 853      10.751  22.553   5.579  1.00  0.00           H  
ATOM   1041 HE22 GLN A 853      10.190  22.371   7.215  1.00  0.00           H  
ATOM   1042  N   THR A 854       6.287  20.045   2.151  1.00 22.77           N  
ATOM   1043  CA  THR A 854       6.402  19.180   0.975  1.00 20.93           C  
ATOM   1044  C   THR A 854       5.090  19.178   0.166  1.00 21.47           C  
ATOM   1045  O   THR A 854       4.009  19.032   0.739  1.00 20.78           O  
ATOM   1046  CB  THR A 854       6.755  17.715   1.340  1.00 24.26           C  
ATOM   1047  CG2 THR A 854       8.098  17.600   2.067  1.00 25.19           C  
ATOM   1048  OG1 THR A 854       5.758  17.076   2.113  1.00 26.61           O  
ATOM   1049  H   THR A 854       6.104  19.584   3.031  1.00  0.00           H  
ATOM   1050  HA  THR A 854       7.212  19.569   0.359  1.00  0.00           H  
ATOM   1051  HB  THR A 854       6.840  17.143   0.415  1.00  0.00           H  
ATOM   1052  HG1 THR A 854       4.913  17.171   1.665  1.00  0.00           H  
ATOM   1053 HG21 THR A 854       8.343  16.563   2.299  1.00  0.00           H  
ATOM   1054 HG22 THR A 854       8.891  18.000   1.441  1.00  0.00           H  
ATOM   1055 HG23 THR A 854       8.101  18.165   2.996  1.00  0.00           H  
ATOM   1056  N   VAL A 855       5.233  19.343  -1.157  1.00 19.18           N  
ATOM   1057  CA  VAL A 855       4.139  19.435  -2.118  1.00 20.02           C  
ATOM   1058  C   VAL A 855       4.394  18.396  -3.234  1.00 18.68           C  
ATOM   1059  O   VAL A 855       5.313  18.597  -4.030  1.00 18.06           O  
ATOM   1060  CB  VAL A 855       4.084  20.864  -2.740  1.00 21.02           C  
ATOM   1061  CG1 VAL A 855       3.125  21.001  -3.942  1.00 24.65           C  
ATOM   1062  CG2 VAL A 855       3.697  21.909  -1.677  1.00 24.93           C  
ATOM   1063  H   VAL A 855       6.163  19.465  -1.540  1.00  0.00           H  
ATOM   1064  HA  VAL A 855       3.184  19.270  -1.624  1.00  0.00           H  
ATOM   1065  HB  VAL A 855       5.082  21.127  -3.094  1.00  0.00           H  
ATOM   1066 HG11 VAL A 855       3.044  22.040  -4.261  1.00  0.00           H  
ATOM   1067 HG12 VAL A 855       3.459  20.434  -4.810  1.00  0.00           H  
ATOM   1068 HG13 VAL A 855       2.124  20.659  -3.679  1.00  0.00           H  
ATOM   1069 HG21 VAL A 855       3.659  22.913  -2.102  1.00  0.00           H  
ATOM   1070 HG22 VAL A 855       2.718  21.695  -1.248  1.00  0.00           H  
ATOM   1071 HG23 VAL A 855       4.415  21.936  -0.857  1.00  0.00           H  
ATOM   1072  N   PRO A 856       3.604  17.296  -3.273  1.00 19.40           N  
ATOM   1073  CA  PRO A 856       3.686  16.320  -4.370  1.00 17.26           C  
ATOM   1074  C   PRO A 856       2.972  16.816  -5.642  1.00 17.96           C  
ATOM   1075  O   PRO A 856       1.877  17.375  -5.560  1.00 17.48           O  
ATOM   1076  CB  PRO A 856       3.013  15.073  -3.778  1.00 17.96           C  
ATOM   1077  CG  PRO A 856       1.970  15.617  -2.817  1.00 20.64           C  
ATOM   1078  CD  PRO A 856       2.619  16.884  -2.266  1.00 18.57           C  
ATOM   1079  HA  PRO A 856       4.726  16.094  -4.607  1.00  0.00           H  
ATOM   1080  HB2 PRO A 856       2.583  14.409  -4.529  1.00  0.00           H  
ATOM   1081  HB3 PRO A 856       3.750  14.494  -3.221  1.00  0.00           H  
ATOM   1082  HG2 PRO A 856       1.070  15.883  -3.374  1.00  0.00           H  
ATOM   1083  HG3 PRO A 856       1.681  14.908  -2.042  1.00  0.00           H  
ATOM   1084  HD2 PRO A 856       1.856  17.640  -2.079  1.00  0.00           H  
ATOM   1085  HD3 PRO A 856       3.139  16.674  -1.330  1.00  0.00           H  
ATOM   1086  N   ARG A 857       3.615  16.586  -6.793  1.00 15.99           N  
ATOM   1087  CA  ARG A 857       3.066  16.829  -8.121  1.00 15.53           C  
ATOM   1088  C   ARG A 857       3.399  15.638  -9.018  1.00 15.49           C  
ATOM   1089  O   ARG A 857       4.569  15.275  -9.121  1.00 16.23           O  
ATOM   1090  CB  ARG A 857       3.683  18.111  -8.725  1.00 15.49           C  
ATOM   1091  CG  ARG A 857       3.179  19.433  -8.128  1.00 15.23           C  
ATOM   1092  CD  ARG A 857       1.716  19.722  -8.490  1.00 18.46           C  
ATOM   1093  NE  ARG A 857       1.238  20.982  -7.910  1.00 18.66           N  
ATOM   1094  CZ  ARG A 857       0.666  21.129  -6.705  1.00 22.23           C  
ATOM   1095  NH1 ARG A 857       0.490  20.085  -5.882  1.00 21.80           N1+
ATOM   1096  NH2 ARG A 857       0.257  22.345  -6.325  1.00 20.99           N1+
ATOM   1097  H   ARG A 857       4.535  16.162  -6.775  1.00  0.00           H  
ATOM   1098  HA  ARG A 857       1.980  16.913  -8.068  1.00  0.00           H  
ATOM   1099  HB2 ARG A 857       4.770  18.069  -8.633  1.00  0.00           H  
ATOM   1100  HB3 ARG A 857       3.479  18.138  -9.798  1.00  0.00           H  
ATOM   1101  HG2 ARG A 857       3.368  19.525  -7.058  1.00  0.00           H  
ATOM   1102  HG3 ARG A 857       3.783  20.208  -8.602  1.00  0.00           H  
ATOM   1103  HD2 ARG A 857       1.697  19.894  -9.563  1.00  0.00           H  
ATOM   1104  HD3 ARG A 857       1.032  18.890  -8.329  1.00  0.00           H  
ATOM   1105  HE  ARG A 857       1.386  21.805  -8.479  1.00  0.00           H  
ATOM   1106 HH11 ARG A 857       0.827  19.166  -6.142  1.00  0.00           H  
ATOM   1107 HH12 ARG A 857       0.042  20.204  -4.985  1.00  0.00           H  
ATOM   1108 HH21 ARG A 857       0.349  23.130  -6.959  1.00  0.00           H  
ATOM   1109 HH22 ARG A 857      -0.182  22.484  -5.427  1.00  0.00           H  
ATOM   1110  N   LEU A 858       2.384  15.125  -9.731  1.00 15.79           N  
ATOM   1111  CA ALEU A 858       2.584  14.258 -10.892  0.50 15.39           C  
ATOM   1112  CA BLEU A 858       2.732  14.199 -10.936  0.50 15.72           C  
ATOM   1113  C   LEU A 858       3.168  15.075 -12.054  1.00 14.94           C  
ATOM   1114  O   LEU A 858       2.912  16.276 -12.152  1.00 14.10           O  
ATOM   1115  CB ALEU A 858       1.240  13.639 -11.335  0.50 16.54           C  
ATOM   1116  CB BLEU A 858       1.440  13.515 -11.427  0.50 17.54           C  
ATOM   1117  CG ALEU A 858       0.589  12.675 -10.320  0.50 16.91           C  
ATOM   1118  CG BLEU A 858       1.363  12.012 -11.775  0.50 18.78           C  
ATOM   1119  CD1ALEU A 858      -0.816  12.247 -10.801  0.50 17.94           C  
ATOM   1120  CD1BLEU A 858       1.997  11.112 -10.712  0.50 18.29           C  
ATOM   1121  CD2ALEU A 858       1.491  11.465  -9.995  0.50 17.24           C  
ATOM   1122  CD2BLEU A 858      -0.090  11.592 -11.999  0.50 19.49           C  
ATOM   1123  H   LEU A 858       1.445  15.473  -9.599  1.00  0.00           H  
ATOM   1124  HA ALEU A 858       3.291  13.468 -10.632  0.50  0.00           H  
ATOM   1125  HA BLEU A 858       3.440  13.439 -10.606  0.50  0.00           H  
ATOM   1126  HB2ALEU A 858       0.545  14.447 -11.561  0.50  0.00           H  
ATOM   1127  HB2BLEU A 858       0.635  13.753 -10.732  0.50  0.00           H  
ATOM   1128  HB3ALEU A 858       1.380  13.100 -12.274  0.50  0.00           H  
ATOM   1129  HB3BLEU A 858       1.040  14.087 -12.264  0.50  0.00           H  
ATOM   1130  HG ALEU A 858       0.441  13.227  -9.391  0.50  0.00           H  
ATOM   1131  HG BLEU A 858       1.903  11.857 -12.709  0.50  0.00           H  
ATOM   1132 HD11ALEU A 858      -1.574  12.515 -10.064  0.50  0.00           H  
ATOM   1133 HD11BLEU A 858       1.909  10.070 -11.018  0.50  0.00           H  
ATOM   1134 HD12ALEU A 858      -1.096  12.736 -11.735  0.50  0.00           H  
ATOM   1135 HD12BLEU A 858       3.050  11.369 -10.599  0.50  0.00           H  
ATOM   1136 HD13ALEU A 858      -0.897  11.175 -10.976  0.50  0.00           H  
ATOM   1137 HD13BLEU A 858       1.484  11.255  -9.761  0.50  0.00           H  
ATOM   1138 HD21ALEU A 858       0.948  10.521  -9.986  0.50  0.00           H  
ATOM   1139 HD21BLEU A 858      -0.128  10.530 -12.243  0.50  0.00           H  
ATOM   1140 HD22ALEU A 858       2.305  11.354 -10.712  0.50  0.00           H  
ATOM   1141 HD22BLEU A 858      -0.666  11.777 -11.092  0.50  0.00           H  
ATOM   1142 HD23ALEU A 858       1.939  11.580  -9.008  0.50  0.00           H  
ATOM   1143 HD23BLEU A 858      -0.513  12.169 -12.821  0.50  0.00           H  
ATOM   1144  N   ILE A 859       3.921  14.392 -12.921  1.00 14.09           N  
ATOM   1145  CA  ILE A 859       4.443  14.957 -14.160  1.00 13.85           C  
ATOM   1146  C   ILE A 859       3.531  14.479 -15.308  1.00 16.90           C  
ATOM   1147  O   ILE A 859       3.173  13.303 -15.325  1.00 16.65           O  
ATOM   1148  CB  ILE A 859       5.906  14.476 -14.387  1.00 13.26           C  
ATOM   1149  CG1 ILE A 859       6.834  14.828 -13.198  1.00 12.09           C  
ATOM   1150  CG2 ILE A 859       6.536  14.942 -15.713  1.00 11.84           C  
ATOM   1151  CD1 ILE A 859       6.947  16.325 -12.875  1.00 13.42           C  
ATOM   1152  H   ILE A 859       4.094  13.406 -12.777  1.00  0.00           H  
ATOM   1153  HA  ILE A 859       4.425  16.043 -14.113  1.00  0.00           H  
ATOM   1154  HB  ILE A 859       5.880  13.389 -14.431  1.00  0.00           H  
ATOM   1155 HG12 ILE A 859       6.485  14.317 -12.300  1.00  0.00           H  
ATOM   1156 HG13 ILE A 859       7.826  14.416 -13.375  1.00  0.00           H  
ATOM   1157 HG21 ILE A 859       7.552  14.561 -15.795  1.00  0.00           H  
ATOM   1158 HG22 ILE A 859       5.983  14.584 -16.578  1.00  0.00           H  
ATOM   1159 HG23 ILE A 859       6.593  16.026 -15.791  1.00  0.00           H  
ATOM   1160 HD11 ILE A 859       7.894  16.541 -12.385  1.00  0.00           H  
ATOM   1161 HD12 ILE A 859       6.893  16.954 -13.762  1.00  0.00           H  
ATOM   1162 HD13 ILE A 859       6.147  16.634 -12.201  1.00  0.00           H  
ATOM   1163  N   ASP A 860       3.137  15.384 -16.219  1.00 15.93           N  
ATOM   1164  CA  ASP A 860       2.190  15.086 -17.312  1.00 16.73           C  
ATOM   1165  C   ASP A 860       2.833  15.219 -18.708  1.00 16.54           C  
ATOM   1166  O   ASP A 860       2.209  14.804 -19.685  1.00 16.26           O  
ATOM   1167  CB  ASP A 860       0.884  15.923 -17.244  1.00 18.22           C  
ATOM   1168  CG  ASP A 860       1.048  17.448 -17.263  1.00 19.83           C  
ATOM   1169  OD1 ASP A 860       2.194  17.929 -17.140  1.00 20.07           O  
ATOM   1170  OD2 ASP A 860       0.005  18.124 -17.381  1.00 22.05           O1-
ATOM   1171  H   ASP A 860       3.429  16.350 -16.141  1.00  0.00           H  
ATOM   1172  HA  ASP A 860       1.878  14.042 -17.252  1.00  0.00           H  
ATOM   1173  HB2 ASP A 860       0.234  15.641 -18.074  1.00  0.00           H  
ATOM   1174  HB3 ASP A 860       0.361  15.663 -16.323  1.00  0.00           H  
ATOM   1175  N   GLU A 861       4.056  15.765 -18.786  1.00 14.64           N  
ATOM   1176  CA  GLU A 861       4.833  15.882 -20.015  1.00 14.37           C  
ATOM   1177  C   GLU A 861       6.320  15.922 -19.659  1.00 12.90           C  
ATOM   1178  O   GLU A 861       6.699  16.610 -18.712  1.00 12.63           O  
ATOM   1179  CB  GLU A 861       4.377  17.113 -20.836  1.00 14.90           C  
ATOM   1180  CG  GLU A 861       5.225  17.383 -22.098  1.00 16.53           C  
ATOM   1181  CD  GLU A 861       4.730  18.563 -22.935  1.00 18.87           C  
ATOM   1182  OE1 GLU A 861       4.316  19.574 -22.327  1.00 20.27           O  
ATOM   1183  OE2 GLU A 861       4.801  18.441 -24.177  1.00 20.13           O1-
ATOM   1184  H   GLU A 861       4.505  16.100 -17.945  1.00  0.00           H  
ATOM   1185  HA  GLU A 861       4.664  14.986 -20.617  1.00  0.00           H  
ATOM   1186  HB2 GLU A 861       3.336  16.980 -21.132  1.00  0.00           H  
ATOM   1187  HB3 GLU A 861       4.391  17.996 -20.195  1.00  0.00           H  
ATOM   1188  HG2 GLU A 861       6.254  17.609 -21.820  1.00  0.00           H  
ATOM   1189  HG3 GLU A 861       5.254  16.489 -22.723  1.00  0.00           H  
ATOM   1190  N   ILE A 862       7.129  15.197 -20.444  1.00 12.41           N  
ATOM   1191  CA  ILE A 862       8.585  15.184 -20.343  1.00 10.84           C  
ATOM   1192  C   ILE A 862       9.152  15.270 -21.768  1.00 10.70           C  
ATOM   1193  O   ILE A 862       8.817  14.430 -22.605  1.00 11.65           O  
ATOM   1194  CB  ILE A 862       9.121  13.890 -19.668  1.00 10.39           C  
ATOM   1195  CG1 ILE A 862       8.618  13.736 -18.219  1.00 11.14           C  
ATOM   1196  CG2 ILE A 862      10.664  13.780 -19.709  1.00 10.34           C  
ATOM   1197  CD1 ILE A 862       8.788  12.328 -17.636  1.00 11.75           C  
ATOM   1198  H   ILE A 862       6.740  14.667 -21.211  1.00  0.00           H  
ATOM   1199  HA  ILE A 862       8.925  16.047 -19.772  1.00  0.00           H  
ATOM   1200  HB  ILE A 862       8.694  13.056 -20.222  1.00  0.00           H  
ATOM   1201 HG12 ILE A 862       9.102  14.469 -17.576  1.00  0.00           H  
ATOM   1202 HG13 ILE A 862       7.555  13.953 -18.172  1.00  0.00           H  
ATOM   1203 HG21 ILE A 862      11.010  12.906 -19.165  1.00  0.00           H  
ATOM   1204 HG22 ILE A 862      11.054  13.680 -20.722  1.00  0.00           H  
ATOM   1205 HG23 ILE A 862      11.137  14.653 -19.261  1.00  0.00           H  
ATOM   1206 HD11 ILE A 862       8.205  12.228 -16.720  1.00  0.00           H  
ATOM   1207 HD12 ILE A 862       8.432  11.569 -18.331  1.00  0.00           H  
ATOM   1208 HD13 ILE A 862       9.826  12.105 -17.391  1.00  0.00           H  
ATOM   1209  N   VAL A 863      10.012  16.273 -21.997  1.00 10.41           N  
ATOM   1210  CA  VAL A 863      10.650  16.536 -23.282  1.00 11.02           C  
ATOM   1211  C   VAL A 863      12.167  16.642 -23.054  1.00 11.09           C  
ATOM   1212  O   VAL A 863      12.633  17.622 -22.472  1.00  9.87           O  
ATOM   1213  CB  VAL A 863      10.131  17.860 -23.924  1.00 11.90           C  
ATOM   1214  CG1 VAL A 863      10.799  18.186 -25.275  1.00 12.72           C  
ATOM   1215  CG2 VAL A 863       8.603  17.847 -24.107  1.00 12.73           C  
ATOM   1216  H   VAL A 863      10.255  16.904 -21.244  1.00  0.00           H  
ATOM   1217  HA  VAL A 863      10.465  15.719 -23.982  1.00  0.00           H  
ATOM   1218  HB  VAL A 863      10.350  18.690 -23.249  1.00  0.00           H  
ATOM   1219 HG11 VAL A 863      10.336  19.053 -25.746  1.00  0.00           H  
ATOM   1220 HG12 VAL A 863      11.856  18.416 -25.163  1.00  0.00           H  
ATOM   1221 HG13 VAL A 863      10.712  17.351 -25.971  1.00  0.00           H  
ATOM   1222 HG21 VAL A 863       8.250  18.754 -24.597  1.00  0.00           H  
ATOM   1223 HG22 VAL A 863       8.281  16.997 -24.709  1.00  0.00           H  
ATOM   1224 HG23 VAL A 863       8.091  17.789 -23.149  1.00  0.00           H  
ATOM   1225  N   ILE A 864      12.909  15.633 -23.541  1.00 11.04           N  
ATOM   1226  CA  ILE A 864      14.371  15.653 -23.643  1.00 11.43           C  
ATOM   1227  C   ILE A 864      14.842  16.646 -24.727  1.00 11.53           C  
ATOM   1228  O   ILE A 864      14.074  16.965 -25.638  1.00 11.29           O  
ATOM   1229  CB  ILE A 864      14.937  14.242 -23.987  1.00 13.07           C  
ATOM   1230  CG1 ILE A 864      14.413  13.648 -25.322  1.00 15.33           C  
ATOM   1231  CG2 ILE A 864      14.730  13.264 -22.814  1.00 12.72           C  
ATOM   1232  CD1 ILE A 864      15.148  12.377 -25.767  1.00 16.87           C  
ATOM   1233  H   ILE A 864      12.450  14.859 -23.997  1.00  0.00           H  
ATOM   1234  HA  ILE A 864      14.783  15.975 -22.687  1.00  0.00           H  
ATOM   1235  HB  ILE A 864      16.019  14.350 -24.094  1.00  0.00           H  
ATOM   1236 HG12 ILE A 864      13.350  13.428 -25.230  1.00  0.00           H  
ATOM   1237 HG13 ILE A 864      14.497  14.371 -26.133  1.00  0.00           H  
ATOM   1238 HG21 ILE A 864      15.231  12.311 -22.989  1.00  0.00           H  
ATOM   1239 HG22 ILE A 864      15.137  13.670 -21.889  1.00  0.00           H  
ATOM   1240 HG23 ILE A 864      13.672  13.055 -22.647  1.00  0.00           H  
ATOM   1241 HD11 ILE A 864      15.072  12.243 -26.847  1.00  0.00           H  
ATOM   1242 HD12 ILE A 864      16.208  12.420 -25.516  1.00  0.00           H  
ATOM   1243 HD13 ILE A 864      14.720  11.493 -25.295  1.00  0.00           H  
ATOM   1244  N   ASN A 865      16.102  17.101 -24.625  1.00 10.87           N  
ATOM   1245  CA  ASN A 865      16.738  17.969 -25.620  1.00 11.30           C  
ATOM   1246  C   ASN A 865      16.824  17.259 -26.992  1.00 12.33           C  
ATOM   1247  O   ASN A 865      17.246  16.102 -27.018  1.00 11.62           O  
ATOM   1248  CB  ASN A 865      18.149  18.352 -25.122  1.00 10.69           C  
ATOM   1249  CG  ASN A 865      18.710  19.582 -25.839  1.00 10.91           C  
ATOM   1250  ND2 ASN A 865      18.409  20.776 -25.326  1.00 10.29           N  
ATOM   1251  OD1 ASN A 865      19.386  19.458 -26.856  1.00 10.95           O  
ATOM   1252  H   ASN A 865      16.677  16.824 -23.840  1.00  0.00           H  
ATOM   1253  HA  ASN A 865      16.137  18.869 -25.706  1.00  0.00           H  
ATOM   1254  HB2 ASN A 865      18.098  18.610 -24.068  1.00  0.00           H  
ATOM   1255  HB3 ASN A 865      18.847  17.518 -25.195  1.00  0.00           H  
ATOM   1256 HD21 ASN A 865      17.837  20.851 -24.497  1.00  0.00           H  
ATOM   1257 HD22 ASN A 865      18.750  21.617 -25.769  1.00  0.00           H  
ATOM   1258  N   PRO A 866      16.420  17.931 -28.098  1.00 12.74           N  
ATOM   1259  CA  PRO A 866      16.447  17.319 -29.442  1.00 13.81           C  
ATOM   1260  C   PRO A 866      17.852  16.981 -29.985  1.00 13.90           C  
ATOM   1261  O   PRO A 866      17.941  16.206 -30.935  1.00 15.13           O  
ATOM   1262  CB  PRO A 866      15.714  18.343 -30.325  1.00 14.39           C  
ATOM   1263  CG  PRO A 866      15.944  19.676 -29.634  1.00 15.55           C  
ATOM   1264  CD  PRO A 866      15.910  19.305 -28.158  1.00 13.00           C  
ATOM   1265  HA  PRO A 866      15.876  16.390 -29.427  1.00  0.00           H  
ATOM   1266  HB2 PRO A 866      16.049  18.352 -31.363  1.00  0.00           H  
ATOM   1267  HB3 PRO A 866      14.648  18.114 -30.331  1.00  0.00           H  
ATOM   1268  HG2 PRO A 866      16.937  20.049 -29.892  1.00  0.00           H  
ATOM   1269  HG3 PRO A 866      15.216  20.441 -29.906  1.00  0.00           H  
ATOM   1270  HD2 PRO A 866      16.493  20.019 -27.578  1.00  0.00           H  
ATOM   1271  HD3 PRO A 866      14.885  19.312 -27.783  1.00  0.00           H  
ATOM   1272  N   HIS A 867      18.907  17.533 -29.361  1.00 13.36           N  
ATOM   1273  CA  HIS A 867      20.309  17.259 -29.674  1.00 13.76           C  
ATOM   1274  C   HIS A 867      20.949  16.239 -28.712  1.00 13.17           C  
ATOM   1275  O   HIS A 867      22.154  16.013 -28.838  1.00 13.29           O  
ATOM   1276  CB  HIS A 867      21.101  18.585 -29.671  1.00 14.85           C  
ATOM   1277  CG  HIS A 867      20.487  19.687 -30.498  1.00 17.16           C  
ATOM   1278  CD2 HIS A 867      20.410  19.874 -31.860  1.00 17.01           C  
ATOM   1279  ND1 HIS A 867      19.854  20.781 -29.934  1.00 18.53           N  
ATOM   1280  CE1 HIS A 867      19.431  21.551 -30.939  1.00 17.86           C  
ATOM   1281  NE2 HIS A 867      19.730  21.062 -32.137  1.00 21.30           N  
ATOM   1282  H   HIS A 867      18.750  18.171 -28.593  1.00  0.00           H  
ATOM   1283  HA  HIS A 867      20.381  16.839 -30.679  1.00  0.00           H  
ATOM   1284  HB2 HIS A 867      21.220  18.950 -28.652  1.00  0.00           H  
ATOM   1285  HB3 HIS A 867      22.110  18.417 -30.049  1.00  0.00           H  
ATOM   1286  HD1 HIS A 867      19.734  20.957 -28.946  1.00  0.00           H  
ATOM   1287  HD2 HIS A 867      20.783  19.247 -32.657  1.00  0.00           H  
ATOM   1288  HE1 HIS A 867      18.895  22.478 -30.793  1.00  0.00           H  
ATOM   1289  N   TYR A 868      20.189  15.621 -27.788  1.00 12.57           N  
ATOM   1290  CA  TYR A 868      20.716  14.661 -26.804  1.00 13.23           C  
ATOM   1291  C   TYR A 868      21.433  13.451 -27.445  1.00 15.79           C  
ATOM   1292  O   TYR A 868      20.781  12.520 -27.919  1.00 16.17           O  
ATOM   1293  CB  TYR A 868      19.627  14.240 -25.791  1.00 12.34           C  
ATOM   1294  CG  TYR A 868      20.089  13.285 -24.693  1.00 12.33           C  
ATOM   1295  CD1 TYR A 868      21.279  13.543 -23.979  1.00 11.78           C  
ATOM   1296  CD2 TYR A 868      19.337  12.133 -24.382  1.00 12.28           C  
ATOM   1297  CE1 TYR A 868      21.716  12.662 -22.975  1.00 12.36           C  
ATOM   1298  CE2 TYR A 868      19.765  11.258 -23.363  1.00 12.98           C  
ATOM   1299  CZ  TYR A 868      20.961  11.520 -22.668  1.00 12.78           C  
ATOM   1300  OH  TYR A 868      21.420  10.659 -21.722  1.00 13.03           O  
ATOM   1301  H   TYR A 868      19.192  15.800 -27.753  1.00  0.00           H  
ATOM   1302  HA  TYR A 868      21.460  15.207 -26.231  1.00  0.00           H  
ATOM   1303  HB2 TYR A 868      19.230  15.127 -25.296  1.00  0.00           H  
ATOM   1304  HB3 TYR A 868      18.789  13.790 -26.327  1.00  0.00           H  
ATOM   1305  HD1 TYR A 868      21.876  14.415 -24.192  1.00  0.00           H  
ATOM   1306  HD2 TYR A 868      18.431  11.916 -24.927  1.00  0.00           H  
ATOM   1307  HE1 TYR A 868      22.636  12.862 -22.444  1.00  0.00           H  
ATOM   1308  HE2 TYR A 868      19.190  10.374 -23.135  1.00  0.00           H  
ATOM   1309  HH  TYR A 868      21.009   9.784 -21.756  1.00  0.00           H  
ATOM   1310  N   ASN A 869      22.770  13.492 -27.434  1.00 19.35           N  
ATOM   1311  CA  ASN A 869      23.661  12.447 -27.919  1.00 21.90           C  
ATOM   1312  C   ASN A 869      24.166  11.721 -26.673  1.00 20.69           C  
ATOM   1313  O   ASN A 869      25.267  11.985 -26.185  1.00 19.56           O  
ATOM   1314  CB  ASN A 869      24.791  13.060 -28.778  1.00 22.43           C  
ATOM   1315  CG  ASN A 869      25.722  12.035 -29.446  1.00 27.14           C  
ATOM   1316  ND2 ASN A 869      26.270  12.381 -30.604  1.00 31.20           N  
ATOM   1317  OD1 ASN A 869      25.983  10.949 -28.932  1.00 26.92           O  
ATOM   1318  H   ASN A 869      23.219  14.253 -26.928  1.00  0.00           H  
ATOM   1319  HA  ASN A 869      23.127  11.720 -28.535  1.00  0.00           H  
ATOM   1320  HB2 ASN A 869      24.334  13.667 -29.561  1.00  0.00           H  
ATOM   1321  HB3 ASN A 869      25.393  13.739 -28.184  1.00  0.00           H  
ATOM   1322 HD21 ASN A 869      26.055  13.265 -31.041  1.00  0.00           H  
ATOM   1323 HD22 ASN A 869      26.846  11.719 -31.100  1.00  0.00           H  
ATOM   1324  N   ARG A 870      23.306  10.830 -26.173  1.00 21.20           N  
ATOM   1325  CA  ARG A 870      23.492  10.049 -24.953  1.00 23.25           C  
ATOM   1326  C   ARG A 870      24.793   9.236 -24.918  1.00 24.55           C  
ATOM   1327  O   ARG A 870      25.375   9.094 -23.850  1.00 27.56           O  
ATOM   1328  CB  ARG A 870      22.262   9.148 -24.758  1.00 27.64           C  
ATOM   1329  CG  ARG A 870      22.037   8.048 -25.815  1.00 30.08           C  
ATOM   1330  CD  ARG A 870      20.663   7.381 -25.671  1.00 34.05           C  
ATOM   1331  NE  ARG A 870      20.563   6.539 -24.470  1.00 41.51           N  
ATOM   1332  CZ  ARG A 870      20.645   5.202 -24.428  1.00 46.33           C  
ATOM   1333  NH1 ARG A 870      20.859   4.488 -25.539  1.00 46.73           N1+
ATOM   1334  NH2 ARG A 870      20.502   4.568 -23.261  1.00 48.16           N1+
ATOM   1335  H   ARG A 870      22.395  10.781 -26.607  1.00  0.00           H  
ATOM   1336  HA  ARG A 870      23.537  10.754 -24.121  1.00  0.00           H  
ATOM   1337  HB2 ARG A 870      22.312   8.695 -23.768  1.00  0.00           H  
ATOM   1338  HB3 ARG A 870      21.390   9.795 -24.755  1.00  0.00           H  
ATOM   1339  HG2 ARG A 870      22.156   8.408 -26.837  1.00  0.00           H  
ATOM   1340  HG3 ARG A 870      22.809   7.292 -25.664  1.00  0.00           H  
ATOM   1341  HD2 ARG A 870      19.959   8.183 -25.450  1.00  0.00           H  
ATOM   1342  HD3 ARG A 870      20.286   6.927 -26.587  1.00  0.00           H  
ATOM   1343  HE  ARG A 870      20.434   7.049 -23.596  1.00  0.00           H  
ATOM   1344 HH11 ARG A 870      20.956   4.950 -26.430  1.00  0.00           H  
ATOM   1345 HH12 ARG A 870      20.919   3.481 -25.511  1.00  0.00           H  
ATOM   1346 HH21 ARG A 870      20.363   5.092 -22.398  1.00  0.00           H  
ATOM   1347 HH22 ARG A 870      20.553   3.562 -23.203  1.00  0.00           H  
ATOM   1348  N   ARG A 871      25.261   8.761 -26.083  1.00 24.20           N  
ATOM   1349  CA  ARG A 871      26.476   7.955 -26.181  1.00 25.99           C  
ATOM   1350  C   ARG A 871      27.752   8.749 -25.850  1.00 22.89           C  
ATOM   1351  O   ARG A 871      28.703   8.168 -25.333  1.00 22.58           O  
ATOM   1352  CB  ARG A 871      26.513   7.239 -27.549  1.00 28.51           C  
ATOM   1353  CG  ARG A 871      27.739   6.342 -27.852  1.00 33.65           C  
ATOM   1354  CD  ARG A 871      28.184   5.357 -26.747  1.00 36.62           C  
ATOM   1355  NE  ARG A 871      27.083   4.555 -26.190  1.00 35.74           N  
ATOM   1356  CZ  ARG A 871      26.644   4.584 -24.920  1.00 37.16           C  
ATOM   1357  NH1 ARG A 871      27.220   5.348 -23.984  1.00 33.54           N1+
ATOM   1358  NH2 ARG A 871      25.600   3.832 -24.568  1.00 41.70           N1+
ATOM   1359  H   ARG A 871      24.800   9.019 -26.942  1.00  0.00           H  
ATOM   1360  HA  ARG A 871      26.372   7.193 -25.415  1.00  0.00           H  
ATOM   1361  HB2 ARG A 871      25.616   6.625 -27.636  1.00  0.00           H  
ATOM   1362  HB3 ARG A 871      26.441   7.985 -28.342  1.00  0.00           H  
ATOM   1363  HG2 ARG A 871      27.643   5.838 -28.814  1.00  0.00           H  
ATOM   1364  HG3 ARG A 871      28.573   7.034 -27.977  1.00  0.00           H  
ATOM   1365  HD2 ARG A 871      28.762   4.592 -27.265  1.00  0.00           H  
ATOM   1366  HD3 ARG A 871      28.885   5.763 -26.020  1.00  0.00           H  
ATOM   1367  HE  ARG A 871      26.618   3.945 -26.849  1.00  0.00           H  
ATOM   1368 HH11 ARG A 871      26.780   5.431 -23.068  1.00  0.00           H  
ATOM   1369 HH12 ARG A 871      27.996   5.956 -24.206  1.00  0.00           H  
ATOM   1370 HH21 ARG A 871      25.126   3.229 -25.225  1.00  0.00           H  
ATOM   1371 HH22 ARG A 871      25.272   3.876 -23.605  1.00  0.00           H  
ATOM   1372  N   ARG A 872      27.732  10.059 -26.116  1.00 20.91           N  
ATOM   1373  CA AARG A 872      28.785  10.993 -25.723  0.50 20.57           C  
ATOM   1374  CA BARG A 872      28.509  10.763 -25.974  0.50 20.63           C  
ATOM   1375  C   ARG A 872      28.379  11.801 -24.475  1.00 19.18           C  
ATOM   1376  O   ARG A 872      29.138  12.676 -24.068  1.00 18.53           O  
ATOM   1377  CB AARG A 872      29.108  11.902 -26.929  0.50 21.53           C  
ATOM   1378  CB BARG A 872      28.949  11.563 -27.226  0.50 22.09           C  
ATOM   1379  CG AARG A 872      29.680  11.116 -28.130  0.50 23.49           C  
ATOM   1380  CG BARG A 872      29.882  10.773 -28.158  0.50 24.33           C  
ATOM   1381  CD AARG A 872      29.855  11.926 -29.423  0.50 24.90           C  
ATOM   1382  CD BARG A 872      30.165  11.518 -29.445  0.50 26.22           C  
ATOM   1383  NE AARG A 872      30.656  13.143 -29.242  0.50 26.37           N  
ATOM   1384  NE BARG A 872      31.165  10.834 -30.239  0.50 28.27           N  
ATOM   1385  CZ AARG A 872      30.172  14.371 -29.007  0.50 24.59           C  
ATOM   1386  CZ BARG A 872      30.952   9.685 -30.870  0.50 30.38           C  
ATOM   1387  NH1AARG A 872      28.856  14.602 -28.938  0.50 24.62           N1+
ATOM   1388  NH1BARG A 872      31.943   9.112 -31.561  0.50 32.33           N1+
ATOM   1389  NH2AARG A 872      31.029  15.379 -28.844  0.50 24.47           N1+
ATOM   1390  NH2BARG A 872      29.752   9.108 -30.819  0.50 29.93           N1+
ATOM   1391  H   ARG A 872      26.895  10.475 -26.513  1.00  0.00           H  
ATOM   1392  HA AARG A 872      29.697  10.455 -25.453  0.50  0.00           H  
ATOM   1393  HA BARG A 872      29.350  10.124 -25.703  0.50  0.00           H  
ATOM   1394  HB2AARG A 872      28.210  12.446 -27.224  0.50  0.00           H  
ATOM   1395  HB2BARG A 872      28.066  11.880 -27.781  0.50  0.00           H  
ATOM   1396  HB3AARG A 872      29.835  12.657 -26.625  0.50  0.00           H  
ATOM   1397  HB3BARG A 872      29.444  12.482 -26.913  0.50  0.00           H  
ATOM   1398  HG2AARG A 872      30.584  10.559 -27.881  0.50  0.00           H  
ATOM   1399  HG2BARG A 872      30.821  10.569 -27.643  0.50  0.00           H  
ATOM   1400  HG3AARG A 872      28.931  10.362 -28.377  0.50  0.00           H  
ATOM   1401  HG3BARG A 872      29.431   9.808 -28.389  0.50  0.00           H  
ATOM   1402  HD2AARG A 872      30.507  11.323 -30.055  0.50  0.00           H  
ATOM   1403  HD2BARG A 872      29.244  11.609 -30.021  0.50  0.00           H  
ATOM   1404  HD3AARG A 872      28.942  12.055 -30.002  0.50  0.00           H  
ATOM   1405  HD3BARG A 872      30.513  12.525 -29.213  0.50  0.00           H  
ATOM   1406  HE AARG A 872      31.662  13.014 -29.248  0.50  0.00           H  
ATOM   1407  HE BARG A 872      32.068  11.282 -30.297  0.50  0.00           H  
ATOM   1408 HH11AARG A 872      28.201  13.849 -29.081  0.50  0.00           H  
ATOM   1409 HH11BARG A 872      32.851   9.553 -31.602  0.50  0.00           H  
ATOM   1410 HH12AARG A 872      28.485  15.521 -28.689  0.50  0.00           H  
ATOM   1411 HH12BARG A 872      31.784   8.238 -32.042  0.50  0.00           H  
ATOM   1412 HH21AARG A 872      32.026  15.215 -28.896  0.50  0.00           H  
ATOM   1413 HH21BARG A 872      29.003   9.544 -30.300  0.50  0.00           H  
ATOM   1414 HH22AARG A 872      30.690  16.313 -28.663  0.50  0.00           H  
ATOM   1415 HH22BARG A 872      29.591   8.234 -31.299  0.50  0.00           H  
ATOM   1416  N   LYS A 873      27.191  11.512 -23.914  1.00 16.73           N  
ATOM   1417  CA  LYS A 873      26.518  12.195 -22.800  1.00 15.20           C  
ATOM   1418  C   LYS A 873      26.320  13.706 -23.059  1.00 13.48           C  
ATOM   1419  O   LYS A 873      26.277  14.505 -22.125  1.00 13.41           O  
ATOM   1420  CB  LYS A 873      27.236  11.888 -21.467  1.00 16.33           C  
ATOM   1421  CG  LYS A 873      27.353  10.378 -21.174  1.00 17.84           C  
ATOM   1422  CD  LYS A 873      28.010  10.095 -19.816  1.00 18.01           C  
ATOM   1423  CE  LYS A 873      28.382   8.621 -19.592  1.00 19.96           C  
ATOM   1424  NZ  LYS A 873      27.207   7.736 -19.590  1.00 20.76           N1+
ATOM   1425  H   LYS A 873      26.674  10.725 -24.282  1.00  0.00           H  
ATOM   1426  HA  LYS A 873      25.514  11.774 -22.739  1.00  0.00           H  
ATOM   1427  HB2 LYS A 873      28.231  12.336 -21.477  1.00  0.00           H  
ATOM   1428  HB3 LYS A 873      26.697  12.370 -20.649  1.00  0.00           H  
ATOM   1429  HG2 LYS A 873      26.361   9.921 -21.206  1.00  0.00           H  
ATOM   1430  HG3 LYS A 873      27.934   9.892 -21.959  1.00  0.00           H  
ATOM   1431  HD2 LYS A 873      28.911  10.702 -19.717  1.00  0.00           H  
ATOM   1432  HD3 LYS A 873      27.336  10.420 -19.023  1.00  0.00           H  
ATOM   1433  HE2 LYS A 873      29.080   8.281 -20.357  1.00  0.00           H  
ATOM   1434  HE3 LYS A 873      28.886   8.518 -18.632  1.00  0.00           H  
ATOM   1435  HZ1 LYS A 873      27.485   6.794 -19.360  1.00  0.00           H  
ATOM   1436  HZ2 LYS A 873      26.529   8.063 -18.917  1.00  0.00           H  
ATOM   1437  HZ3 LYS A 873      26.758   7.729 -20.498  1.00  0.00           H  
ATOM   1438  N   ASP A 874      26.228  14.071 -24.342  1.00 12.60           N  
ATOM   1439  CA  ASP A 874      26.266  15.441 -24.826  1.00 12.09           C  
ATOM   1440  C   ASP A 874      24.822  15.935 -24.990  1.00 11.40           C  
ATOM   1441  O   ASP A 874      23.983  15.217 -25.538  1.00 11.59           O  
ATOM   1442  CB  ASP A 874      27.085  15.515 -26.136  1.00 13.13           C  
ATOM   1443  CG  ASP A 874      27.327  16.915 -26.701  1.00 14.03           C  
ATOM   1444  OD1 ASP A 874      27.281  17.893 -25.927  1.00 15.30           O  
ATOM   1445  OD2 ASP A 874      27.680  16.975 -27.898  1.00 13.40           O1-
ATOM   1446  H   ASP A 874      26.119  13.342 -25.038  1.00  0.00           H  
ATOM   1447  HA  ASP A 874      26.763  16.064 -24.081  1.00  0.00           H  
ATOM   1448  HB2 ASP A 874      28.058  15.052 -25.970  1.00  0.00           H  
ATOM   1449  HB3 ASP A 874      26.571  14.934 -26.894  1.00  0.00           H  
ATOM   1450  N   ASN A 875      24.581  17.165 -24.527  1.00 10.42           N  
ATOM   1451  CA  ASN A 875      23.280  17.851 -24.439  1.00 10.01           C  
ATOM   1452  C   ASN A 875      22.306  17.146 -23.470  1.00  9.24           C  
ATOM   1453  O   ASN A 875      21.128  16.976 -23.790  1.00  9.11           O  
ATOM   1454  CB  ASN A 875      22.649  18.088 -25.839  1.00 10.89           C  
ATOM   1455  CG  ASN A 875      23.545  18.837 -26.827  1.00 11.96           C  
ATOM   1456  ND2 ASN A 875      24.152  18.116 -27.771  1.00 12.22           N  
ATOM   1457  OD1 ASN A 875      23.666  20.055 -26.759  1.00 12.60           O  
ATOM   1458  H   ASN A 875      25.379  17.725 -24.264  1.00  0.00           H  
ATOM   1459  HA  ASN A 875      23.481  18.815 -23.980  1.00  0.00           H  
ATOM   1460  HB2 ASN A 875      22.358  17.144 -26.288  1.00  0.00           H  
ATOM   1461  HB3 ASN A 875      21.730  18.667 -25.734  1.00  0.00           H  
ATOM   1462 HD21 ASN A 875      24.003  17.118 -27.829  1.00  0.00           H  
ATOM   1463 HD22 ASN A 875      24.764  18.564 -28.437  1.00  0.00           H  
ATOM   1464  N   ASP A 876      22.844  16.702 -22.328  1.00  8.73           N  
ATOM   1465  CA  ASP A 876      22.160  15.927 -21.296  1.00  8.79           C  
ATOM   1466  C   ASP A 876      21.276  16.832 -20.413  1.00  7.97           C  
ATOM   1467  O   ASP A 876      21.662  17.191 -19.302  1.00  8.20           O  
ATOM   1468  CB  ASP A 876      23.200  15.118 -20.488  1.00  8.98           C  
ATOM   1469  CG  ASP A 876      22.625  14.161 -19.445  1.00  9.73           C  
ATOM   1470  OD1 ASP A 876      21.430  13.810 -19.536  1.00  9.47           O  
ATOM   1471  OD2 ASP A 876      23.424  13.742 -18.584  1.00 10.04           O1-
ATOM   1472  H   ASP A 876      23.827  16.857 -22.167  1.00  0.00           H  
ATOM   1473  HA  ASP A 876      21.496  15.218 -21.791  1.00  0.00           H  
ATOM   1474  HB2 ASP A 876      23.812  14.530 -21.171  1.00  0.00           H  
ATOM   1475  HB3 ASP A 876      23.860  15.821 -19.979  1.00  0.00           H  
ATOM   1476  N   ILE A 877      20.095  17.182 -20.924  1.00  8.07           N  
ATOM   1477  CA  ILE A 877      19.137  18.068 -20.270  1.00  8.26           C  
ATOM   1478  C   ILE A 877      17.711  17.767 -20.776  1.00  8.58           C  
ATOM   1479  O   ILE A 877      17.531  17.412 -21.941  1.00  8.76           O  
ATOM   1480  CB  ILE A 877      19.515  19.566 -20.491  1.00  8.53           C  
ATOM   1481  CG1 ILE A 877      18.739  20.523 -19.558  1.00  8.61           C  
ATOM   1482  CG2 ILE A 877      19.419  20.022 -21.961  1.00  9.32           C  
ATOM   1483  CD1 ILE A 877      19.312  21.947 -19.525  1.00  9.51           C  
ATOM   1484  H   ILE A 877      19.845  16.870 -21.853  1.00  0.00           H  
ATOM   1485  HA  ILE A 877      19.162  17.857 -19.203  1.00  0.00           H  
ATOM   1486  HB  ILE A 877      20.566  19.658 -20.213  1.00  0.00           H  
ATOM   1487 HG12 ILE A 877      17.690  20.569 -19.850  1.00  0.00           H  
ATOM   1488 HG13 ILE A 877      18.751  20.127 -18.542  1.00  0.00           H  
ATOM   1489 HG21 ILE A 877      19.846  21.012 -22.092  1.00  0.00           H  
ATOM   1490 HG22 ILE A 877      19.965  19.353 -22.625  1.00  0.00           H  
ATOM   1491 HG23 ILE A 877      18.387  20.072 -22.302  1.00  0.00           H  
ATOM   1492 HD11 ILE A 877      18.969  22.486 -18.642  1.00  0.00           H  
ATOM   1493 HD12 ILE A 877      20.402  21.944 -19.506  1.00  0.00           H  
ATOM   1494 HD13 ILE A 877      18.992  22.515 -20.398  1.00  0.00           H  
ATOM   1495  N   ALA A 878      16.726  17.898 -19.877  1.00  8.45           N  
ATOM   1496  CA  ALA A 878      15.314  17.629 -20.128  1.00  8.87           C  
ATOM   1497  C   ALA A 878      14.428  18.603 -19.349  1.00  9.47           C  
ATOM   1498  O   ALA A 878      14.797  19.036 -18.258  1.00  9.47           O  
ATOM   1499  CB  ALA A 878      14.986  16.179 -19.744  1.00  8.55           C  
ATOM   1500  H   ALA A 878      16.954  18.177 -18.930  1.00  0.00           H  
ATOM   1501  HA  ALA A 878      15.104  17.758 -21.189  1.00  0.00           H  
ATOM   1502  HB1 ALA A 878      13.921  15.967 -19.856  1.00  0.00           H  
ATOM   1503  HB2 ALA A 878      15.518  15.487 -20.391  1.00  0.00           H  
ATOM   1504  HB3 ALA A 878      15.264  15.960 -18.712  1.00  0.00           H  
ATOM   1505  N   MET A 879      13.253  18.887 -19.925  1.00  9.98           N  
ATOM   1506  CA  MET A 879      12.173  19.654 -19.313  1.00 10.85           C  
ATOM   1507  C   MET A 879      11.071  18.690 -18.860  1.00 11.06           C  
ATOM   1508  O   MET A 879      10.767  17.745 -19.585  1.00 11.29           O  
ATOM   1509  CB  MET A 879      11.625  20.661 -20.343  1.00 11.91           C  
ATOM   1510  CG  MET A 879      12.620  21.773 -20.700  1.00 13.30           C  
ATOM   1511  SD  MET A 879      13.124  22.841 -19.328  1.00 15.56           S  
ATOM   1512  CE  MET A 879      11.597  23.766 -19.036  1.00 14.54           C  
ATOM   1513  H   MET A 879      13.031  18.468 -20.821  1.00  0.00           H  
ATOM   1514  HA  MET A 879      12.541  20.191 -18.441  1.00  0.00           H  
ATOM   1515  HB2 MET A 879      11.328  20.141 -21.255  1.00  0.00           H  
ATOM   1516  HB3 MET A 879      10.717  21.122 -19.961  1.00  0.00           H  
ATOM   1517  HG2 MET A 879      13.522  21.334 -21.116  1.00  0.00           H  
ATOM   1518  HG3 MET A 879      12.204  22.403 -21.482  1.00  0.00           H  
ATOM   1519  HE1 MET A 879      11.734  24.476 -18.221  1.00  0.00           H  
ATOM   1520  HE2 MET A 879      11.310  24.316 -19.931  1.00  0.00           H  
ATOM   1521  HE3 MET A 879      10.790  23.091 -18.765  1.00  0.00           H  
ATOM   1522  N   MET A 880      10.500  18.946 -17.672  1.00 10.85           N  
ATOM   1523  CA  MET A 880       9.458  18.119 -17.059  1.00 11.00           C  
ATOM   1524  C   MET A 880       8.367  19.041 -16.498  1.00 10.97           C  
ATOM   1525  O   MET A 880       8.653  19.824 -15.593  1.00 10.51           O  
ATOM   1526  CB  MET A 880      10.055  17.211 -15.956  1.00 11.07           C  
ATOM   1527  CG  MET A 880      11.260  16.357 -16.394  1.00 12.69           C  
ATOM   1528  SD  MET A 880      12.029  15.362 -15.091  1.00 15.37           S  
ATOM   1529  CE  MET A 880      10.716  14.172 -14.716  1.00 15.33           C  
ATOM   1530  H   MET A 880      10.807  19.745 -17.132  1.00  0.00           H  
ATOM   1531  HA  MET A 880       9.005  17.475 -17.813  1.00  0.00           H  
ATOM   1532  HB2 MET A 880      10.357  17.809 -15.098  1.00  0.00           H  
ATOM   1533  HB3 MET A 880       9.266  16.554 -15.589  1.00  0.00           H  
ATOM   1534  HG2 MET A 880      10.979  15.701 -17.214  1.00  0.00           H  
ATOM   1535  HG3 MET A 880      12.054  16.999 -16.776  1.00  0.00           H  
ATOM   1536  HE1 MET A 880      11.061  13.454 -13.972  1.00  0.00           H  
ATOM   1537  HE2 MET A 880       9.845  14.686 -14.316  1.00  0.00           H  
ATOM   1538  HE3 MET A 880      10.424  13.628 -15.612  1.00  0.00           H  
ATOM   1539  N   HIS A 881       7.146  18.945 -17.052  1.00 11.55           N  
ATOM   1540  CA  HIS A 881       5.999  19.755 -16.644  1.00 12.24           C  
ATOM   1541  C   HIS A 881       5.268  19.105 -15.464  1.00 12.05           C  
ATOM   1542  O   HIS A 881       4.904  17.936 -15.554  1.00 11.61           O  
ATOM   1543  CB  HIS A 881       5.021  19.934 -17.822  1.00 13.31           C  
ATOM   1544  CG  HIS A 881       3.924  20.943 -17.566  1.00 14.25           C  
ATOM   1545  CD2 HIS A 881       3.977  22.314 -17.403  1.00 15.62           C  
ATOM   1546  ND1 HIS A 881       2.582  20.610 -17.639  1.00 15.27           N1+
ATOM   1547  CE1 HIS A 881       1.881  21.723 -17.441  1.00 16.42           C  
ATOM   1548  NE2 HIS A 881       2.678  22.778 -17.295  1.00 16.71           N  
ATOM   1549  H   HIS A 881       6.974  18.255 -17.773  1.00  0.00           H  
ATOM   1550  HA  HIS A 881       6.365  20.742 -16.362  1.00  0.00           H  
ATOM   1551  HB2 HIS A 881       5.558  20.261 -18.706  1.00  0.00           H  
ATOM   1552  HB3 HIS A 881       4.573  18.976 -18.089  1.00  0.00           H  
ATOM   1553  HD1 HIS A 881       2.211  19.667 -17.743  1.00  0.00           H  
ATOM   1554  HD2 HIS A 881       4.812  22.993 -17.321  1.00  0.00           H  
ATOM   1555  HE1 HIS A 881       0.802  21.760 -17.396  1.00  0.00           H  
ATOM   1556  HE2 HIS A 881       2.400  23.741 -17.121  1.00  0.00           H  
ATOM   1557  N   LEU A 882       5.007  19.906 -14.423  1.00 12.21           N  
ATOM   1558  CA  LEU A 882       4.119  19.584 -13.309  1.00 13.28           C  
ATOM   1559  C   LEU A 882       2.657  19.657 -13.784  1.00 14.77           C  
ATOM   1560  O   LEU A 882       2.300  20.622 -14.463  1.00 14.99           O  
ATOM   1561  CB  LEU A 882       4.339  20.609 -12.170  1.00 13.45           C  
ATOM   1562  CG  LEU A 882       5.792  20.774 -11.670  1.00 13.66           C  
ATOM   1563  CD1 LEU A 882       5.892  21.948 -10.673  1.00 14.38           C  
ATOM   1564  CD2 LEU A 882       6.378  19.467 -11.101  1.00 13.36           C  
ATOM   1565  H   LEU A 882       5.330  20.865 -14.455  1.00  0.00           H  
ATOM   1566  HA  LEU A 882       4.342  18.577 -12.953  1.00  0.00           H  
ATOM   1567  HB2 LEU A 882       3.980  21.583 -12.507  1.00  0.00           H  
ATOM   1568  HB3 LEU A 882       3.707  20.336 -11.324  1.00  0.00           H  
ATOM   1569  HG  LEU A 882       6.411  21.057 -12.522  1.00  0.00           H  
ATOM   1570 HD11 LEU A 882       6.710  22.619 -10.939  1.00  0.00           H  
ATOM   1571 HD12 LEU A 882       4.981  22.546 -10.647  1.00  0.00           H  
ATOM   1572 HD13 LEU A 882       6.062  21.607  -9.656  1.00  0.00           H  
ATOM   1573 HD21 LEU A 882       6.901  19.614 -10.156  1.00  0.00           H  
ATOM   1574 HD22 LEU A 882       5.610  18.714 -10.931  1.00  0.00           H  
ATOM   1575 HD23 LEU A 882       7.097  19.042 -11.800  1.00  0.00           H  
ATOM   1576  N   GLU A 883       1.841  18.664 -13.392  1.00 15.14           N  
ATOM   1577  CA  GLU A 883       0.416  18.542 -13.732  1.00 18.21           C  
ATOM   1578  C   GLU A 883      -0.434  19.762 -13.328  1.00 18.61           C  
ATOM   1579  O   GLU A 883      -1.302  20.180 -14.093  1.00 19.69           O  
ATOM   1580  CB  GLU A 883      -0.126  17.225 -13.133  1.00 19.87           C  
ATOM   1581  CG  GLU A 883      -1.606  16.921 -13.455  1.00 26.51           C  
ATOM   1582  CD  GLU A 883      -2.113  15.650 -12.772  1.00 29.92           C  
ATOM   1583  OE1 GLU A 883      -1.847  15.501 -11.558  1.00 30.91           O  
ATOM   1584  OE2 GLU A 883      -2.782  14.857 -13.468  1.00 32.08           O1-
ATOM   1585  H   GLU A 883       2.225  17.897 -12.853  1.00  0.00           H  
ATOM   1586  HA  GLU A 883       0.354  18.469 -14.814  1.00  0.00           H  
ATOM   1587  HB2 GLU A 883       0.481  16.397 -13.501  1.00  0.00           H  
ATOM   1588  HB3 GLU A 883       0.022  17.245 -12.051  1.00  0.00           H  
ATOM   1589  HG2 GLU A 883      -2.256  17.733 -13.135  1.00  0.00           H  
ATOM   1590  HG3 GLU A 883      -1.733  16.828 -14.534  1.00  0.00           H  
ATOM   1591  N   PHE A 884      -0.124  20.324 -12.151  1.00 19.62           N  
ATOM   1592  CA  PHE A 884      -0.655  21.588 -11.652  1.00 20.18           C  
ATOM   1593  C   PHE A 884       0.533  22.470 -11.252  1.00 18.82           C  
ATOM   1594  O   PHE A 884       1.605  21.951 -10.936  1.00 18.01           O  
ATOM   1595  CB  PHE A 884      -1.567  21.322 -10.435  1.00 22.82           C  
ATOM   1596  CG  PHE A 884      -2.769  20.439 -10.720  1.00 25.91           C  
ATOM   1597  CD1 PHE A 884      -3.873  20.952 -11.432  1.00 28.97           C  
ATOM   1598  CD2 PHE A 884      -2.729  19.062 -10.414  1.00 26.73           C  
ATOM   1599  CE1 PHE A 884      -4.928  20.114 -11.774  1.00 31.06           C  
ATOM   1600  CE2 PHE A 884      -3.798  18.244 -10.756  1.00 29.85           C  
ATOM   1601  CZ  PHE A 884      -4.892  18.769 -11.432  1.00 31.58           C  
ATOM   1602  H   PHE A 884       0.624  19.921 -11.606  1.00  0.00           H  
ATOM   1603  HA  PHE A 884      -1.221  22.106 -12.429  1.00  0.00           H  
ATOM   1604  HB2 PHE A 884      -0.995  20.883  -9.617  1.00  0.00           H  
ATOM   1605  HB3 PHE A 884      -1.943  22.274 -10.058  1.00  0.00           H  
ATOM   1606  HD1 PHE A 884      -3.900  21.993 -11.719  1.00  0.00           H  
ATOM   1607  HD2 PHE A 884      -1.869  18.636  -9.917  1.00  0.00           H  
ATOM   1608  HE1 PHE A 884      -5.775  20.510 -12.314  1.00  0.00           H  
ATOM   1609  HE2 PHE A 884      -3.769  17.192 -10.512  1.00  0.00           H  
ATOM   1610  HZ  PHE A 884      -5.714  18.122 -11.704  1.00  0.00           H  
ATOM   1611  N   LYS A 885       0.327  23.796 -11.231  1.00 18.79           N  
ATOM   1612  CA  LYS A 885       1.354  24.728 -10.766  1.00 20.07           C  
ATOM   1613  C   LYS A 885       1.501  24.658  -9.232  1.00 19.93           C  
ATOM   1614  O   LYS A 885       0.521  24.395  -8.530  1.00 18.75           O  
ATOM   1615  CB  LYS A 885       1.055  26.154 -11.292  1.00 23.52           C  
ATOM   1616  CG  LYS A 885       0.118  27.034 -10.441  1.00 28.91           C  
ATOM   1617  CD  LYS A 885      -0.071  28.435 -11.045  1.00 33.36           C  
ATOM   1618  CE  LYS A 885      -0.679  29.448 -10.062  1.00 39.66           C  
ATOM   1619  NZ  LYS A 885       0.258  29.782  -8.974  1.00 46.32           N1+
ATOM   1620  H   LYS A 885      -0.566  24.187 -11.493  1.00  0.00           H  
ATOM   1621  HA  LYS A 885       2.300  24.412 -11.208  1.00  0.00           H  
ATOM   1622  HB2 LYS A 885       2.008  26.678 -11.340  1.00  0.00           H  
ATOM   1623  HB3 LYS A 885       0.707  26.106 -12.325  1.00  0.00           H  
ATOM   1624  HG2 LYS A 885      -0.851  26.546 -10.327  1.00  0.00           H  
ATOM   1625  HG3 LYS A 885       0.527  27.142  -9.437  1.00  0.00           H  
ATOM   1626  HD2 LYS A 885       0.881  28.815 -11.419  1.00  0.00           H  
ATOM   1627  HD3 LYS A 885      -0.722  28.358 -11.917  1.00  0.00           H  
ATOM   1628  HE2 LYS A 885      -0.926  30.369 -10.590  1.00  0.00           H  
ATOM   1629  HE3 LYS A 885      -1.607  29.063  -9.638  1.00  0.00           H  
ATOM   1630  HZ1 LYS A 885       0.472  28.952  -8.439  1.00  0.00           H  
ATOM   1631  HZ2 LYS A 885       1.111  30.160  -9.362  1.00  0.00           H  
ATOM   1632  HZ3 LYS A 885      -0.163  30.464  -8.360  1.00  0.00           H  
ATOM   1633  N   VAL A 886       2.718  24.935  -8.747  1.00 17.12           N  
ATOM   1634  CA  VAL A 886       3.001  25.124  -7.327  1.00 18.21           C  
ATOM   1635  C   VAL A 886       2.949  26.621  -6.975  1.00 19.83           C  
ATOM   1636  O   VAL A 886       3.309  27.468  -7.796  1.00 20.42           O  
ATOM   1637  CB  VAL A 886       4.392  24.556  -6.924  1.00 18.58           C  
ATOM   1638  CG1 VAL A 886       4.440  23.030  -7.105  1.00 19.64           C  
ATOM   1639  CG2 VAL A 886       5.610  25.229  -7.594  1.00 18.34           C  
ATOM   1640  H   VAL A 886       3.474  25.149  -9.385  1.00  0.00           H  
ATOM   1641  HA  VAL A 886       2.249  24.607  -6.726  1.00  0.00           H  
ATOM   1642  HB  VAL A 886       4.503  24.727  -5.852  1.00  0.00           H  
ATOM   1643 HG11 VAL A 886       5.362  22.616  -6.697  1.00  0.00           H  
ATOM   1644 HG12 VAL A 886       3.612  22.543  -6.591  1.00  0.00           H  
ATOM   1645 HG13 VAL A 886       4.385  22.749  -8.156  1.00  0.00           H  
ATOM   1646 HG21 VAL A 886       6.534  24.766  -7.256  1.00  0.00           H  
ATOM   1647 HG22 VAL A 886       5.581  25.127  -8.676  1.00  0.00           H  
ATOM   1648 HG23 VAL A 886       5.687  26.289  -7.354  1.00  0.00           H  
ATOM   1649  N   ASN A 887       2.507  26.900  -5.741  1.00 20.34           N  
ATOM   1650  CA  ASN A 887       2.553  28.225  -5.122  1.00 23.74           C  
ATOM   1651  C   ASN A 887       3.860  28.333  -4.330  1.00 21.44           C  
ATOM   1652  O   ASN A 887       4.239  27.378  -3.647  1.00 20.14           O  
ATOM   1653  CB  ASN A 887       1.331  28.413  -4.195  1.00 25.61           C  
ATOM   1654  CG  ASN A 887      -0.010  28.428  -4.939  1.00 29.85           C  
ATOM   1655  ND2 ASN A 887      -1.057  27.890  -4.311  1.00 33.15           N  
ATOM   1656  OD1 ASN A 887      -0.109  28.929  -6.058  1.00 32.84           O  
ATOM   1657  H   ASN A 887       2.234  26.144  -5.130  1.00  0.00           H  
ATOM   1658  HA  ASN A 887       2.537  28.995  -5.896  1.00  0.00           H  
ATOM   1659  HB2 ASN A 887       1.318  27.634  -3.429  1.00  0.00           H  
ATOM   1660  HB3 ASN A 887       1.415  29.363  -3.665  1.00  0.00           H  
ATOM   1661 HD21 ASN A 887      -0.955  27.496  -3.387  1.00  0.00           H  
ATOM   1662 HD22 ASN A 887      -1.964  27.884  -4.754  1.00  0.00           H  
ATOM   1663  N   TYR A 888       4.530  29.488  -4.452  1.00 20.17           N  
ATOM   1664  CA  TYR A 888       5.848  29.708  -3.863  1.00 19.65           C  
ATOM   1665  C   TYR A 888       5.771  29.994  -2.355  1.00 21.28           C  
ATOM   1666  O   TYR A 888       4.864  30.688  -1.896  1.00 21.30           O  
ATOM   1667  CB  TYR A 888       6.580  30.845  -4.604  1.00 20.30           C  
ATOM   1668  CG  TYR A 888       6.747  30.708  -6.113  1.00 18.39           C  
ATOM   1669  CD1 TYR A 888       6.850  29.447  -6.745  1.00 18.11           C  
ATOM   1670  CD2 TYR A 888       6.819  31.879  -6.895  1.00 19.58           C  
ATOM   1671  CE1 TYR A 888       7.000  29.362  -8.143  1.00 18.14           C  
ATOM   1672  CE2 TYR A 888       6.977  31.796  -8.290  1.00 19.12           C  
ATOM   1673  CZ  TYR A 888       7.065  30.539  -8.915  1.00 18.96           C  
ATOM   1674  OH  TYR A 888       7.229  30.473 -10.265  1.00 20.45           O  
ATOM   1675  H   TYR A 888       4.160  30.236  -5.020  1.00  0.00           H  
ATOM   1676  HA  TYR A 888       6.416  28.788  -3.996  1.00  0.00           H  
ATOM   1677  HB2 TYR A 888       6.062  31.785  -4.408  1.00  0.00           H  
ATOM   1678  HB3 TYR A 888       7.579  30.961  -4.185  1.00  0.00           H  
ATOM   1679  HD1 TYR A 888       6.815  28.534  -6.171  1.00  0.00           H  
ATOM   1680  HD2 TYR A 888       6.755  32.850  -6.426  1.00  0.00           H  
ATOM   1681  HE1 TYR A 888       7.085  28.393  -8.612  1.00  0.00           H  
ATOM   1682  HE2 TYR A 888       7.034  32.699  -8.880  1.00  0.00           H  
ATOM   1683  HH  TYR A 888       7.292  29.573 -10.592  1.00  0.00           H  
ATOM   1684  N   THR A 889       6.754  29.442  -1.632  1.00 19.64           N  
ATOM   1685  CA  THR A 889       6.957  29.548  -0.187  1.00 21.33           C  
ATOM   1686  C   THR A 889       8.472  29.691   0.083  1.00 21.60           C  
ATOM   1687  O   THR A 889       9.263  29.681  -0.858  1.00 20.32           O  
ATOM   1688  CB  THR A 889       6.418  28.279   0.545  1.00 21.35           C  
ATOM   1689  CG2 THR A 889       4.951  27.936   0.238  1.00 23.25           C  
ATOM   1690  OG1 THR A 889       7.214  27.124   0.331  1.00 19.01           O  
ATOM   1691  H   THR A 889       7.475  28.925  -2.119  1.00  0.00           H  
ATOM   1692  HA  THR A 889       6.461  30.440   0.199  1.00  0.00           H  
ATOM   1693  HB  THR A 889       6.466  28.476   1.617  1.00  0.00           H  
ATOM   1694  HG1 THR A 889       6.712  26.354   0.609  1.00  0.00           H  
ATOM   1695 HG21 THR A 889       4.599  27.120   0.871  1.00  0.00           H  
ATOM   1696 HG22 THR A 889       4.304  28.795   0.418  1.00  0.00           H  
ATOM   1697 HG23 THR A 889       4.816  27.626  -0.799  1.00  0.00           H  
ATOM   1698  N   ASP A 890       8.877  29.780   1.362  1.00 21.48           N  
ATOM   1699  CA  ASP A 890      10.291  29.758   1.787  1.00 22.03           C  
ATOM   1700  C   ASP A 890      11.047  28.457   1.421  1.00 20.74           C  
ATOM   1701  O   ASP A 890      12.277  28.451   1.448  1.00 20.99           O  
ATOM   1702  CB  ASP A 890      10.468  30.046   3.300  1.00 24.32           C  
ATOM   1703  CG  ASP A 890       9.753  31.300   3.819  1.00 29.29           C  
ATOM   1704  OD1 ASP A 890       9.515  32.223   3.009  1.00 29.25           O  
ATOM   1705  OD2 ASP A 890       9.517  31.340   5.046  1.00 33.12           O1-
ATOM   1706  H   ASP A 890       8.195  29.826   2.105  1.00  0.00           H  
ATOM   1707  HA  ASP A 890      10.794  30.560   1.243  1.00  0.00           H  
ATOM   1708  HB2 ASP A 890      10.082  29.190   3.857  1.00  0.00           H  
ATOM   1709  HB3 ASP A 890      11.527  30.141   3.541  1.00  0.00           H  
ATOM   1710  N   TYR A 891      10.297  27.396   1.084  1.00 18.83           N  
ATOM   1711  CA  TYR A 891      10.789  26.060   0.759  1.00 17.62           C  
ATOM   1712  C   TYR A 891      10.620  25.722  -0.734  1.00 15.96           C  
ATOM   1713  O   TYR A 891      11.197  24.729  -1.170  1.00 14.67           O  
ATOM   1714  CB  TYR A 891      10.032  25.040   1.640  1.00 18.63           C  
ATOM   1715  CG  TYR A 891      10.032  25.395   3.119  1.00 19.97           C  
ATOM   1716  CD1 TYR A 891      11.169  25.134   3.908  1.00 19.99           C  
ATOM   1717  CD2 TYR A 891       8.916  26.039   3.696  1.00 22.30           C  
ATOM   1718  CE1 TYR A 891      11.200  25.532   5.258  1.00 22.59           C  
ATOM   1719  CE2 TYR A 891       8.940  26.423   5.050  1.00 23.47           C  
ATOM   1720  CZ  TYR A 891      10.085  26.173   5.831  1.00 23.74           C  
ATOM   1721  OH  TYR A 891      10.120  26.556   7.140  1.00 24.88           O  
ATOM   1722  H   TYR A 891       9.291  27.499   1.080  1.00  0.00           H  
ATOM   1723  HA  TYR A 891      11.853  25.985   0.986  1.00  0.00           H  
ATOM   1724  HB2 TYR A 891       8.995  24.963   1.308  1.00  0.00           H  
ATOM   1725  HB3 TYR A 891      10.458  24.043   1.515  1.00  0.00           H  
ATOM   1726  HD1 TYR A 891      12.026  24.645   3.471  1.00  0.00           H  
ATOM   1727  HD2 TYR A 891       8.042  26.253   3.098  1.00  0.00           H  
ATOM   1728  HE1 TYR A 891      12.081  25.354   5.856  1.00  0.00           H  
ATOM   1729  HE2 TYR A 891       8.083  26.919   5.481  1.00  0.00           H  
ATOM   1730  HH  TYR A 891       9.318  26.999   7.425  1.00  0.00           H  
ATOM   1731  N   ILE A 892       9.845  26.525  -1.487  1.00 16.31           N  
ATOM   1732  CA  ILE A 892       9.537  26.311  -2.902  1.00 15.53           C  
ATOM   1733  C   ILE A 892       9.693  27.651  -3.647  1.00 15.79           C  
ATOM   1734  O   ILE A 892       8.834  28.518  -3.517  1.00 15.98           O  
ATOM   1735  CB  ILE A 892       8.096  25.737  -3.110  1.00 15.82           C  
ATOM   1736  CG1 ILE A 892       7.957  24.348  -2.439  1.00 14.50           C  
ATOM   1737  CG2 ILE A 892       7.683  25.641  -4.598  1.00 15.04           C  
ATOM   1738  CD1 ILE A 892       6.545  23.751  -2.476  1.00 15.79           C  
ATOM   1739  H   ILE A 892       9.419  27.339  -1.065  1.00  0.00           H  
ATOM   1740  HA  ILE A 892      10.236  25.601  -3.339  1.00  0.00           H  
ATOM   1741  HB  ILE A 892       7.390  26.408  -2.616  1.00  0.00           H  
ATOM   1742 HG12 ILE A 892       8.652  23.651  -2.907  1.00  0.00           H  
ATOM   1743 HG13 ILE A 892       8.251  24.399  -1.391  1.00  0.00           H  
ATOM   1744 HG21 ILE A 892       6.670  25.256  -4.707  1.00  0.00           H  
ATOM   1745 HG22 ILE A 892       7.688  26.606  -5.103  1.00  0.00           H  
ATOM   1746 HG23 ILE A 892       8.352  24.977  -5.144  1.00  0.00           H  
ATOM   1747 HD11 ILE A 892       6.444  22.976  -1.717  1.00  0.00           H  
ATOM   1748 HD12 ILE A 892       5.785  24.509  -2.282  1.00  0.00           H  
ATOM   1749 HD13 ILE A 892       6.330  23.293  -3.441  1.00  0.00           H  
ATOM   1750  N   GLN A 893      10.789  27.801  -4.405  1.00 14.63           N  
ATOM   1751  CA AGLN A 893      11.095  28.981  -5.224  0.50 14.90           C  
ATOM   1752  CA BGLN A 893      11.052  28.807  -5.260  0.50 15.08           C  
ATOM   1753  C   GLN A 893      11.794  28.522  -6.513  1.00 14.43           C  
ATOM   1754  O   GLN A 893      12.575  27.575  -6.447  1.00 13.91           O  
ATOM   1755  CB AGLN A 893      12.061  29.928  -4.470  0.50 15.39           C  
ATOM   1756  CB BGLN A 893      11.980  29.763  -4.507  0.50 15.87           C  
ATOM   1757  CG AGLN A 893      11.491  30.672  -3.249  0.50 16.66           C  
ATOM   1758  CG BGLN A 893      11.453  30.181  -3.188  0.50 17.37           C  
ATOM   1759  CD AGLN A 893      10.394  31.691  -3.583  0.50 17.26           C  
ATOM   1760  CD BGLN A 893      12.054  31.481  -2.762  0.50 18.56           C  
ATOM   1761  NE2AGLN A 893       9.589  32.058  -2.586  0.50 17.59           N  
ATOM   1762  NE2BGLN A 893      11.483  32.100  -1.746  0.50 19.41           N  
ATOM   1763  OE1AGLN A 893      10.287  32.168  -4.710  0.50 18.05           O  
ATOM   1764  OE1BGLN A 893      13.026  31.917  -3.342  0.50 19.35           O  
ATOM   1765  H   GLN A 893      11.456  27.043  -4.469  1.00  0.00           H  
ATOM   1766  HA AGLN A 893      10.164  29.493  -5.461  0.50  0.00           H  
ATOM   1767  HA BGLN A 893      10.117  29.310  -5.509  0.50  0.00           H  
ATOM   1768  HB2AGLN A 893      12.931  29.359  -4.152  0.50  0.00           H  
ATOM   1769  HB2BGLN A 893      12.954  29.292  -4.375  0.50  0.00           H  
ATOM   1770  HB3AGLN A 893      12.455  30.673  -5.164  0.50  0.00           H  
ATOM   1771  HB3BGLN A 893      12.164  30.646  -5.119  0.50  0.00           H  
ATOM   1772  HG2AGLN A 893      11.129  29.951  -2.519  0.50  0.00           H  
ATOM   1773  HG2BGLN A 893      10.369  30.284  -3.246  0.50  0.00           H  
ATOM   1774  HG3AGLN A 893      12.299  31.214  -2.757  0.50  0.00           H  
ATOM   1775  HG3BGLN A 893      11.682  29.415  -2.447  0.50  0.00           H  
ATOM   1776 HE21AGLN A 893       9.679  31.626  -1.676  0.50  0.00           H  
ATOM   1777 HE21BGLN A 893      10.677  31.692  -1.294  0.50  0.00           H  
ATOM   1778 HE22AGLN A 893       8.866  32.744  -2.743  0.50  0.00           H  
ATOM   1779 HE22BGLN A 893      11.852  32.982  -1.420  0.50  0.00           H  
ATOM   1780  N   PRO A 894      11.556  29.209  -7.652  1.00 14.48           N  
ATOM   1781  CA  PRO A 894      12.307  28.946  -8.886  1.00 13.66           C  
ATOM   1782  C   PRO A 894      13.717  29.571  -8.842  1.00 13.86           C  
ATOM   1783  O   PRO A 894      13.860  30.706  -8.384  1.00 14.18           O  
ATOM   1784  CB  PRO A 894      11.423  29.590  -9.964  1.00 14.48           C  
ATOM   1785  CG  PRO A 894      10.783  30.783  -9.269  1.00 15.34           C  
ATOM   1786  CD  PRO A 894      10.588  30.293  -7.836  1.00 15.44           C  
ATOM   1787  HA  PRO A 894      12.378  27.874  -9.059  1.00  0.00           H  
ATOM   1788  HB2 PRO A 894      11.970  29.876 -10.864  1.00  0.00           H  
ATOM   1789  HB3 PRO A 894      10.649  28.883 -10.265  1.00  0.00           H  
ATOM   1790  HG2 PRO A 894      11.479  31.623  -9.274  1.00  0.00           H  
ATOM   1791  HG3 PRO A 894       9.862  31.119  -9.743  1.00  0.00           H  
ATOM   1792  HD2 PRO A 894      10.725  31.105  -7.122  1.00  0.00           H  
ATOM   1793  HD3 PRO A 894       9.590  29.883  -7.706  1.00  0.00           H  
ATOM   1794  N   ILE A 895      14.727  28.837  -9.339  1.00 13.03           N  
ATOM   1795  CA  ILE A 895      16.053  29.398  -9.614  1.00 12.05           C  
ATOM   1796  C   ILE A 895      16.042  30.122 -10.974  1.00 12.79           C  
ATOM   1797  O   ILE A 895      15.393  29.658 -11.915  1.00 12.61           O  
ATOM   1798  CB  ILE A 895      17.183  28.324  -9.599  1.00 11.31           C  
ATOM   1799  CG1 ILE A 895      18.595  28.958  -9.629  1.00 10.38           C  
ATOM   1800  CG2 ILE A 895      17.051  27.212 -10.662  1.00 10.37           C  
ATOM   1801  CD1 ILE A 895      19.722  28.024  -9.170  1.00 10.37           C  
ATOM   1802  H   ILE A 895      14.543  27.913  -9.710  1.00  0.00           H  
ATOM   1803  HA  ILE A 895      16.286  30.127  -8.835  1.00  0.00           H  
ATOM   1804  HB  ILE A 895      17.096  27.832  -8.637  1.00  0.00           H  
ATOM   1805 HG12 ILE A 895      18.824  29.311 -10.633  1.00  0.00           H  
ATOM   1806 HG13 ILE A 895      18.613  29.841  -8.990  1.00  0.00           H  
ATOM   1807 HG21 ILE A 895      17.828  26.458 -10.541  1.00  0.00           H  
ATOM   1808 HG22 ILE A 895      16.104  26.690 -10.572  1.00  0.00           H  
ATOM   1809 HG23 ILE A 895      17.122  27.598 -11.678  1.00  0.00           H  
ATOM   1810 HD11 ILE A 895      20.584  28.601  -8.834  1.00  0.00           H  
ATOM   1811 HD12 ILE A 895      19.410  27.388  -8.345  1.00  0.00           H  
ATOM   1812 HD13 ILE A 895      20.056  27.374  -9.976  1.00  0.00           H  
ATOM   1813  N   SER A 896      16.770  31.248 -11.044  1.00 13.19           N  
ATOM   1814  CA  SER A 896      16.964  32.024 -12.266  1.00 14.78           C  
ATOM   1815  C   SER A 896      17.843  31.264 -13.271  1.00 13.48           C  
ATOM   1816  O   SER A 896      18.827  30.641 -12.871  1.00 13.31           O  
ATOM   1817  CB  SER A 896      17.618  33.375 -11.905  1.00 16.76           C  
ATOM   1818  OG  SER A 896      16.668  34.240 -11.314  1.00 20.49           O  
ATOM   1819  H   SER A 896      17.289  31.556 -10.234  1.00  0.00           H  
ATOM   1820  HA  SER A 896      15.992  32.208 -12.730  1.00  0.00           H  
ATOM   1821  HB2 SER A 896      18.469  33.243 -11.236  1.00  0.00           H  
ATOM   1822  HB3 SER A 896      17.996  33.871 -12.800  1.00  0.00           H  
ATOM   1823  HG  SER A 896      16.321  33.810 -10.527  1.00  0.00           H  
ATOM   1824  N   LEU A 897      17.506  31.374 -14.564  1.00 13.58           N  
ATOM   1825  CA  LEU A 897      18.390  30.950 -15.649  1.00 13.34           C  
ATOM   1826  C   LEU A 897      19.532  31.976 -15.824  1.00 14.01           C  
ATOM   1827  O   LEU A 897      19.325  33.144 -15.484  1.00 14.09           O  
ATOM   1828  CB  LEU A 897      17.577  30.813 -16.954  1.00 13.67           C  
ATOM   1829  CG  LEU A 897      16.579  29.635 -16.963  1.00 13.72           C  
ATOM   1830  CD1 LEU A 897      15.732  29.661 -18.249  1.00 13.77           C  
ATOM   1831  CD2 LEU A 897      17.269  28.271 -16.748  1.00 13.60           C  
ATOM   1832  H   LEU A 897      16.684  31.897 -14.832  1.00  0.00           H  
ATOM   1833  HA  LEU A 897      18.793  29.982 -15.363  1.00  0.00           H  
ATOM   1834  HB2 LEU A 897      17.047  31.749 -17.142  1.00  0.00           H  
ATOM   1835  HB3 LEU A 897      18.257  30.687 -17.798  1.00  0.00           H  
ATOM   1836  HG  LEU A 897      15.887  29.785 -16.133  1.00  0.00           H  
ATOM   1837 HD11 LEU A 897      14.677  29.502 -18.025  1.00  0.00           H  
ATOM   1838 HD12 LEU A 897      15.809  30.620 -18.761  1.00  0.00           H  
ATOM   1839 HD13 LEU A 897      16.041  28.901 -18.966  1.00  0.00           H  
ATOM   1840 HD21 LEU A 897      16.910  27.506 -17.432  1.00  0.00           H  
ATOM   1841 HD22 LEU A 897      18.347  28.334 -16.889  1.00  0.00           H  
ATOM   1842 HD23 LEU A 897      17.091  27.904 -15.736  1.00  0.00           H  
ATOM   1843  N   PRO A 898      20.702  31.544 -16.357  1.00 14.45           N  
ATOM   1844  CA  PRO A 898      21.828  32.444 -16.670  1.00 15.28           C  
ATOM   1845  C   PRO A 898      21.440  33.661 -17.523  1.00 19.00           C  
ATOM   1846  O   PRO A 898      20.798  33.495 -18.561  1.00 17.39           O  
ATOM   1847  CB  PRO A 898      22.828  31.543 -17.416  1.00 14.95           C  
ATOM   1848  CG  PRO A 898      22.547  30.155 -16.880  1.00 13.37           C  
ATOM   1849  CD  PRO A 898      21.034  30.165 -16.714  1.00 13.81           C  
ATOM   1850  HA  PRO A 898      22.257  32.759 -15.718  1.00  0.00           H  
ATOM   1851  HB2 PRO A 898      22.641  31.551 -18.492  1.00  0.00           H  
ATOM   1852  HB3 PRO A 898      23.861  31.854 -17.264  1.00  0.00           H  
ATOM   1853  HG2 PRO A 898      22.908  29.352 -17.521  1.00  0.00           H  
ATOM   1854  HG3 PRO A 898      23.019  30.044 -15.903  1.00  0.00           H  
ATOM   1855  HD2 PRO A 898      20.543  29.918 -17.655  1.00  0.00           H  
ATOM   1856  HD3 PRO A 898      20.734  29.434 -15.967  1.00  0.00           H  
ATOM   1857  N   GLU A 899      21.842  34.853 -17.056  1.00 21.30           N  
ATOM   1858  CA  GLU A 899      21.698  36.121 -17.776  1.00 22.53           C  
ATOM   1859  C   GLU A 899      22.522  36.101 -19.077  1.00 22.88           C  
ATOM   1860  O   GLU A 899      23.490  35.343 -19.175  1.00 22.79           O  
ATOM   1861  CB  GLU A 899      22.117  37.289 -16.853  1.00 23.96           C  
ATOM   1862  CG  GLU A 899      21.338  37.336 -15.521  1.00 30.18           C  
ATOM   1863  CD  GLU A 899      21.742  38.481 -14.586  1.00 33.26           C  
ATOM   1864  OE1 GLU A 899      22.869  39.001 -14.739  1.00 35.74           O  
ATOM   1865  OE2 GLU A 899      20.912  38.799 -13.705  1.00 36.67           O1-
ATOM   1866  H   GLU A 899      22.370  34.895 -16.193  1.00  0.00           H  
ATOM   1867  HA  GLU A 899      20.644  36.241 -18.036  1.00  0.00           H  
ATOM   1868  HB2 GLU A 899      23.182  37.226 -16.641  1.00  0.00           H  
ATOM   1869  HB3 GLU A 899      21.975  38.233 -17.381  1.00  0.00           H  
ATOM   1870  HG2 GLU A 899      20.268  37.408 -15.722  1.00  0.00           H  
ATOM   1871  HG3 GLU A 899      21.492  36.409 -14.973  1.00  0.00           H  
ATOM   1872  N   GLU A 900      22.110  36.908 -20.068  1.00 23.99           N  
ATOM   1873  CA  GLU A 900      22.732  36.948 -21.394  1.00 25.20           C  
ATOM   1874  C   GLU A 900      24.207  37.379 -21.328  1.00 25.60           C  
ATOM   1875  O   GLU A 900      24.499  38.495 -20.899  1.00 24.85           O  
ATOM   1876  CB  GLU A 900      21.909  37.843 -22.340  1.00 27.25           C  
ATOM   1877  CG  GLU A 900      20.491  37.290 -22.603  1.00 26.63           C  
ATOM   1878  CD  GLU A 900      19.666  38.114 -23.595  1.00 29.16           C  
ATOM   1879  OE1 GLU A 900      20.138  39.196 -24.009  1.00 29.94           O  
ATOM   1880  OE2 GLU A 900      18.559  37.636 -23.925  1.00 28.80           O1-
ATOM   1881  H   GLU A 900      21.310  37.508 -19.931  1.00  0.00           H  
ATOM   1882  HA  GLU A 900      22.696  35.933 -21.796  1.00  0.00           H  
ATOM   1883  HB2 GLU A 900      21.839  38.848 -21.922  1.00  0.00           H  
ATOM   1884  HB3 GLU A 900      22.439  37.945 -23.289  1.00  0.00           H  
ATOM   1885  HG2 GLU A 900      20.561  36.272 -22.988  1.00  0.00           H  
ATOM   1886  HG3 GLU A 900      19.928  37.232 -21.671  1.00  0.00           H  
ATOM   1887  N   ASN A 901      25.093  36.451 -21.734  1.00 28.29           N  
ATOM   1888  CA  ASN A 901      26.560  36.548 -21.708  1.00 31.04           C  
ATOM   1889  C   ASN A 901      27.163  36.519 -20.284  1.00 28.95           C  
ATOM   1890  O   ASN A 901      28.293  36.978 -20.110  1.00 27.03           O  
ATOM   1891  CB  ASN A 901      27.086  37.748 -22.548  1.00 37.20           C  
ATOM   1892  CG  ASN A 901      26.581  37.751 -23.995  1.00 43.73           C  
ATOM   1893  ND2 ASN A 901      25.956  38.851 -24.421  1.00 43.60           N  
ATOM   1894  OD1 ASN A 901      26.760  36.776 -24.721  1.00 46.03           O  
ATOM   1895  H   ASN A 901      24.735  35.566 -22.062  1.00  0.00           H  
ATOM   1896  HA  ASN A 901      26.928  35.634 -22.177  1.00  0.00           H  
ATOM   1897  HB2 ASN A 901      26.834  38.693 -22.066  1.00  0.00           H  
ATOM   1898  HB3 ASN A 901      28.175  37.720 -22.596  1.00  0.00           H  
ATOM   1899 HD21 ASN A 901      25.815  39.633 -23.799  1.00  0.00           H  
ATOM   1900 HD22 ASN A 901      25.604  38.898 -25.366  1.00  0.00           H  
ATOM   1901  N   GLN A 902      26.439  35.951 -19.298  1.00 25.75           N  
ATOM   1902  CA  GLN A 902      26.932  35.742 -17.934  1.00 23.68           C  
ATOM   1903  C   GLN A 902      28.026  34.668 -17.898  1.00 24.07           C  
ATOM   1904  O   GLN A 902      27.778  33.524 -18.284  1.00 23.00           O  
ATOM   1905  CB  GLN A 902      25.769  35.398 -16.979  1.00 24.08           C  
ATOM   1906  CG  GLN A 902      26.197  35.196 -15.507  1.00 22.12           C  
ATOM   1907  CD  GLN A 902      25.012  35.082 -14.545  1.00 22.07           C  
ATOM   1908  NE2 GLN A 902      25.211  35.507 -13.298  1.00 24.84           N  
ATOM   1909  OE1 GLN A 902      23.945  34.589 -14.903  1.00 22.18           O  
ATOM   1910  H   GLN A 902      25.507  35.607 -19.492  1.00  0.00           H  
ATOM   1911  HA  GLN A 902      27.357  36.690 -17.594  1.00  0.00           H  
ATOM   1912  HB2 GLN A 902      25.055  36.216 -17.026  1.00  0.00           H  
ATOM   1913  HB3 GLN A 902      25.244  34.508 -17.332  1.00  0.00           H  
ATOM   1914  HG2 GLN A 902      26.802  34.295 -15.400  1.00  0.00           H  
ATOM   1915  HG3 GLN A 902      26.823  36.033 -15.193  1.00  0.00           H  
ATOM   1916 HE21 GLN A 902      26.108  35.902 -13.026  1.00  0.00           H  
ATOM   1917 HE22 GLN A 902      24.463  35.460 -12.622  1.00  0.00           H  
ATOM   1918  N   VAL A 903      29.206  35.072 -17.412  1.00 21.32           N  
ATOM   1919  CA  VAL A 903      30.354  34.199 -17.214  1.00 21.20           C  
ATOM   1920  C   VAL A 903      30.285  33.602 -15.798  1.00 20.02           C  
ATOM   1921  O   VAL A 903      30.128  34.346 -14.829  1.00 24.24           O  
ATOM   1922  CB  VAL A 903      31.686  34.990 -17.375  1.00 22.73           C  
ATOM   1923  CG1 VAL A 903      32.956  34.185 -17.025  1.00 22.47           C  
ATOM   1924  CG2 VAL A 903      31.819  35.556 -18.802  1.00 25.42           C  
ATOM   1925  H   VAL A 903      29.319  36.029 -17.110  1.00  0.00           H  
ATOM   1926  HA  VAL A 903      30.338  33.393 -17.951  1.00  0.00           H  
ATOM   1927  HB  VAL A 903      31.660  35.847 -16.699  1.00  0.00           H  
ATOM   1928 HG11 VAL A 903      33.858  34.749 -17.263  1.00  0.00           H  
ATOM   1929 HG12 VAL A 903      33.013  33.947 -15.965  1.00  0.00           H  
ATOM   1930 HG13 VAL A 903      32.998  33.248 -17.582  1.00  0.00           H  
ATOM   1931 HG21 VAL A 903      32.748  36.115 -18.921  1.00  0.00           H  
ATOM   1932 HG22 VAL A 903      31.813  34.758 -19.545  1.00  0.00           H  
ATOM   1933 HG23 VAL A 903      31.003  36.238 -19.042  1.00  0.00           H  
ATOM   1934  N   PHE A 904      30.451  32.274 -15.720  1.00 17.64           N  
ATOM   1935  CA  PHE A 904      30.674  31.541 -14.478  1.00 16.31           C  
ATOM   1936  C   PHE A 904      32.151  31.103 -14.530  1.00 16.56           C  
ATOM   1937  O   PHE A 904      32.446  30.113 -15.203  1.00 16.07           O  
ATOM   1938  CB  PHE A 904      29.708  30.337 -14.398  1.00 14.89           C  
ATOM   1939  CG  PHE A 904      28.231  30.684 -14.462  1.00 13.64           C  
ATOM   1940  CD1 PHE A 904      27.632  31.438 -13.431  1.00 13.81           C  
ATOM   1941  CD2 PHE A 904      27.461  30.323 -15.588  1.00 13.49           C  
ATOM   1942  CE1 PHE A 904      26.290  31.782 -13.515  1.00 13.69           C  
ATOM   1943  CE2 PHE A 904      26.119  30.672 -15.648  1.00 12.69           C  
ATOM   1944  CZ  PHE A 904      25.535  31.396 -14.615  1.00 13.48           C  
ATOM   1945  H   PHE A 904      30.558  31.739 -16.570  1.00  0.00           H  
ATOM   1946  HA  PHE A 904      30.472  32.167 -13.609  1.00  0.00           H  
ATOM   1947  HB2 PHE A 904      29.931  29.592 -15.164  1.00  0.00           H  
ATOM   1948  HB3 PHE A 904      29.860  29.843 -13.440  1.00  0.00           H  
ATOM   1949  HD1 PHE A 904      28.213  31.749 -12.576  1.00  0.00           H  
ATOM   1950  HD2 PHE A 904      27.906  29.768 -16.400  1.00  0.00           H  
ATOM   1951  HE1 PHE A 904      25.835  32.362 -12.725  1.00  0.00           H  
ATOM   1952  HE2 PHE A 904      25.530  30.381 -16.505  1.00  0.00           H  
ATOM   1953  HZ  PHE A 904      24.493  31.673 -14.674  1.00  0.00           H  
ATOM   1954  N   PRO A 905      33.071  31.892 -13.924  1.00 16.84           N  
ATOM   1955  CA  PRO A 905      34.512  31.736 -14.190  1.00 18.33           C  
ATOM   1956  C   PRO A 905      35.120  30.490 -13.503  1.00 16.63           C  
ATOM   1957  O   PRO A 905      34.714  30.178 -12.382  1.00 16.57           O  
ATOM   1958  CB  PRO A 905      35.114  33.036 -13.628  1.00 18.59           C  
ATOM   1959  CG  PRO A 905      34.167  33.462 -12.521  1.00 20.62           C  
ATOM   1960  CD  PRO A 905      32.807  33.049 -13.064  1.00 17.74           C  
ATOM   1961  HA  PRO A 905      34.658  31.729 -15.268  1.00  0.00           H  
ATOM   1962  HB2 PRO A 905      36.141  32.926 -13.274  1.00  0.00           H  
ATOM   1963  HB3 PRO A 905      35.125  33.795 -14.411  1.00  0.00           H  
ATOM   1964  HG2 PRO A 905      34.389  32.893 -11.620  1.00  0.00           H  
ATOM   1965  HG3 PRO A 905      34.231  34.522 -12.274  1.00  0.00           H  
ATOM   1966  HD2 PRO A 905      32.115  32.822 -12.255  1.00  0.00           H  
ATOM   1967  HD3 PRO A 905      32.389  33.858 -13.660  1.00  0.00           H  
ATOM   1968  N   PRO A 906      36.117  29.838 -14.150  1.00 17.75           N  
ATOM   1969  CA  PRO A 906      36.984  28.830 -13.505  1.00 16.14           C  
ATOM   1970  C   PRO A 906      37.635  29.307 -12.193  1.00 17.13           C  
ATOM   1971  O   PRO A 906      38.209  30.396 -12.154  1.00 14.43           O  
ATOM   1972  CB  PRO A 906      38.040  28.512 -14.579  1.00 17.44           C  
ATOM   1973  CG  PRO A 906      37.341  28.803 -15.893  1.00 19.11           C  
ATOM   1974  CD  PRO A 906      36.485  30.015 -15.557  1.00 17.70           C  
ATOM   1975  HA  PRO A 906      36.371  27.945 -13.331  1.00  0.00           H  
ATOM   1976  HB2 PRO A 906      38.906  29.169 -14.483  1.00  0.00           H  
ATOM   1977  HB3 PRO A 906      38.400  27.485 -14.519  1.00  0.00           H  
ATOM   1978  HG2 PRO A 906      38.026  28.972 -16.724  1.00  0.00           H  
ATOM   1979  HG3 PRO A 906      36.694  27.964 -16.152  1.00  0.00           H  
ATOM   1980  HD2 PRO A 906      37.059  30.937 -15.661  1.00  0.00           H  
ATOM   1981  HD3 PRO A 906      35.626  30.055 -16.227  1.00  0.00           H  
ATOM   1982  N   GLY A 907      37.506  28.477 -11.149  1.00 16.78           N  
ATOM   1983  CA  GLY A 907      38.053  28.706  -9.815  1.00 19.82           C  
ATOM   1984  C   GLY A 907      36.994  29.228  -8.832  1.00 19.81           C  
ATOM   1985  O   GLY A 907      37.233  29.159  -7.627  1.00 23.18           O  
ATOM   1986  H   GLY A 907      37.038  27.590 -11.289  1.00  0.00           H  
ATOM   1987  HA2 GLY A 907      38.438  27.757  -9.441  1.00  0.00           H  
ATOM   1988  HA3 GLY A 907      38.896  29.399  -9.839  1.00  0.00           H  
ATOM   1989  N   ARG A 908      35.831  29.718  -9.308  1.00 20.54           N  
ATOM   1990  CA  ARG A 908      34.719  30.143  -8.452  1.00 20.86           C  
ATOM   1991  C   ARG A 908      33.975  28.924  -7.889  1.00 19.53           C  
ATOM   1992  O   ARG A 908      33.574  28.054  -8.661  1.00 14.34           O  
ATOM   1993  CB  ARG A 908      33.771  31.080  -9.233  1.00 25.15           C  
ATOM   1994  CG  ARG A 908      32.564  31.589  -8.411  1.00 28.38           C  
ATOM   1995  CD  ARG A 908      31.703  32.634  -9.135  1.00 29.63           C  
ATOM   1996  NE  ARG A 908      32.406  33.917  -9.292  1.00 29.83           N  
ATOM   1997  CZ  ARG A 908      31.964  34.977  -9.993  1.00 32.03           C  
ATOM   1998  NH1 ARG A 908      30.781  34.954 -10.625  1.00 33.52           N1+
ATOM   1999  NH2 ARG A 908      32.722  36.078 -10.058  1.00 33.50           N1+
ATOM   2000  H   ARG A 908      35.670  29.751 -10.305  1.00  0.00           H  
ATOM   2001  HA  ARG A 908      35.133  30.718  -7.620  1.00  0.00           H  
ATOM   2002  HB2 ARG A 908      34.352  31.933  -9.584  1.00  0.00           H  
ATOM   2003  HB3 ARG A 908      33.399  30.571 -10.123  1.00  0.00           H  
ATOM   2004  HG2 ARG A 908      31.926  30.782  -8.052  1.00  0.00           H  
ATOM   2005  HG3 ARG A 908      32.977  32.062  -7.519  1.00  0.00           H  
ATOM   2006  HD2 ARG A 908      31.531  32.274 -10.148  1.00  0.00           H  
ATOM   2007  HD3 ARG A 908      30.718  32.740  -8.677  1.00  0.00           H  
ATOM   2008  HE  ARG A 908      33.288  33.996  -8.807  1.00  0.00           H  
ATOM   2009 HH11 ARG A 908      30.192  34.136 -10.564  1.00  0.00           H  
ATOM   2010 HH12 ARG A 908      30.455  35.750 -11.156  1.00  0.00           H  
ATOM   2011 HH21 ARG A 908      33.614  36.117  -9.586  1.00  0.00           H  
ATOM   2012 HH22 ARG A 908      32.404  36.884 -10.578  1.00  0.00           H  
ATOM   2013  N   ASN A 909      33.774  28.917  -6.561  1.00 18.97           N  
ATOM   2014  CA  ASN A 909      32.958  27.931  -5.848  1.00 19.36           C  
ATOM   2015  C   ASN A 909      31.475  28.143  -6.172  1.00 16.52           C  
ATOM   2016  O   ASN A 909      30.944  29.233  -5.951  1.00 19.33           O  
ATOM   2017  CB  ASN A 909      33.231  28.037  -4.329  1.00 24.87           C  
ATOM   2018  CG  ASN A 909      34.452  27.237  -3.861  1.00 30.66           C  
ATOM   2019  ND2 ASN A 909      35.610  27.422  -4.498  1.00 32.51           N  
ATOM   2020  OD1 ASN A 909      34.350  26.450  -2.923  1.00 31.25           O  
ATOM   2021  H   ASN A 909      34.123  29.683  -6.004  1.00  0.00           H  
ATOM   2022  HA  ASN A 909      33.298  26.957  -6.199  1.00  0.00           H  
ATOM   2023  HB2 ASN A 909      33.313  29.077  -4.009  1.00  0.00           H  
ATOM   2024  HB3 ASN A 909      32.379  27.630  -3.782  1.00  0.00           H  
ATOM   2025 HD21 ASN A 909      35.679  28.065  -5.273  1.00  0.00           H  
ATOM   2026 HD22 ASN A 909      36.430  26.908  -4.207  1.00  0.00           H  
ATOM   2027  N   CYS A 910      30.854  27.071  -6.678  1.00 15.43           N  
ATOM   2028  CA  CYS A 910      29.425  26.972  -6.946  1.00 13.53           C  
ATOM   2029  C   CYS A 910      28.896  25.742  -6.203  1.00 13.62           C  
ATOM   2030  O   CYS A 910      29.577  24.716  -6.145  1.00 13.88           O  
ATOM   2031  CB  CYS A 910      29.186  26.853  -8.460  1.00 14.17           C  
ATOM   2032  SG  CYS A 910      29.750  28.283  -9.422  1.00 16.40           S  
ATOM   2033  H   CYS A 910      31.381  26.221  -6.834  1.00  0.00           H  
ATOM   2034  HA  CYS A 910      28.900  27.855  -6.576  1.00  0.00           H  
ATOM   2035  HB2 CYS A 910      29.681  25.966  -8.860  1.00  0.00           H  
ATOM   2036  HB3 CYS A 910      28.122  26.718  -8.651  1.00  0.00           H  
ATOM   2037  N   SER A 911      27.693  25.880  -5.636  1.00 11.62           N  
ATOM   2038  CA  SER A 911      27.063  24.870  -4.796  1.00 10.87           C  
ATOM   2039  C   SER A 911      26.425  23.740  -5.625  1.00 10.25           C  
ATOM   2040  O   SER A 911      26.017  23.956  -6.765  1.00  9.48           O  
ATOM   2041  CB  SER A 911      26.027  25.557  -3.891  1.00 11.07           C  
ATOM   2042  OG  SER A 911      26.660  26.480  -3.028  1.00 11.45           O  
ATOM   2043  H   SER A 911      27.174  26.740  -5.755  1.00  0.00           H  
ATOM   2044  HA  SER A 911      27.827  24.433  -4.157  1.00  0.00           H  
ATOM   2045  HB2 SER A 911      25.273  26.084  -4.475  1.00  0.00           H  
ATOM   2046  HB3 SER A 911      25.509  24.822  -3.274  1.00  0.00           H  
ATOM   2047  HG  SER A 911      27.294  26.012  -2.467  1.00  0.00           H  
ATOM   2048  N   ILE A 912      26.338  22.559  -5.003  1.00  9.54           N  
ATOM   2049  CA  ILE A 912      25.674  21.358  -5.504  1.00  9.34           C  
ATOM   2050  C   ILE A 912      24.848  20.729  -4.372  1.00  9.69           C  
ATOM   2051  O   ILE A 912      25.212  20.879  -3.205  1.00  9.39           O  
ATOM   2052  CB  ILE A 912      26.692  20.307  -6.039  1.00  8.60           C  
ATOM   2053  CG1 ILE A 912      27.834  19.954  -5.048  1.00  8.95           C  
ATOM   2054  CG2 ILE A 912      27.245  20.757  -7.399  1.00  8.55           C  
ATOM   2055  CD1 ILE A 912      28.671  18.730  -5.447  1.00  8.54           C  
ATOM   2056  H   ILE A 912      26.732  22.468  -4.074  1.00  0.00           H  
ATOM   2057  HA  ILE A 912      24.981  21.632  -6.299  1.00  0.00           H  
ATOM   2058  HB  ILE A 912      26.140  19.385  -6.232  1.00  0.00           H  
ATOM   2059 HG12 ILE A 912      28.502  20.809  -4.941  1.00  0.00           H  
ATOM   2060 HG13 ILE A 912      27.435  19.765  -4.052  1.00  0.00           H  
ATOM   2061 HG21 ILE A 912      27.869  19.991  -7.847  1.00  0.00           H  
ATOM   2062 HG22 ILE A 912      26.441  20.969  -8.104  1.00  0.00           H  
ATOM   2063 HG23 ILE A 912      27.849  21.659  -7.299  1.00  0.00           H  
ATOM   2064 HD11 ILE A 912      29.361  18.459  -4.648  1.00  0.00           H  
ATOM   2065 HD12 ILE A 912      28.039  17.864  -5.640  1.00  0.00           H  
ATOM   2066 HD13 ILE A 912      29.268  18.921  -6.338  1.00  0.00           H  
ATOM   2067  N   ALA A 913      23.746  20.049  -4.731  1.00 10.20           N  
ATOM   2068  CA  ALA A 913      22.845  19.420  -3.766  1.00 10.45           C  
ATOM   2069  C   ALA A 913      22.037  18.277  -4.393  1.00 10.29           C  
ATOM   2070  O   ALA A 913      21.711  18.332  -5.580  1.00 10.83           O  
ATOM   2071  CB  ALA A 913      21.918  20.481  -3.142  1.00 11.62           C  
ATOM   2072  H   ALA A 913      23.493  19.957  -5.705  1.00  0.00           H  
ATOM   2073  HA  ALA A 913      23.464  18.982  -2.985  1.00  0.00           H  
ATOM   2074  HB1 ALA A 913      21.246  20.041  -2.405  1.00  0.00           H  
ATOM   2075  HB2 ALA A 913      22.487  21.256  -2.628  1.00  0.00           H  
ATOM   2076  HB3 ALA A 913      21.305  20.965  -3.902  1.00  0.00           H  
ATOM   2077  N   GLY A 914      21.708  17.277  -3.560  1.00  9.11           N  
ATOM   2078  CA  GLY A 914      20.888  16.135  -3.949  1.00  8.80           C  
ATOM   2079  C   GLY A 914      20.858  15.094  -2.819  1.00  9.52           C  
ATOM   2080  O   GLY A 914      21.493  15.258  -1.775  1.00  9.32           O  
ATOM   2081  H   GLY A 914      22.015  17.306  -2.596  1.00  0.00           H  
ATOM   2082  HA2 GLY A 914      19.872  16.471  -4.160  1.00  0.00           H  
ATOM   2083  HA3 GLY A 914      21.283  15.677  -4.858  1.00  0.00           H  
ATOM   2084  N   TRP A 915      20.098  14.012  -3.060  1.00  8.86           N  
ATOM   2085  CA  TRP A 915      19.917  12.866  -2.159  1.00  9.28           C  
ATOM   2086  C   TRP A 915      20.677  11.611  -2.627  1.00  9.78           C  
ATOM   2087  O   TRP A 915      20.344  10.512  -2.185  1.00 10.05           O  
ATOM   2088  CB  TRP A 915      18.413  12.567  -1.993  1.00  9.35           C  
ATOM   2089  CG  TRP A 915      17.614  13.633  -1.314  1.00  9.41           C  
ATOM   2090  CD1 TRP A 915      17.481  13.763   0.024  1.00  9.86           C  
ATOM   2091  CD2 TRP A 915      16.901  14.760  -1.902  1.00  9.76           C  
ATOM   2092  CE2 TRP A 915      16.327  15.526  -0.844  1.00 10.34           C  
ATOM   2093  CE3 TRP A 915      16.679  15.219  -3.222  1.00  9.35           C  
ATOM   2094  NE1 TRP A 915      16.702  14.863   0.304  1.00 10.61           N  
ATOM   2095  CZ2 TRP A 915      15.581  16.690  -1.081  1.00 10.04           C  
ATOM   2096  CZ3 TRP A 915      15.917  16.377  -3.472  1.00 10.47           C  
ATOM   2097  CH2 TRP A 915      15.365  17.112  -2.404  1.00  9.76           C  
ATOM   2098  H   TRP A 915      19.612  13.947  -3.943  1.00  0.00           H  
ATOM   2099  HA  TRP A 915      20.314  13.104  -1.172  1.00  0.00           H  
ATOM   2100  HB2 TRP A 915      17.962  12.370  -2.967  1.00  0.00           H  
ATOM   2101  HB3 TRP A 915      18.266  11.659  -1.407  1.00  0.00           H  
ATOM   2102  HD1 TRP A 915      17.923  13.093   0.747  1.00  0.00           H  
ATOM   2103  HE1 TRP A 915      16.473  15.146   1.250  1.00  0.00           H  
ATOM   2104  HE3 TRP A 915      17.099  14.671  -4.052  1.00  0.00           H  
ATOM   2105  HZ2 TRP A 915      15.181  17.252  -0.253  1.00  0.00           H  
ATOM   2106  HZ3 TRP A 915      15.766  16.708  -4.488  1.00  0.00           H  
ATOM   2107  HH2 TRP A 915      14.787  18.004  -2.600  1.00  0.00           H  
ATOM   2108  N   GLY A 916      21.689  11.777  -3.494  1.00  9.99           N  
ATOM   2109  CA  GLY A 916      22.517  10.692  -4.016  1.00 10.35           C  
ATOM   2110  C   GLY A 916      23.477  10.132  -2.959  1.00 10.34           C  
ATOM   2111  O   GLY A 916      23.520  10.590  -1.814  1.00 10.87           O  
ATOM   2112  H   GLY A 916      21.932  12.710  -3.806  1.00  0.00           H  
ATOM   2113  HA2 GLY A 916      21.875   9.889  -4.380  1.00  0.00           H  
ATOM   2114  HA3 GLY A 916      23.093  11.057  -4.865  1.00  0.00           H  
ATOM   2115  N   THR A 917      24.236   9.103  -3.367  1.00 11.10           N  
ATOM   2116  CA  THR A 917      25.117   8.316  -2.506  1.00 12.05           C  
ATOM   2117  C   THR A 917      26.256   9.147  -1.878  1.00 11.69           C  
ATOM   2118  O   THR A 917      26.909   9.938  -2.560  1.00 11.83           O  
ATOM   2119  CB  THR A 917      25.692   7.078  -3.244  1.00 13.08           C  
ATOM   2120  CG2 THR A 917      24.610   6.159  -3.832  1.00 14.13           C  
ATOM   2121  OG1 THR A 917      26.586   7.426  -4.279  1.00 13.84           O  
ATOM   2122  H   THR A 917      24.167   8.789  -4.327  1.00  0.00           H  
ATOM   2123  HA  THR A 917      24.491   7.950  -1.699  1.00  0.00           H  
ATOM   2124  HB  THR A 917      26.261   6.490  -2.524  1.00  0.00           H  
ATOM   2125  HG1 THR A 917      27.356   7.849  -3.890  1.00  0.00           H  
ATOM   2126 HG21 THR A 917      25.057   5.272  -4.282  1.00  0.00           H  
ATOM   2127 HG22 THR A 917      23.921   5.822  -3.058  1.00  0.00           H  
ATOM   2128 HG23 THR A 917      24.024   6.655  -4.603  1.00  0.00           H  
ATOM   2129  N   VAL A 918      26.413   8.960  -0.556  1.00 11.70           N  
ATOM   2130  CA AVAL A 918      27.292   9.733   0.329  0.50 11.73           C  
ATOM   2131  CA BVAL A 918      27.312   9.905   0.004  0.50 11.87           C  
ATOM   2132  C   VAL A 918      28.794   9.399   0.159  1.00 12.02           C  
ATOM   2133  O   VAL A 918      29.642  10.224   0.492  1.00 11.65           O  
ATOM   2134  CB AVAL A 918      26.846   9.551   1.812  0.50 11.95           C  
ATOM   2135  CB BVAL A 918      26.829  10.032   1.461  0.50 12.45           C  
ATOM   2136  CG1AVAL A 918      27.757  10.218   2.864  0.50 11.87           C  
ATOM   2137  CG1BVAL A 918      25.444  10.718   1.524  0.50 12.11           C  
ATOM   2138  CG2AVAL A 918      25.401  10.052   2.014  0.50 11.70           C  
ATOM   2139  CG2BVAL A 918      26.821   8.645   2.053  0.50 12.91           C  
ATOM   2140  H   VAL A 918      25.816   8.292  -0.089  1.00  0.00           H  
ATOM   2141  HA AVAL A 918      27.170  10.783   0.070  0.50  0.00           H  
ATOM   2142  HA BVAL A 918      27.264  10.891  -0.458  0.50  0.00           H  
ATOM   2143  HB AVAL A 918      26.843   8.482   2.033  0.50  0.00           H  
ATOM   2144  HB BVAL A 918      27.545  10.642   2.013  0.50  0.00           H  
ATOM   2145 HG11AVAL A 918      27.319  10.158   3.860  0.50  0.00           H  
ATOM   2146 HG11BVAL A 918      25.124  10.796   2.563  0.50  0.00           H  
ATOM   2147 HG12AVAL A 918      28.733   9.738   2.928  0.50  0.00           H  
ATOM   2148 HG12BVAL A 918      25.512  11.715   1.089  0.50  0.00           H  
ATOM   2149 HG13AVAL A 918      27.913  11.274   2.638  0.50  0.00           H  
ATOM   2150 HG13BVAL A 918      24.719  10.126   0.965  0.50  0.00           H  
ATOM   2151 HG21AVAL A 918      25.077   9.924   3.047  0.50  0.00           H  
ATOM   2152 HG21BVAL A 918      26.483   8.693   3.088  0.50  0.00           H  
ATOM   2153 HG22AVAL A 918      25.316  11.112   1.771  0.50  0.00           H  
ATOM   2154 HG22BVAL A 918      26.146   8.009   1.480  0.50  0.00           H  
ATOM   2155 HG23AVAL A 918      24.690   9.510   1.390  0.50  0.00           H  
ATOM   2156 HG23BVAL A 918      27.828   8.229   2.019  0.50  0.00           H  
ATOM   2157  N   VAL A 919      29.088   8.226  -0.417  1.00 12.59           N  
ATOM   2158  CA  VAL A 919      30.390   7.835  -0.959  1.00 12.96           C  
ATOM   2159  C   VAL A 919      30.145   7.093  -2.288  1.00 13.27           C  
ATOM   2160  O   VAL A 919      29.003   6.720  -2.570  1.00 13.88           O  
ATOM   2161  CB  VAL A 919      31.187   6.913   0.013  1.00 13.81           C  
ATOM   2162  CG1 VAL A 919      31.589   7.651   1.301  1.00 14.76           C  
ATOM   2163  CG2 VAL A 919      30.509   5.568   0.342  1.00 13.85           C  
ATOM   2164  H   VAL A 919      28.329   7.609  -0.665  1.00  0.00           H  
ATOM   2165  HA  VAL A 919      30.987   8.721  -1.181  1.00  0.00           H  
ATOM   2166  HB  VAL A 919      32.127   6.666  -0.482  1.00  0.00           H  
ATOM   2167 HG11 VAL A 919      32.250   7.037   1.915  1.00  0.00           H  
ATOM   2168 HG12 VAL A 919      32.119   8.577   1.075  1.00  0.00           H  
ATOM   2169 HG13 VAL A 919      30.720   7.904   1.908  1.00  0.00           H  
ATOM   2170 HG21 VAL A 919      31.121   4.983   1.028  1.00  0.00           H  
ATOM   2171 HG22 VAL A 919      29.541   5.720   0.818  1.00  0.00           H  
ATOM   2172 HG23 VAL A 919      30.360   4.954  -0.547  1.00  0.00           H  
ATOM   2173  N   TYR A 920      31.184   6.889  -3.095  1.00 13.80           N  
ATOM   2174  CA  TYR A 920      31.106   6.100  -4.324  1.00 14.43           C  
ATOM   2175  C   TYR A 920      30.772   4.626  -4.013  1.00 14.62           C  
ATOM   2176  O   TYR A 920      31.477   3.993  -3.228  1.00 14.28           O  
ATOM   2177  CB  TYR A 920      32.401   6.273  -5.144  1.00 14.62           C  
ATOM   2178  CG  TYR A 920      33.672   6.537  -4.348  1.00 16.06           C  
ATOM   2179  CD1 TYR A 920      34.014   7.854  -3.974  1.00 16.39           C  
ATOM   2180  CD2 TYR A 920      34.513   5.468  -3.978  1.00 17.60           C  
ATOM   2181  CE1 TYR A 920      35.193   8.103  -3.248  1.00 16.70           C  
ATOM   2182  CE2 TYR A 920      35.691   5.716  -3.248  1.00 18.32           C  
ATOM   2183  CZ  TYR A 920      36.032   7.034  -2.885  1.00 18.18           C  
ATOM   2184  OH  TYR A 920      37.173   7.282  -2.180  1.00 21.48           O  
ATOM   2185  H   TYR A 920      32.119   7.147  -2.812  1.00  0.00           H  
ATOM   2186  HA  TYR A 920      30.291   6.517  -4.921  1.00  0.00           H  
ATOM   2187  HB2 TYR A 920      32.546   5.425  -5.816  1.00  0.00           H  
ATOM   2188  HB3 TYR A 920      32.268   7.131  -5.802  1.00  0.00           H  
ATOM   2189  HD1 TYR A 920      33.384   8.685  -4.252  1.00  0.00           H  
ATOM   2190  HD2 TYR A 920      34.259   4.455  -4.259  1.00  0.00           H  
ATOM   2191  HE1 TYR A 920      35.456   9.116  -2.979  1.00  0.00           H  
ATOM   2192  HE2 TYR A 920      36.327   4.886  -2.976  1.00  0.00           H  
ATOM   2193  HH  TYR A 920      37.683   6.485  -2.000  1.00  0.00           H  
ATOM   2194  N   GLN A 921      29.668   4.140  -4.600  1.00 15.19           N  
ATOM   2195  CA  GLN A 921      29.044   2.826  -4.387  1.00 16.01           C  
ATOM   2196  C   GLN A 921      28.469   2.639  -2.962  1.00 16.12           C  
ATOM   2197  O   GLN A 921      28.316   1.505  -2.510  1.00 15.46           O  
ATOM   2198  CB  GLN A 921      29.983   1.673  -4.830  1.00 18.55           C  
ATOM   2199  CG  GLN A 921      30.386   1.765  -6.317  1.00 21.23           C  
ATOM   2200  CD  GLN A 921      31.347   0.661  -6.763  1.00 26.52           C  
ATOM   2201  NE2 GLN A 921      32.452   0.472  -6.040  1.00 30.99           N  
ATOM   2202  OE1 GLN A 921      31.104  -0.004  -7.767  1.00 26.32           O  
ATOM   2203  H   GLN A 921      29.169   4.752  -5.229  1.00  0.00           H  
ATOM   2204  HA  GLN A 921      28.175   2.807  -5.046  1.00  0.00           H  
ATOM   2205  HB2 GLN A 921      30.871   1.658  -4.198  1.00  0.00           H  
ATOM   2206  HB3 GLN A 921      29.490   0.713  -4.668  1.00  0.00           H  
ATOM   2207  HG2 GLN A 921      29.494   1.734  -6.944  1.00  0.00           H  
ATOM   2208  HG3 GLN A 921      30.868   2.719  -6.518  1.00  0.00           H  
ATOM   2209 HE21 GLN A 921      32.635   1.039  -5.225  1.00  0.00           H  
ATOM   2210 HE22 GLN A 921      33.115  -0.242  -6.308  1.00  0.00           H  
ATOM   2211  N   GLY A 922      28.143   3.759  -2.292  1.00 14.69           N  
ATOM   2212  CA  GLY A 922      27.537   3.800  -0.964  1.00 14.39           C  
ATOM   2213  C   GLY A 922      26.006   3.807  -1.063  1.00 14.04           C  
ATOM   2214  O   GLY A 922      25.430   3.545  -2.120  1.00 14.86           O  
ATOM   2215  H   GLY A 922      28.309   4.652  -2.735  1.00  0.00           H  
ATOM   2216  HA2 GLY A 922      27.870   2.966  -0.345  1.00  0.00           H  
ATOM   2217  HA3 GLY A 922      27.857   4.718  -0.472  1.00  0.00           H  
ATOM   2218  N   THR A 923      25.356   4.116   0.069  1.00 13.43           N  
ATOM   2219  CA  THR A 923      23.904   4.261   0.182  1.00 12.52           C  
ATOM   2220  C   THR A 923      23.480   5.734  -0.007  1.00 11.86           C  
ATOM   2221  O   THR A 923      24.225   6.638   0.378  1.00 11.09           O  
ATOM   2222  CB  THR A 923      23.408   3.745   1.565  1.00 13.34           C  
ATOM   2223  CG2 THR A 923      23.961   4.496   2.793  1.00 13.18           C  
ATOM   2224  OG1 THR A 923      21.996   3.800   1.649  1.00 13.37           O  
ATOM   2225  H   THR A 923      25.882   4.321   0.905  1.00  0.00           H  
ATOM   2226  HA  THR A 923      23.417   3.662  -0.590  1.00  0.00           H  
ATOM   2227  HB  THR A 923      23.688   2.695   1.654  1.00  0.00           H  
ATOM   2228  HG1 THR A 923      21.736   3.633   2.558  1.00  0.00           H  
ATOM   2229 HG21 THR A 923      23.624   4.029   3.718  1.00  0.00           H  
ATOM   2230 HG22 THR A 923      25.051   4.485   2.807  1.00  0.00           H  
ATOM   2231 HG23 THR A 923      23.638   5.537   2.820  1.00  0.00           H  
ATOM   2232  N   THR A 924      22.281   5.928  -0.586  1.00 12.01           N  
ATOM   2233  CA  THR A 924      21.626   7.223  -0.796  1.00 11.24           C  
ATOM   2234  C   THR A 924      21.322   7.948   0.533  1.00 11.37           C  
ATOM   2235  O   THR A 924      20.988   7.301   1.527  1.00 11.86           O  
ATOM   2236  CB  THR A 924      20.302   7.060  -1.596  1.00 11.70           C  
ATOM   2237  CG2 THR A 924      20.481   6.313  -2.927  1.00 11.44           C  
ATOM   2238  OG1 THR A 924      19.247   6.471  -0.854  1.00 11.82           O  
ATOM   2239  H   THR A 924      21.739   5.119  -0.850  1.00  0.00           H  
ATOM   2240  HA  THR A 924      22.296   7.849  -1.383  1.00  0.00           H  
ATOM   2241  HB  THR A 924      19.944   8.056  -1.848  1.00  0.00           H  
ATOM   2242  HG1 THR A 924      19.525   5.600  -0.559  1.00  0.00           H  
ATOM   2243 HG21 THR A 924      19.553   6.306  -3.500  1.00  0.00           H  
ATOM   2244 HG22 THR A 924      21.241   6.796  -3.543  1.00  0.00           H  
ATOM   2245 HG23 THR A 924      20.783   5.277  -2.776  1.00  0.00           H  
ATOM   2246  N   ALA A 925      21.460   9.283   0.514  1.00 10.51           N  
ATOM   2247  CA  ALA A 925      21.224  10.146   1.669  1.00 11.21           C  
ATOM   2248  C   ALA A 925      19.724  10.321   1.958  1.00 11.62           C  
ATOM   2249  O   ALA A 925      18.936  10.467   1.023  1.00 11.09           O  
ATOM   2250  CB  ALA A 925      21.881  11.507   1.408  1.00 11.39           C  
ATOM   2251  H   ALA A 925      21.726   9.750  -0.342  1.00  0.00           H  
ATOM   2252  HA  ALA A 925      21.708   9.695   2.537  1.00  0.00           H  
ATOM   2253  HB1 ALA A 925      21.844  12.128   2.303  1.00  0.00           H  
ATOM   2254  HB2 ALA A 925      22.929  11.396   1.132  1.00  0.00           H  
ATOM   2255  HB3 ALA A 925      21.385  12.050   0.604  1.00  0.00           H  
ATOM   2256  N   ASP A 926      19.378  10.327   3.256  1.00 11.71           N  
ATOM   2257  CA  ASP A 926      18.035  10.594   3.776  1.00 12.02           C  
ATOM   2258  C   ASP A 926      17.767  12.111   3.760  1.00 11.79           C  
ATOM   2259  O   ASP A 926      16.857  12.558   3.062  1.00 11.12           O  
ATOM   2260  CB  ASP A 926      17.859   9.967   5.184  1.00 13.31           C  
ATOM   2261  CG  ASP A 926      16.486  10.149   5.845  1.00 14.91           C  
ATOM   2262  OD1 ASP A 926      15.526  10.554   5.154  1.00 13.58           O  
ATOM   2263  OD2 ASP A 926      16.406   9.831   7.050  1.00 15.16           O1-
ATOM   2264  H   ASP A 926      20.095  10.186   3.953  1.00  0.00           H  
ATOM   2265  HA  ASP A 926      17.312  10.119   3.110  1.00  0.00           H  
ATOM   2266  HB2 ASP A 926      18.047   8.895   5.111  1.00  0.00           H  
ATOM   2267  HB3 ASP A 926      18.611  10.387   5.854  1.00  0.00           H  
ATOM   2268  N   ILE A 927      18.589  12.860   4.512  1.00 11.25           N  
ATOM   2269  CA  ILE A 927      18.594  14.320   4.536  1.00 11.62           C  
ATOM   2270  C   ILE A 927      19.359  14.852   3.310  1.00 11.57           C  
ATOM   2271  O   ILE A 927      20.375  14.270   2.926  1.00 10.50           O  
ATOM   2272  CB  ILE A 927      19.253  14.869   5.838  1.00 12.62           C  
ATOM   2273  CG1 ILE A 927      18.459  14.416   7.087  1.00 13.95           C  
ATOM   2274  CG2 ILE A 927      19.410  16.406   5.854  1.00 12.55           C  
ATOM   2275  CD1 ILE A 927      19.204  14.612   8.415  1.00 16.59           C  
ATOM   2276  H   ILE A 927      19.310  12.410   5.057  1.00  0.00           H  
ATOM   2277  HA  ILE A 927      17.567  14.682   4.496  1.00  0.00           H  
ATOM   2278  HB  ILE A 927      20.254  14.439   5.915  1.00  0.00           H  
ATOM   2279 HG12 ILE A 927      17.510  14.951   7.125  1.00  0.00           H  
ATOM   2280 HG13 ILE A 927      18.199  13.361   7.012  1.00  0.00           H  
ATOM   2281 HG21 ILE A 927      19.713  16.767   6.834  1.00  0.00           H  
ATOM   2282 HG22 ILE A 927      20.167  16.751   5.150  1.00  0.00           H  
ATOM   2283 HG23 ILE A 927      18.469  16.897   5.606  1.00  0.00           H  
ATOM   2284 HD11 ILE A 927      18.833  13.921   9.172  1.00  0.00           H  
ATOM   2285 HD12 ILE A 927      20.275  14.437   8.307  1.00  0.00           H  
ATOM   2286 HD13 ILE A 927      19.067  15.622   8.802  1.00  0.00           H  
ATOM   2287  N   LEU A 928      18.847  15.952   2.735  1.00 10.39           N  
ATOM   2288  CA  LEU A 928      19.411  16.670   1.595  1.00 10.48           C  
ATOM   2289  C   LEU A 928      20.842  17.136   1.890  1.00 10.69           C  
ATOM   2290  O   LEU A 928      21.037  17.937   2.802  1.00 10.76           O  
ATOM   2291  CB  LEU A 928      18.472  17.853   1.248  1.00 10.60           C  
ATOM   2292  CG  LEU A 928      18.889  18.753   0.059  1.00 10.68           C  
ATOM   2293  CD1 LEU A 928      18.981  17.970  -1.267  1.00  9.97           C  
ATOM   2294  CD2 LEU A 928      17.963  19.983  -0.057  1.00 11.38           C  
ATOM   2295  H   LEU A 928      17.989  16.338   3.106  1.00  0.00           H  
ATOM   2296  HA  LEU A 928      19.435  15.963   0.765  1.00  0.00           H  
ATOM   2297  HB2 LEU A 928      17.473  17.470   1.048  1.00  0.00           H  
ATOM   2298  HB3 LEU A 928      18.368  18.482   2.134  1.00  0.00           H  
ATOM   2299  HG  LEU A 928      19.886  19.142   0.267  1.00  0.00           H  
ATOM   2300 HD11 LEU A 928      19.917  18.191  -1.774  1.00  0.00           H  
ATOM   2301 HD12 LEU A 928      18.940  16.891  -1.131  1.00  0.00           H  
ATOM   2302 HD13 LEU A 928      18.170  18.211  -1.950  1.00  0.00           H  
ATOM   2303 HD21 LEU A 928      17.568  20.127  -1.063  1.00  0.00           H  
ATOM   2304 HD22 LEU A 928      17.105  19.913   0.614  1.00  0.00           H  
ATOM   2305 HD23 LEU A 928      18.501  20.894   0.205  1.00  0.00           H  
ATOM   2306  N   GLN A 929      21.804  16.609   1.122  1.00 10.44           N  
ATOM   2307  CA  GLN A 929      23.211  16.973   1.240  1.00 10.57           C  
ATOM   2308  C   GLN A 929      23.508  18.213   0.391  1.00 10.51           C  
ATOM   2309  O   GLN A 929      22.888  18.396  -0.657  1.00  9.76           O  
ATOM   2310  CB  GLN A 929      24.094  15.783   0.808  1.00 10.39           C  
ATOM   2311  CG  GLN A 929      23.927  14.508   1.658  1.00 10.60           C  
ATOM   2312  CD  GLN A 929      24.231  14.733   3.141  1.00 11.59           C  
ATOM   2313  NE2 GLN A 929      23.206  14.646   3.990  1.00 11.01           N  
ATOM   2314  OE1 GLN A 929      25.375  14.988   3.509  1.00 12.03           O  
ATOM   2315  H   GLN A 929      21.567  15.962   0.382  1.00  0.00           H  
ATOM   2316  HA  GLN A 929      23.428  17.217   2.279  1.00  0.00           H  
ATOM   2317  HB2 GLN A 929      23.890  15.536  -0.235  1.00  0.00           H  
ATOM   2318  HB3 GLN A 929      25.141  16.089   0.851  1.00  0.00           H  
ATOM   2319  HG2 GLN A 929      22.913  14.125   1.542  1.00  0.00           H  
ATOM   2320  HG3 GLN A 929      24.592  13.729   1.285  1.00  0.00           H  
ATOM   2321 HE21 GLN A 929      22.273  14.450   3.651  1.00  0.00           H  
ATOM   2322 HE22 GLN A 929      23.342  14.819   4.983  1.00  0.00           H  
ATOM   2323  N   GLU A 930      24.471  19.016   0.861  1.00 10.34           N  
ATOM   2324  CA  GLU A 930      24.986  20.201   0.185  1.00 11.67           C  
ATOM   2325  C   GLU A 930      26.518  20.210   0.270  1.00 11.68           C  
ATOM   2326  O   GLU A 930      27.086  19.724   1.249  1.00 11.73           O  
ATOM   2327  CB  GLU A 930      24.358  21.476   0.797  1.00 13.28           C  
ATOM   2328  CG  GLU A 930      24.714  21.755   2.279  1.00 15.41           C  
ATOM   2329  CD  GLU A 930      24.140  23.066   2.821  1.00 18.88           C  
ATOM   2330  OE1 GLU A 930      23.084  23.499   2.312  1.00 17.73           O  
ATOM   2331  OE2 GLU A 930      24.751  23.601   3.771  1.00 23.39           O1-
ATOM   2332  H   GLU A 930      24.909  18.797   1.747  1.00  0.00           H  
ATOM   2333  HA  GLU A 930      24.709  20.154  -0.867  1.00  0.00           H  
ATOM   2334  HB2 GLU A 930      24.654  22.334   0.191  1.00  0.00           H  
ATOM   2335  HB3 GLU A 930      23.275  21.406   0.690  1.00  0.00           H  
ATOM   2336  HG2 GLU A 930      24.337  20.951   2.909  1.00  0.00           H  
ATOM   2337  HG3 GLU A 930      25.794  21.787   2.421  1.00  0.00           H  
ATOM   2338  N   ALA A 931      27.152  20.801  -0.751  1.00 11.54           N  
ATOM   2339  CA  ALA A 931      28.595  21.021  -0.823  1.00 12.39           C  
ATOM   2340  C   ALA A 931      28.900  22.100  -1.866  1.00 12.97           C  
ATOM   2341  O   ALA A 931      28.081  22.328  -2.754  1.00 13.28           O  
ATOM   2342  CB  ALA A 931      29.314  19.710  -1.185  1.00 12.13           C  
ATOM   2343  H   ALA A 931      26.617  21.173  -1.525  1.00  0.00           H  
ATOM   2344  HA  ALA A 931      28.943  21.372   0.150  1.00  0.00           H  
ATOM   2345  HB1 ALA A 931      30.386  19.826  -1.047  1.00  0.00           H  
ATOM   2346  HB2 ALA A 931      28.998  18.880  -0.557  1.00  0.00           H  
ATOM   2347  HB3 ALA A 931      29.136  19.421  -2.222  1.00  0.00           H  
ATOM   2348  N   ASP A 932      30.089  22.713  -1.760  1.00 12.95           N  
ATOM   2349  CA  ASP A 932      30.625  23.665  -2.741  1.00 14.01           C  
ATOM   2350  C   ASP A 932      31.799  23.020  -3.484  1.00 13.80           C  
ATOM   2351  O   ASP A 932      32.592  22.313  -2.862  1.00 13.75           O  
ATOM   2352  CB  ASP A 932      31.065  25.014  -2.121  1.00 15.37           C  
ATOM   2353  CG  ASP A 932      30.006  25.719  -1.265  1.00 18.26           C  
ATOM   2354  OD1 ASP A 932      28.800  25.466  -1.486  1.00 16.03           O  
ATOM   2355  OD2 ASP A 932      30.423  26.571  -0.451  1.00 21.65           O1-
ATOM   2356  H   ASP A 932      30.711  22.469  -1.003  1.00  0.00           H  
ATOM   2357  HA  ASP A 932      29.866  23.891  -3.489  1.00  0.00           H  
ATOM   2358  HB2 ASP A 932      31.941  24.842  -1.494  1.00  0.00           H  
ATOM   2359  HB3 ASP A 932      31.360  25.698  -2.917  1.00  0.00           H  
ATOM   2360  N   VAL A 933      31.880  23.288  -4.797  1.00 13.07           N  
ATOM   2361  CA  VAL A 933      32.892  22.760  -5.712  1.00 12.51           C  
ATOM   2362  C   VAL A 933      33.367  23.880  -6.672  1.00 11.99           C  
ATOM   2363  O   VAL A 933      32.523  24.556  -7.263  1.00 13.18           O  
ATOM   2364  CB  VAL A 933      32.326  21.575  -6.559  1.00 13.00           C  
ATOM   2365  CG1 VAL A 933      32.286  20.269  -5.749  1.00 13.97           C  
ATOM   2366  CG2 VAL A 933      30.951  21.824  -7.218  1.00 12.65           C  
ATOM   2367  H   VAL A 933      31.177  23.876  -5.225  1.00  0.00           H  
ATOM   2368  HA  VAL A 933      33.719  22.388  -5.114  1.00  0.00           H  
ATOM   2369  HB  VAL A 933      33.028  21.394  -7.374  1.00  0.00           H  
ATOM   2370 HG11 VAL A 933      31.970  19.429  -6.369  1.00  0.00           H  
ATOM   2371 HG12 VAL A 933      33.269  20.020  -5.347  1.00  0.00           H  
ATOM   2372 HG13 VAL A 933      31.589  20.343  -4.915  1.00  0.00           H  
ATOM   2373 HG21 VAL A 933      30.648  20.966  -7.818  1.00  0.00           H  
ATOM   2374 HG22 VAL A 933      30.174  21.981  -6.470  1.00  0.00           H  
ATOM   2375 HG23 VAL A 933      30.948  22.688  -7.881  1.00  0.00           H  
ATOM   2376  N   PRO A 934      34.702  24.091  -6.801  1.00 12.40           N  
ATOM   2377  CA  PRO A 934      35.258  25.086  -7.733  1.00 12.37           C  
ATOM   2378  C   PRO A 934      35.124  24.637  -9.195  1.00 11.55           C  
ATOM   2379  O   PRO A 934      35.443  23.490  -9.505  1.00 10.87           O  
ATOM   2380  CB  PRO A 934      36.728  25.210  -7.304  1.00 13.51           C  
ATOM   2381  CG  PRO A 934      37.077  23.848  -6.733  1.00 13.35           C  
ATOM   2382  CD  PRO A 934      35.774  23.398  -6.083  1.00 12.48           C  
ATOM   2383  HA  PRO A 934      34.770  26.049  -7.604  1.00  0.00           H  
ATOM   2384  HB2 PRO A 934      37.397  25.505  -8.114  1.00  0.00           H  
ATOM   2385  HB3 PRO A 934      36.815  25.967  -6.526  1.00  0.00           H  
ATOM   2386  HG2 PRO A 934      37.333  23.171  -7.548  1.00  0.00           H  
ATOM   2387  HG3 PRO A 934      37.920  23.866  -6.042  1.00  0.00           H  
ATOM   2388  HD2 PRO A 934      35.684  22.312  -6.124  1.00  0.00           H  
ATOM   2389  HD3 PRO A 934      35.743  23.724  -5.044  1.00  0.00           H  
ATOM   2390  N   LEU A 935      34.662  25.554 -10.059  1.00 10.45           N  
ATOM   2391  CA  LEU A 935      34.564  25.347 -11.505  1.00 10.45           C  
ATOM   2392  C   LEU A 935      35.947  25.164 -12.160  1.00 10.90           C  
ATOM   2393  O   LEU A 935      36.937  25.709 -11.672  1.00 12.12           O  
ATOM   2394  CB  LEU A 935      33.848  26.551 -12.154  1.00  9.87           C  
ATOM   2395  CG  LEU A 935      32.388  26.787 -11.710  1.00 10.78           C  
ATOM   2396  CD1 LEU A 935      31.862  28.097 -12.326  1.00 10.45           C  
ATOM   2397  CD2 LEU A 935      31.464  25.588 -12.008  1.00 11.68           C  
ATOM   2398  H   LEU A 935      34.391  26.468  -9.719  1.00  0.00           H  
ATOM   2399  HA  LEU A 935      33.981  24.443 -11.671  1.00  0.00           H  
ATOM   2400  HB2 LEU A 935      34.426  27.452 -11.941  1.00  0.00           H  
ATOM   2401  HB3 LEU A 935      33.863  26.439 -13.240  1.00  0.00           H  
ATOM   2402  HG  LEU A 935      32.378  26.925 -10.630  1.00  0.00           H  
ATOM   2403 HD11 LEU A 935      30.911  27.966 -12.839  1.00  0.00           H  
ATOM   2404 HD12 LEU A 935      31.719  28.861 -11.562  1.00  0.00           H  
ATOM   2405 HD13 LEU A 935      32.558  28.508 -13.055  1.00  0.00           H  
ATOM   2406 HD21 LEU A 935      30.518  25.881 -12.463  1.00  0.00           H  
ATOM   2407 HD22 LEU A 935      31.927  24.869 -12.683  1.00  0.00           H  
ATOM   2408 HD23 LEU A 935      31.214  25.065 -11.085  1.00  0.00           H  
ATOM   2409  N   LEU A 936      35.970  24.429 -13.279  1.00 10.97           N  
ATOM   2410  CA  LEU A 936      37.135  24.268 -14.147  1.00 10.93           C  
ATOM   2411  C   LEU A 936      36.820  24.868 -15.522  1.00 10.80           C  
ATOM   2412  O   LEU A 936      35.655  24.946 -15.918  1.00 10.48           O  
ATOM   2413  CB  LEU A 936      37.482  22.768 -14.322  1.00 12.93           C  
ATOM   2414  CG  LEU A 936      38.178  22.100 -13.117  1.00 15.33           C  
ATOM   2415  CD1 LEU A 936      37.220  21.844 -11.940  1.00 16.62           C  
ATOM   2416  CD2 LEU A 936      38.899  20.806 -13.546  1.00 15.36           C  
ATOM   2417  H   LEU A 936      35.112  24.008 -13.613  1.00  0.00           H  
ATOM   2418  HA  LEU A 936      38.004  24.793 -13.745  1.00  0.00           H  
ATOM   2419  HB2 LEU A 936      36.599  22.199 -14.612  1.00  0.00           H  
ATOM   2420  HB3 LEU A 936      38.168  22.687 -15.166  1.00  0.00           H  
ATOM   2421  HG  LEU A 936      38.954  22.784 -12.769  1.00  0.00           H  
ATOM   2422 HD11 LEU A 936      37.347  20.860 -11.492  1.00  0.00           H  
ATOM   2423 HD12 LEU A 936      37.381  22.576 -11.148  1.00  0.00           H  
ATOM   2424 HD13 LEU A 936      36.181  21.914 -12.254  1.00  0.00           H  
ATOM   2425 HD21 LEU A 936      38.464  19.914 -13.098  1.00  0.00           H  
ATOM   2426 HD22 LEU A 936      38.886  20.647 -14.625  1.00  0.00           H  
ATOM   2427 HD23 LEU A 936      39.943  20.833 -13.237  1.00  0.00           H  
ATOM   2428  N   SER A 937      37.894  25.193 -16.260  1.00 10.59           N  
ATOM   2429  CA  SER A 937      37.854  25.386 -17.708  1.00 11.14           C  
ATOM   2430  C   SER A 937      37.633  24.037 -18.418  1.00 11.13           C  
ATOM   2431  O   SER A 937      38.044  22.995 -17.900  1.00 11.48           O  
ATOM   2432  CB  SER A 937      39.157  26.088 -18.154  1.00 11.41           C  
ATOM   2433  OG  SER A 937      40.292  25.242 -18.104  1.00 11.54           O  
ATOM   2434  H   SER A 937      38.818  25.100 -15.864  1.00  0.00           H  
ATOM   2435  HA  SER A 937      37.016  26.046 -17.939  1.00  0.00           H  
ATOM   2436  HB2 SER A 937      39.049  26.439 -19.182  1.00  0.00           H  
ATOM   2437  HB3 SER A 937      39.345  26.973 -17.545  1.00  0.00           H  
ATOM   2438  HG  SER A 937      41.063  25.751 -18.370  1.00  0.00           H  
ATOM   2439  N   ASN A 938      37.007  24.080 -19.605  1.00 11.74           N  
ATOM   2440  CA  ASN A 938      36.750  22.893 -20.430  1.00 12.51           C  
ATOM   2441  C   ASN A 938      38.039  22.256 -20.986  1.00 12.90           C  
ATOM   2442  O   ASN A 938      38.015  21.059 -21.258  1.00 11.91           O  
ATOM   2443  CB  ASN A 938      35.759  23.243 -21.565  1.00 13.21           C  
ATOM   2444  CG  ASN A 938      34.308  23.435 -21.103  1.00 14.36           C  
ATOM   2445  ND2 ASN A 938      33.369  23.323 -22.041  1.00 13.30           N  
ATOM   2446  OD1 ASN A 938      34.025  23.677 -19.931  1.00 14.68           O  
ATOM   2447  H   ASN A 938      36.679  24.962 -19.972  1.00  0.00           H  
ATOM   2448  HA  ASN A 938      36.265  22.177 -19.764  1.00  0.00           H  
ATOM   2449  HB2 ASN A 938      36.092  24.127 -22.110  1.00  0.00           H  
ATOM   2450  HB3 ASN A 938      35.746  22.426 -22.289  1.00  0.00           H  
ATOM   2451 HD21 ASN A 938      33.616  23.107 -22.996  1.00  0.00           H  
ATOM   2452 HD22 ASN A 938      32.392  23.375 -21.787  1.00  0.00           H  
ATOM   2453  N   GLU A 939      39.135  23.030 -21.097  1.00 15.67           N  
ATOM   2454  CA  GLU A 939      40.465  22.537 -21.464  1.00 17.77           C  
ATOM   2455  C   GLU A 939      41.095  21.671 -20.357  1.00 15.19           C  
ATOM   2456  O   GLU A 939      41.583  20.582 -20.661  1.00 14.03           O  
ATOM   2457  CB  GLU A 939      41.364  23.722 -21.879  1.00 20.86           C  
ATOM   2458  CG  GLU A 939      42.795  23.321 -22.297  1.00 27.07           C  
ATOM   2459  CD  GLU A 939      43.622  24.520 -22.760  1.00 34.62           C  
ATOM   2460  OE1 GLU A 939      43.225  25.130 -23.777  1.00 43.07           O  
ATOM   2461  OE2 GLU A 939      44.637  24.805 -22.089  1.00 37.61           O1-
ATOM   2462  H   GLU A 939      39.078  24.007 -20.850  1.00  0.00           H  
ATOM   2463  HA  GLU A 939      40.346  21.900 -22.343  1.00  0.00           H  
ATOM   2464  HB2 GLU A 939      40.884  24.248 -22.706  1.00  0.00           H  
ATOM   2465  HB3 GLU A 939      41.417  24.442 -21.060  1.00  0.00           H  
ATOM   2466  HG2 GLU A 939      43.322  22.837 -21.474  1.00  0.00           H  
ATOM   2467  HG3 GLU A 939      42.757  22.598 -23.112  1.00  0.00           H  
ATOM   2468  N   ARG A 940      41.043  22.149 -19.097  1.00 14.36           N  
ATOM   2469  CA  ARG A 940      41.511  21.409 -17.919  1.00 13.87           C  
ATOM   2470  C   ARG A 940      40.664  20.154 -17.650  1.00 12.08           C  
ATOM   2471  O   ARG A 940      41.231  19.120 -17.301  1.00 11.73           O  
ATOM   2472  CB  ARG A 940      41.562  22.342 -16.688  1.00 15.37           C  
ATOM   2473  CG  ARG A 940      42.079  21.673 -15.394  1.00 17.01           C  
ATOM   2474  CD  ARG A 940      42.244  22.671 -14.238  1.00 19.78           C  
ATOM   2475  NE  ARG A 940      42.517  22.010 -12.950  1.00 23.18           N  
ATOM   2476  CZ  ARG A 940      43.661  21.419 -12.559  1.00 25.42           C  
ATOM   2477  NH1 ARG A 940      44.730  21.348 -13.364  1.00 25.88           N1+
ATOM   2478  NH2 ARG A 940      43.739  20.905 -11.324  1.00 25.49           N1+
ATOM   2479  H   ARG A 940      40.626  23.052 -18.921  1.00  0.00           H  
ATOM   2480  HA  ARG A 940      42.530  21.078 -18.128  1.00  0.00           H  
ATOM   2481  HB2 ARG A 940      42.196  23.198 -16.922  1.00  0.00           H  
ATOM   2482  HB3 ARG A 940      40.565  22.746 -16.500  1.00  0.00           H  
ATOM   2483  HG2 ARG A 940      41.474  20.822 -15.081  1.00  0.00           H  
ATOM   2484  HG3 ARG A 940      43.063  21.269 -15.633  1.00  0.00           H  
ATOM   2485  HD2 ARG A 940      43.107  23.309 -14.429  1.00  0.00           H  
ATOM   2486  HD3 ARG A 940      41.382  23.336 -14.173  1.00  0.00           H  
ATOM   2487  HE  ARG A 940      41.743  22.007 -12.301  1.00  0.00           H  
ATOM   2488 HH11 ARG A 940      44.691  21.748 -14.290  1.00  0.00           H  
ATOM   2489 HH12 ARG A 940      45.586  20.919 -13.042  1.00  0.00           H  
ATOM   2490 HH21 ARG A 940      42.961  20.980 -10.686  1.00  0.00           H  
ATOM   2491 HH22 ARG A 940      44.608  20.520 -10.974  1.00  0.00           H  
ATOM   2492  N   CYS A 941      39.339  20.262 -17.850  1.00 11.93           N  
ATOM   2493  CA  CYS A 941      38.399  19.154 -17.719  1.00 10.61           C  
ATOM   2494  C   CYS A 941      38.594  18.074 -18.795  1.00 10.10           C  
ATOM   2495  O   CYS A 941      38.514  16.902 -18.449  1.00  9.46           O  
ATOM   2496  CB  CYS A 941      36.959  19.686 -17.694  1.00 12.20           C  
ATOM   2497  SG  CYS A 941      35.692  18.431 -17.345  1.00 12.59           S  
ATOM   2498  H   CYS A 941      38.948  21.154 -18.124  1.00  0.00           H  
ATOM   2499  HA  CYS A 941      38.588  18.687 -16.750  1.00  0.00           H  
ATOM   2500  HB2 CYS A 941      36.880  20.453 -16.923  1.00  0.00           H  
ATOM   2501  HB3 CYS A 941      36.718  20.174 -18.637  1.00  0.00           H  
ATOM   2502  N   GLN A 942      38.884  18.465 -20.051  1.00 10.12           N  
ATOM   2503  CA  GLN A 942      39.182  17.544 -21.154  1.00 10.38           C  
ATOM   2504  C   GLN A 942      40.513  16.790 -20.959  1.00 10.86           C  
ATOM   2505  O   GLN A 942      40.584  15.610 -21.299  1.00 11.43           O  
ATOM   2506  CB  GLN A 942      39.131  18.309 -22.499  1.00 11.07           C  
ATOM   2507  CG  GLN A 942      39.376  17.471 -23.775  1.00 12.04           C  
ATOM   2508  CD  GLN A 942      38.323  16.381 -23.997  1.00 12.06           C  
ATOM   2509  NE2 GLN A 942      38.623  15.149 -23.583  1.00 10.97           N  
ATOM   2510  OE1 GLN A 942      37.253  16.644 -24.538  1.00 12.87           O  
ATOM   2511  H   GLN A 942      38.917  19.451 -20.275  1.00  0.00           H  
ATOM   2512  HA  GLN A 942      38.390  16.793 -21.161  1.00  0.00           H  
ATOM   2513  HB2 GLN A 942      38.159  18.792 -22.595  1.00  0.00           H  
ATOM   2514  HB3 GLN A 942      39.857  19.122 -22.475  1.00  0.00           H  
ATOM   2515  HG2 GLN A 942      39.356  18.133 -24.642  1.00  0.00           H  
ATOM   2516  HG3 GLN A 942      40.372  17.028 -23.767  1.00  0.00           H  
ATOM   2517 HE21 GLN A 942      39.501  14.966 -23.116  1.00  0.00           H  
ATOM   2518 HE22 GLN A 942      37.953  14.397 -23.691  1.00  0.00           H  
ATOM   2519  N   GLN A 943      41.523  17.464 -20.383  1.00 11.84           N  
ATOM   2520  CA  GLN A 943      42.806  16.868 -19.997  1.00 13.30           C  
ATOM   2521  C   GLN A 943      42.682  15.862 -18.833  1.00 13.09           C  
ATOM   2522  O   GLN A 943      43.429  14.886 -18.804  1.00 13.99           O  
ATOM   2523  CB  GLN A 943      43.815  18.004 -19.715  1.00 15.56           C  
ATOM   2524  CG  GLN A 943      45.194  17.541 -19.203  1.00 18.86           C  
ATOM   2525  CD  GLN A 943      46.201  18.689 -19.162  1.00 22.59           C  
ATOM   2526  NE2 GLN A 943      46.246  19.419 -18.046  1.00 23.53           N  
ATOM   2527  OE1 GLN A 943      46.930  18.915 -20.125  1.00 27.00           O  
ATOM   2528  H   GLN A 943      41.399  18.441 -20.154  1.00  0.00           H  
ATOM   2529  HA  GLN A 943      43.178  16.309 -20.859  1.00  0.00           H  
ATOM   2530  HB2 GLN A 943      43.950  18.574 -20.636  1.00  0.00           H  
ATOM   2531  HB3 GLN A 943      43.385  18.703 -18.996  1.00  0.00           H  
ATOM   2532  HG2 GLN A 943      45.116  17.102 -18.208  1.00  0.00           H  
ATOM   2533  HG3 GLN A 943      45.589  16.763 -19.857  1.00  0.00           H  
ATOM   2534 HE21 GLN A 943      45.635  19.208 -17.271  1.00  0.00           H  
ATOM   2535 HE22 GLN A 943      46.896  20.188 -17.976  1.00  0.00           H  
ATOM   2536  N   GLN A 944      41.728  16.110 -17.921  1.00 11.95           N  
ATOM   2537  CA  GLN A 944      41.397  15.258 -16.776  1.00 12.57           C  
ATOM   2538  C   GLN A 944      40.354  14.168 -17.083  1.00 11.45           C  
ATOM   2539  O   GLN A 944      40.183  13.267 -16.266  1.00 11.36           O  
ATOM   2540  CB  GLN A 944      40.931  16.164 -15.621  1.00 12.67           C  
ATOM   2541  CG  GLN A 944      42.108  16.904 -14.955  1.00 14.08           C  
ATOM   2542  CD  GLN A 944      41.678  17.851 -13.836  1.00 16.31           C  
ATOM   2543  NE2 GLN A 944      42.641  18.304 -13.035  1.00 17.73           N  
ATOM   2544  OE1 GLN A 944      40.507  18.188 -13.697  1.00 16.38           O  
ATOM   2545  H   GLN A 944      41.170  16.948 -18.014  1.00  0.00           H  
ATOM   2546  HA  GLN A 944      42.298  14.732 -16.453  1.00  0.00           H  
ATOM   2547  HB2 GLN A 944      40.195  16.878 -15.994  1.00  0.00           H  
ATOM   2548  HB3 GLN A 944      40.409  15.577 -14.866  1.00  0.00           H  
ATOM   2549  HG2 GLN A 944      42.809  16.175 -14.546  1.00  0.00           H  
ATOM   2550  HG3 GLN A 944      42.659  17.484 -15.695  1.00  0.00           H  
ATOM   2551 HE21 GLN A 944      43.596  18.000 -13.155  1.00  0.00           H  
ATOM   2552 HE22 GLN A 944      42.415  18.926 -12.273  1.00  0.00           H  
ATOM   2553  N   MET A 945      39.686  14.263 -18.245  1.00 10.18           N  
ATOM   2554  CA  MET A 945      38.653  13.345 -18.724  1.00 10.14           C  
ATOM   2555  C   MET A 945      38.909  12.981 -20.207  1.00 10.23           C  
ATOM   2556  O   MET A 945      38.020  13.211 -21.028  1.00 10.37           O  
ATOM   2557  CB  MET A 945      37.250  13.981 -18.505  1.00 10.38           C  
ATOM   2558  CG  MET A 945      36.893  14.357 -17.054  1.00 10.27           C  
ATOM   2559  SD  MET A 945      36.601  12.946 -15.952  1.00 12.99           S  
ATOM   2560  CE  MET A 945      34.886  12.574 -16.401  1.00 12.22           C  
ATOM   2561  H   MET A 945      39.885  15.044 -18.853  1.00  0.00           H  
ATOM   2562  HA  MET A 945      38.691  12.409 -18.167  1.00  0.00           H  
ATOM   2563  HB2 MET A 945      37.148  14.868 -19.129  1.00  0.00           H  
ATOM   2564  HB3 MET A 945      36.488  13.296 -18.871  1.00  0.00           H  
ATOM   2565  HG2 MET A 945      37.666  14.983 -16.613  1.00  0.00           H  
ATOM   2566  HG3 MET A 945      35.993  14.973 -17.053  1.00  0.00           H  
ATOM   2567  HE1 MET A 945      34.593  11.605 -16.003  1.00  0.00           H  
ATOM   2568  HE2 MET A 945      34.217  13.334 -15.999  1.00  0.00           H  
ATOM   2569  HE3 MET A 945      34.761  12.545 -17.482  1.00  0.00           H  
ATOM   2570  N   PRO A 946      40.118  12.469 -20.561  1.00 10.83           N  
ATOM   2571  CA  PRO A 946      40.490  12.210 -21.968  1.00 12.34           C  
ATOM   2572  C   PRO A 946      39.700  11.083 -22.663  1.00 13.41           C  
ATOM   2573  O   PRO A 946      39.638  11.076 -23.892  1.00 15.34           O  
ATOM   2574  CB  PRO A 946      41.991  11.887 -21.893  1.00 12.93           C  
ATOM   2575  CG  PRO A 946      42.165  11.259 -20.521  1.00 12.50           C  
ATOM   2576  CD  PRO A 946      41.207  12.073 -19.663  1.00 11.16           C  
ATOM   2577  HA  PRO A 946      40.352  13.117 -22.559  1.00  0.00           H  
ATOM   2578  HB2 PRO A 946      42.345  11.239 -22.696  1.00  0.00           H  
ATOM   2579  HB3 PRO A 946      42.562  12.815 -21.947  1.00  0.00           H  
ATOM   2580  HG2 PRO A 946      41.842  10.217 -20.551  1.00  0.00           H  
ATOM   2581  HG3 PRO A 946      43.193  11.282 -20.159  1.00  0.00           H  
ATOM   2582  HD2 PRO A 946      40.868  11.512 -18.791  1.00  0.00           H  
ATOM   2583  HD3 PRO A 946      41.721  12.967 -19.319  1.00  0.00           H  
ATOM   2584  N   GLU A 947      39.095  10.178 -21.874  1.00 13.28           N  
ATOM   2585  CA  GLU A 947      38.216   9.099 -22.330  1.00 14.58           C  
ATOM   2586  C   GLU A 947      36.841   9.612 -22.808  1.00 15.02           C  
ATOM   2587  O   GLU A 947      36.147   8.887 -23.520  1.00 17.04           O  
ATOM   2588  CB  GLU A 947      38.006   8.049 -21.206  1.00 13.90           C  
ATOM   2589  CG  GLU A 947      39.256   7.605 -20.406  1.00 14.11           C  
ATOM   2590  CD  GLU A 947      39.670   8.524 -19.248  1.00 13.01           C  
ATOM   2591  OE1 GLU A 947      39.000   9.558 -19.028  1.00 11.41           O  
ATOM   2592  OE2 GLU A 947      40.661   8.169 -18.574  1.00 13.86           O1-
ATOM   2593  H   GLU A 947      39.206  10.241 -20.868  1.00  0.00           H  
ATOM   2594  HA  GLU A 947      38.707   8.606 -23.172  1.00  0.00           H  
ATOM   2595  HB2 GLU A 947      37.235   8.388 -20.512  1.00  0.00           H  
ATOM   2596  HB3 GLU A 947      37.583   7.155 -21.666  1.00  0.00           H  
ATOM   2597  HG2 GLU A 947      39.060   6.625 -19.971  1.00  0.00           H  
ATOM   2598  HG3 GLU A 947      40.104   7.473 -21.079  1.00  0.00           H  
ATOM   2599  N   TYR A 948      36.485  10.840 -22.401  1.00 14.31           N  
ATOM   2600  CA  TYR A 948      35.193  11.487 -22.602  1.00 14.53           C  
ATOM   2601  C   TYR A 948      35.330  12.635 -23.610  1.00 15.71           C  
ATOM   2602  O   TYR A 948      36.404  13.227 -23.739  1.00 15.51           O  
ATOM   2603  CB  TYR A 948      34.704  12.088 -21.265  1.00 13.40           C  
ATOM   2604  CG  TYR A 948      34.515  11.117 -20.111  1.00 14.15           C  
ATOM   2605  CD1 TYR A 948      35.628  10.657 -19.377  1.00 14.38           C  
ATOM   2606  CD2 TYR A 948      33.218  10.717 -19.727  1.00 15.25           C  
ATOM   2607  CE1 TYR A 948      35.445   9.835 -18.252  1.00 15.83           C  
ATOM   2608  CE2 TYR A 948      33.031   9.919 -18.583  1.00 16.51           C  
ATOM   2609  CZ  TYR A 948      34.144   9.490 -17.836  1.00 16.47           C  
ATOM   2610  OH  TYR A 948      33.966   8.775 -16.691  1.00 17.68           O  
ATOM   2611  H   TYR A 948      37.180  11.431 -21.963  1.00  0.00           H  
ATOM   2612  HA  TYR A 948      34.459  10.765 -22.966  1.00  0.00           H  
ATOM   2613  HB2 TYR A 948      35.391  12.869 -20.937  1.00  0.00           H  
ATOM   2614  HB3 TYR A 948      33.755  12.604 -21.427  1.00  0.00           H  
ATOM   2615  HD1 TYR A 948      36.629  10.950 -19.655  1.00  0.00           H  
ATOM   2616  HD2 TYR A 948      32.353  11.059 -20.278  1.00  0.00           H  
ATOM   2617  HE1 TYR A 948      36.309   9.517 -17.689  1.00  0.00           H  
ATOM   2618  HE2 TYR A 948      32.029   9.656 -18.277  1.00  0.00           H  
ATOM   2619  HH  TYR A 948      33.142   8.993 -16.231  1.00  0.00           H  
ATOM   2620  N   ASN A 949      34.214  12.964 -24.271  1.00 16.47           N  
ATOM   2621  CA  ASN A 949      34.078  14.149 -25.120  1.00 18.04           C  
ATOM   2622  C   ASN A 949      33.512  15.275 -24.245  1.00 15.54           C  
ATOM   2623  O   ASN A 949      32.300  15.321 -24.034  1.00 15.23           O  
ATOM   2624  CB  ASN A 949      33.135  13.821 -26.306  1.00 22.96           C  
ATOM   2625  CG  ASN A 949      33.788  13.041 -27.455  1.00 30.36           C  
ATOM   2626  ND2 ASN A 949      34.405  11.893 -27.169  1.00 30.83           N  
ATOM   2627  OD1 ASN A 949      33.714  13.469 -28.606  1.00 40.48           O  
ATOM   2628  H   ASN A 949      33.364  12.441 -24.112  1.00  0.00           H  
ATOM   2629  HA  ASN A 949      35.064  14.410 -25.512  1.00  0.00           H  
ATOM   2630  HB2 ASN A 949      32.239  13.296 -25.968  1.00  0.00           H  
ATOM   2631  HB3 ASN A 949      32.784  14.760 -26.736  1.00  0.00           H  
ATOM   2632 HD21 ASN A 949      34.461  11.565 -26.215  1.00  0.00           H  
ATOM   2633 HD22 ASN A 949      34.843  11.356 -27.903  1.00  0.00           H  
ATOM   2634  N   ILE A 950      34.401  16.151 -23.749  1.00 12.51           N  
ATOM   2635  CA  ILE A 950      34.037  17.340 -22.978  1.00 11.84           C  
ATOM   2636  C   ILE A 950      33.807  18.503 -23.964  1.00 12.76           C  
ATOM   2637  O   ILE A 950      34.766  19.090 -24.465  1.00 13.88           O  
ATOM   2638  CB  ILE A 950      35.126  17.721 -21.931  1.00 12.12           C  
ATOM   2639  CG1 ILE A 950      35.440  16.557 -20.958  1.00 11.23           C  
ATOM   2640  CG2 ILE A 950      34.801  19.011 -21.144  1.00 12.81           C  
ATOM   2641  CD1 ILE A 950      34.230  15.966 -20.217  1.00 10.58           C  
ATOM   2642  H   ILE A 950      35.384  16.054 -23.970  1.00  0.00           H  
ATOM   2643  HA  ILE A 950      33.110  17.158 -22.437  1.00  0.00           H  
ATOM   2644  HB  ILE A 950      36.051  17.917 -22.469  1.00  0.00           H  
ATOM   2645 HG12 ILE A 950      35.927  15.752 -21.510  1.00  0.00           H  
ATOM   2646 HG13 ILE A 950      36.177  16.884 -20.225  1.00  0.00           H  
ATOM   2647 HG21 ILE A 950      35.581  19.221 -20.414  1.00  0.00           H  
ATOM   2648 HG22 ILE A 950      34.740  19.888 -21.788  1.00  0.00           H  
ATOM   2649 HG23 ILE A 950      33.856  18.932 -20.607  1.00  0.00           H  
ATOM   2650 HD11 ILE A 950      34.554  15.385 -19.354  1.00  0.00           H  
ATOM   2651 HD12 ILE A 950      33.552  16.739 -19.855  1.00  0.00           H  
ATOM   2652 HD13 ILE A 950      33.663  15.298 -20.866  1.00  0.00           H  
ATOM   2653  N   THR A 951      32.525  18.755 -24.261  1.00 11.77           N  
ATOM   2654  CA  THR A 951      32.064  19.704 -25.275  1.00 10.87           C  
ATOM   2655  C   THR A 951      31.736  21.083 -24.662  1.00  9.80           C  
ATOM   2656  O   THR A 951      31.722  21.233 -23.440  1.00  8.98           O  
ATOM   2657  CB  THR A 951      30.783  19.148 -25.963  1.00 10.99           C  
ATOM   2658  CG2 THR A 951      30.949  17.724 -26.518  1.00 11.77           C  
ATOM   2659  OG1 THR A 951      29.650  19.199 -25.116  1.00 10.31           O  
ATOM   2660  H   THR A 951      31.798  18.224 -23.803  1.00  0.00           H  
ATOM   2661  HA  THR A 951      32.836  19.842 -26.034  1.00  0.00           H  
ATOM   2662  HB  THR A 951      30.553  19.789 -26.816  1.00  0.00           H  
ATOM   2663  HG1 THR A 951      28.931  18.689 -25.510  1.00  0.00           H  
ATOM   2664 HG21 THR A 951      30.103  17.446 -27.144  1.00  0.00           H  
ATOM   2665 HG22 THR A 951      31.848  17.646 -27.130  1.00  0.00           H  
ATOM   2666 HG23 THR A 951      31.023  16.985 -25.720  1.00  0.00           H  
ATOM   2667  N   GLU A 952      31.439  22.062 -25.539  1.00  9.65           N  
ATOM   2668  CA  GLU A 952      30.942  23.403 -25.197  1.00  9.84           C  
ATOM   2669  C   GLU A 952      29.603  23.407 -24.427  1.00  9.31           C  
ATOM   2670  O   GLU A 952      29.319  24.376 -23.725  1.00  9.41           O  
ATOM   2671  CB  GLU A 952      30.832  24.240 -26.491  1.00 11.00           C  
ATOM   2672  CG  GLU A 952      29.782  23.732 -27.510  1.00 11.40           C  
ATOM   2673  CD  GLU A 952      29.696  24.583 -28.779  1.00 13.58           C  
ATOM   2674  OE1 GLU A 952      29.920  25.809 -28.681  1.00 14.23           O  
ATOM   2675  OE2 GLU A 952      29.355  23.993 -29.827  1.00 13.06           O1-
ATOM   2676  H   GLU A 952      31.486  21.863 -26.528  1.00  0.00           H  
ATOM   2677  HA  GLU A 952      31.688  23.870 -24.553  1.00  0.00           H  
ATOM   2678  HB2 GLU A 952      30.599  25.270 -26.215  1.00  0.00           H  
ATOM   2679  HB3 GLU A 952      31.810  24.283 -26.972  1.00  0.00           H  
ATOM   2680  HG2 GLU A 952      30.002  22.703 -27.796  1.00  0.00           H  
ATOM   2681  HG3 GLU A 952      28.787  23.724 -27.068  1.00  0.00           H  
ATOM   2682  N   ASN A 953      28.825  22.320 -24.561  1.00  8.65           N  
ATOM   2683  CA  ASN A 953      27.550  22.076 -23.882  1.00  8.76           C  
ATOM   2684  C   ASN A 953      27.726  21.564 -22.441  1.00  8.43           C  
ATOM   2685  O   ASN A 953      26.722  21.244 -21.806  1.00  7.59           O  
ATOM   2686  CB  ASN A 953      26.707  21.074 -24.700  1.00  8.24           C  
ATOM   2687  CG  ASN A 953      26.522  21.476 -26.167  1.00  8.58           C  
ATOM   2688  ND2 ASN A 953      26.820  20.562 -27.091  1.00  8.30           N  
ATOM   2689  OD1 ASN A 953      26.113  22.598 -26.459  1.00  8.87           O  
ATOM   2690  H   ASN A 953      29.153  21.562 -25.144  1.00  0.00           H  
ATOM   2691  HA  ASN A 953      26.985  23.002 -23.791  1.00  0.00           H  
ATOM   2692  HB2 ASN A 953      27.163  20.087 -24.644  1.00  0.00           H  
ATOM   2693  HB3 ASN A 953      25.719  20.968 -24.257  1.00  0.00           H  
ATOM   2694 HD21 ASN A 953      27.108  19.630 -26.811  1.00  0.00           H  
ATOM   2695 HD22 ASN A 953      26.718  20.773 -28.073  1.00  0.00           H  
ATOM   2696  N   MET A 954      28.977  21.486 -21.957  1.00  8.83           N  
ATOM   2697  CA  MET A 954      29.345  21.014 -20.628  1.00  8.77           C  
ATOM   2698  C   MET A 954      30.140  22.091 -19.875  1.00  9.17           C  
ATOM   2699  O   MET A 954      30.847  22.895 -20.484  1.00  9.28           O  
ATOM   2700  CB  MET A 954      30.167  19.713 -20.749  1.00  8.91           C  
ATOM   2701  CG  MET A 954      29.436  18.578 -21.484  1.00  9.29           C  
ATOM   2702  SD  MET A 954      30.416  17.068 -21.662  1.00 10.61           S  
ATOM   2703  CE  MET A 954      29.324  16.125 -22.752  1.00  9.74           C  
ATOM   2704  H   MET A 954      29.750  21.756 -22.549  1.00  0.00           H  
ATOM   2705  HA  MET A 954      28.443  20.797 -20.059  1.00  0.00           H  
ATOM   2706  HB2 MET A 954      31.114  19.911 -21.252  1.00  0.00           H  
ATOM   2707  HB3 MET A 954      30.433  19.367 -19.751  1.00  0.00           H  
ATOM   2708  HG2 MET A 954      28.513  18.331 -20.958  1.00  0.00           H  
ATOM   2709  HG3 MET A 954      29.149  18.897 -22.484  1.00  0.00           H  
ATOM   2710  HE1 MET A 954      29.713  15.118 -22.906  1.00  0.00           H  
ATOM   2711  HE2 MET A 954      28.334  16.049 -22.305  1.00  0.00           H  
ATOM   2712  HE3 MET A 954      29.234  16.615 -23.722  1.00  0.00           H  
ATOM   2713  N   ILE A 955      29.995  22.061 -18.545  1.00  9.27           N  
ATOM   2714  CA  ILE A 955      30.745  22.827 -17.556  1.00  9.44           C  
ATOM   2715  C   ILE A 955      31.111  21.852 -16.426  1.00  9.43           C  
ATOM   2716  O   ILE A 955      30.268  21.055 -16.019  1.00  9.34           O  
ATOM   2717  CB  ILE A 955      29.925  24.032 -16.992  1.00  9.49           C  
ATOM   2718  CG1 ILE A 955      30.756  24.907 -16.019  1.00 10.03           C  
ATOM   2719  CG2 ILE A 955      28.576  23.648 -16.344  1.00  9.21           C  
ATOM   2720  CD1 ILE A 955      30.103  26.255 -15.673  1.00 10.68           C  
ATOM   2721  H   ILE A 955      29.365  21.373 -18.147  1.00  0.00           H  
ATOM   2722  HA  ILE A 955      31.668  23.195 -18.009  1.00  0.00           H  
ATOM   2723  HB  ILE A 955      29.683  24.654 -17.853  1.00  0.00           H  
ATOM   2724 HG12 ILE A 955      30.933  24.363 -15.090  1.00  0.00           H  
ATOM   2725 HG13 ILE A 955      31.742  25.095 -16.444  1.00  0.00           H  
ATOM   2726 HG21 ILE A 955      27.965  24.530 -16.153  1.00  0.00           H  
ATOM   2727 HG22 ILE A 955      27.989  22.991 -16.984  1.00  0.00           H  
ATOM   2728 HG23 ILE A 955      28.719  23.147 -15.388  1.00  0.00           H  
ATOM   2729 HD11 ILE A 955      30.859  27.003 -15.432  1.00  0.00           H  
ATOM   2730 HD12 ILE A 955      29.506  26.641 -16.499  1.00  0.00           H  
ATOM   2731 HD13 ILE A 955      29.447  26.161 -14.807  1.00  0.00           H  
ATOM   2732  N   CYS A 956      32.367  21.901 -15.967  1.00  9.97           N  
ATOM   2733  CA  CYS A 956      32.898  20.951 -14.990  1.00 10.11           C  
ATOM   2734  C   CYS A 956      33.197  21.660 -13.666  1.00  9.97           C  
ATOM   2735  O   CYS A 956      33.517  22.848 -13.673  1.00  9.96           O  
ATOM   2736  CB  CYS A 956      34.170  20.311 -15.565  1.00 11.23           C  
ATOM   2737  SG  CYS A 956      33.975  19.500 -17.176  1.00 14.09           S  
ATOM   2738  H   CYS A 956      33.017  22.586 -16.327  1.00  0.00           H  
ATOM   2739  HA  CYS A 956      32.182  20.153 -14.793  1.00  0.00           H  
ATOM   2740  HB2 CYS A 956      34.951  21.062 -15.671  1.00  0.00           H  
ATOM   2741  HB3 CYS A 956      34.547  19.565 -14.866  1.00  0.00           H  
ATOM   2742  N   ALA A 957      33.114  20.915 -12.556  1.00  9.88           N  
ATOM   2743  CA  ALA A 957      33.429  21.398 -11.215  1.00  9.96           C  
ATOM   2744  C   ALA A 957      33.920  20.230 -10.349  1.00 10.33           C  
ATOM   2745  O   ALA A 957      33.410  19.116 -10.476  1.00 11.01           O  
ATOM   2746  CB  ALA A 957      32.205  22.086 -10.589  1.00  9.55           C  
ATOM   2747  H   ALA A 957      32.866  19.927 -12.617  1.00  0.00           H  
ATOM   2748  HA  ALA A 957      34.230  22.131 -11.289  1.00  0.00           H  
ATOM   2749  HB1 ALA A 957      32.499  22.659  -9.709  1.00  0.00           H  
ATOM   2750  HB2 ALA A 957      31.741  22.781 -11.286  1.00  0.00           H  
ATOM   2751  HB3 ALA A 957      31.444  21.372 -10.278  1.00  0.00           H  
ATOM   2752  N   GLY A 958      34.878  20.510  -9.467  1.00 10.87           N  
ATOM   2753  CA  GLY A 958      35.477  19.532  -8.566  1.00 11.19           C  
ATOM   2754  C   GLY A 958      36.893  19.984  -8.193  1.00 12.29           C  
ATOM   2755  O   GLY A 958      37.478  20.862  -8.828  1.00 11.87           O  
ATOM   2756  H   GLY A 958      35.256  21.449  -9.435  1.00  0.00           H  
ATOM   2757  HA2 GLY A 958      34.863  19.443  -7.668  1.00  0.00           H  
ATOM   2758  HA3 GLY A 958      35.535  18.547  -9.032  1.00  0.00           H  
ATOM   2759  N   TYR A 959      37.437  19.358  -7.140  1.00 11.60           N  
ATOM   2760  CA  TYR A 959      38.748  19.665  -6.565  1.00 12.77           C  
ATOM   2761  C   TYR A 959      39.866  18.821  -7.198  1.00 13.47           C  
ATOM   2762  O   TYR A 959      39.618  17.701  -7.650  1.00 14.01           O  
ATOM   2763  CB  TYR A 959      38.679  19.403  -5.049  1.00 13.18           C  
ATOM   2764  CG  TYR A 959      37.789  20.366  -4.285  1.00 13.76           C  
ATOM   2765  CD1 TYR A 959      38.335  21.533  -3.712  1.00 14.92           C  
ATOM   2766  CD2 TYR A 959      36.413  20.098  -4.147  1.00 14.48           C  
ATOM   2767  CE1 TYR A 959      37.510  22.424  -2.998  1.00 15.00           C  
ATOM   2768  CE2 TYR A 959      35.588  20.992  -3.441  1.00 13.74           C  
ATOM   2769  CZ  TYR A 959      36.134  22.154  -2.862  1.00 14.97           C  
ATOM   2770  OH  TYR A 959      35.330  23.028  -2.191  1.00 15.56           O  
ATOM   2771  H   TYR A 959      36.915  18.630  -6.675  1.00  0.00           H  
ATOM   2772  HA  TYR A 959      38.977  20.721  -6.722  1.00  0.00           H  
ATOM   2773  HB2 TYR A 959      38.344  18.383  -4.857  1.00  0.00           H  
ATOM   2774  HB3 TYR A 959      39.676  19.468  -4.620  1.00  0.00           H  
ATOM   2775  HD1 TYR A 959      39.389  21.746  -3.813  1.00  0.00           H  
ATOM   2776  HD2 TYR A 959      35.984  19.208  -4.585  1.00  0.00           H  
ATOM   2777  HE1 TYR A 959      37.934  23.315  -2.559  1.00  0.00           H  
ATOM   2778  HE2 TYR A 959      34.536  20.776  -3.345  1.00  0.00           H  
ATOM   2779  HH  TYR A 959      34.399  22.785  -2.226  1.00  0.00           H  
ATOM   2780  N   GLU A 960      41.095  19.368  -7.161  1.00 14.56           N  
ATOM   2781  CA  GLU A 960      42.337  18.687  -7.541  1.00 15.96           C  
ATOM   2782  C   GLU A 960      42.675  17.508  -6.611  1.00 16.39           C  
ATOM   2783  O   GLU A 960      43.033  16.437  -7.100  1.00 15.47           O  
ATOM   2784  CB  GLU A 960      43.473  19.732  -7.647  1.00 18.43           C  
ATOM   2785  CG  GLU A 960      44.905  19.157  -7.763  1.00 21.44           C  
ATOM   2786  CD  GLU A 960      45.977  20.200  -8.085  1.00 26.57           C  
ATOM   2787  OE1 GLU A 960      47.139  19.945  -7.702  1.00 29.41           O  
ATOM   2788  OE2 GLU A 960      45.637  21.212  -8.738  1.00 29.50           O1-
ATOM   2789  H   GLU A 960      41.211  20.285  -6.753  1.00  0.00           H  
ATOM   2790  HA  GLU A 960      42.190  18.264  -8.537  1.00  0.00           H  
ATOM   2791  HB2 GLU A 960      43.258  20.358  -8.513  1.00  0.00           H  
ATOM   2792  HB3 GLU A 960      43.436  20.399  -6.784  1.00  0.00           H  
ATOM   2793  HG2 GLU A 960      45.186  18.663  -6.832  1.00  0.00           H  
ATOM   2794  HG3 GLU A 960      44.945  18.396  -8.538  1.00  0.00           H  
ATOM   2795  N   GLU A 961      42.513  17.725  -5.297  1.00 15.86           N  
ATOM   2796  CA  GLU A 961      42.639  16.720  -4.245  1.00 16.75           C  
ATOM   2797  C   GLU A 961      41.402  15.803  -4.125  1.00 16.03           C  
ATOM   2798  O   GLU A 961      41.474  14.815  -3.395  1.00 14.75           O  
ATOM   2799  CB  GLU A 961      42.998  17.410  -2.901  1.00 19.53           C  
ATOM   2800  CG  GLU A 961      41.916  18.267  -2.190  1.00 21.18           C  
ATOM   2801  CD  GLU A 961      41.695  19.695  -2.712  1.00 22.62           C  
ATOM   2802  OE1 GLU A 961      40.995  20.440  -1.993  1.00 21.86           O  
ATOM   2803  OE2 GLU A 961      42.204  20.033  -3.803  1.00 18.43           O1-
ATOM   2804  H   GLU A 961      42.266  18.654  -4.970  1.00  0.00           H  
ATOM   2805  HA  GLU A 961      43.479  16.075  -4.508  1.00  0.00           H  
ATOM   2806  HB2 GLU A 961      43.308  16.631  -2.204  1.00  0.00           H  
ATOM   2807  HB3 GLU A 961      43.894  18.015  -3.044  1.00  0.00           H  
ATOM   2808  HG2 GLU A 961      40.956  17.751  -2.177  1.00  0.00           H  
ATOM   2809  HG3 GLU A 961      42.205  18.367  -1.143  1.00  0.00           H  
ATOM   2810  N   GLY A 962      40.306  16.127  -4.837  1.00 14.11           N  
ATOM   2811  CA  GLY A 962      39.050  15.380  -4.831  1.00 14.03           C  
ATOM   2812  C   GLY A 962      38.342  15.519  -3.476  1.00 13.99           C  
ATOM   2813  O   GLY A 962      38.411  16.563  -2.826  1.00 13.69           O  
ATOM   2814  H   GLY A 962      40.339  16.950  -5.421  1.00  0.00           H  
ATOM   2815  HA2 GLY A 962      38.401  15.767  -5.617  1.00  0.00           H  
ATOM   2816  HA3 GLY A 962      39.244  14.331  -5.059  1.00  0.00           H  
ATOM   2817  N   GLY A 963      37.645  14.448  -3.072  1.00 13.43           N  
ATOM   2818  CA  GLY A 963      37.009  14.302  -1.763  1.00 13.00           C  
ATOM   2819  C   GLY A 963      35.598  14.907  -1.695  1.00 12.85           C  
ATOM   2820  O   GLY A 963      34.840  14.505  -0.815  1.00 12.37           O  
ATOM   2821  H   GLY A 963      37.616  13.633  -3.672  1.00  0.00           H  
ATOM   2822  HA2 GLY A 963      36.945  13.237  -1.537  1.00  0.00           H  
ATOM   2823  HA3 GLY A 963      37.628  14.750  -0.984  1.00  0.00           H  
ATOM   2824  N   ILE A 964      35.233  15.829  -2.606  1.00 12.85           N  
ATOM   2825  CA  ILE A 964      33.911  16.453  -2.686  1.00 12.53           C  
ATOM   2826  C   ILE A 964      33.467  16.465  -4.160  1.00 12.20           C  
ATOM   2827  O   ILE A 964      34.217  16.956  -5.006  1.00 11.37           O  
ATOM   2828  CB  ILE A 964      33.905  17.917  -2.143  1.00 13.46           C  
ATOM   2829  CG1 ILE A 964      34.359  17.996  -0.665  1.00 14.93           C  
ATOM   2830  CG2 ILE A 964      32.533  18.610  -2.306  1.00 14.21           C  
ATOM   2831  CD1 ILE A 964      34.510  19.422  -0.115  1.00 16.34           C  
ATOM   2832  H   ILE A 964      35.898  16.120  -3.308  1.00  0.00           H  
ATOM   2833  HA  ILE A 964      33.200  15.863  -2.115  1.00  0.00           H  
ATOM   2834  HB  ILE A 964      34.630  18.480  -2.726  1.00  0.00           H  
ATOM   2835 HG12 ILE A 964      33.647  17.459  -0.043  1.00  0.00           H  
ATOM   2836 HG13 ILE A 964      35.315  17.491  -0.533  1.00  0.00           H  
ATOM   2837 HG21 ILE A 964      32.558  19.637  -1.946  1.00  0.00           H  
ATOM   2838 HG22 ILE A 964      32.206  18.666  -3.342  1.00  0.00           H  
ATOM   2839 HG23 ILE A 964      31.765  18.074  -1.748  1.00  0.00           H  
ATOM   2840 HD11 ILE A 964      35.221  19.445   0.711  1.00  0.00           H  
ATOM   2841 HD12 ILE A 964      34.870  20.114  -0.875  1.00  0.00           H  
ATOM   2842 HD13 ILE A 964      33.559  19.801   0.261  1.00  0.00           H  
ATOM   2843  N   ASP A 965      32.263  15.946  -4.426  1.00 11.30           N  
ATOM   2844  CA  ASP A 965      31.711  15.820  -5.771  1.00 11.36           C  
ATOM   2845  C   ASP A 965      30.233  15.419  -5.655  1.00 11.01           C  
ATOM   2846  O   ASP A 965      29.793  14.902  -4.621  1.00 11.30           O  
ATOM   2847  CB  ASP A 965      32.485  14.756  -6.593  1.00 11.81           C  
ATOM   2848  CG  ASP A 965      32.503  14.947  -8.108  1.00 12.38           C  
ATOM   2849  OD1 ASP A 965      31.644  15.670  -8.658  1.00 12.63           O  
ATOM   2850  OD2 ASP A 965      33.347  14.256  -8.717  1.00 13.31           O1-
ATOM   2851  H   ASP A 965      31.657  15.623  -3.676  1.00  0.00           H  
ATOM   2852  HA  ASP A 965      31.769  16.798  -6.254  1.00  0.00           H  
ATOM   2853  HB2 ASP A 965      33.526  14.766  -6.285  1.00  0.00           H  
ATOM   2854  HB3 ASP A 965      32.086  13.762  -6.384  1.00  0.00           H  
ATOM   2855  N   SER A 966      29.508  15.611  -6.757  1.00 10.60           N  
ATOM   2856  CA ASER A 966      28.215  15.002  -7.010  0.50  9.97           C  
ATOM   2857  CA BSER A 966      28.075  14.805  -6.997  0.50 10.62           C  
ATOM   2858  C   SER A 966      28.384  13.505  -7.355  1.00 10.77           C  
ATOM   2859  O   SER A 966      29.494  13.037  -7.626  1.00 10.05           O  
ATOM   2860  CB ASER A 966      27.497  15.843  -8.088  0.50  9.33           C  
ATOM   2861  CB BSER A 966      27.318  15.474  -8.161  0.50 10.89           C  
ATOM   2862  OG ASER A 966      28.268  15.978  -9.269  0.50  8.42           O  
ATOM   2863  OG BSER A 966      28.070  15.421  -9.352  0.50 12.26           O  
ATOM   2864  H   SER A 966      29.999  15.888  -7.601  1.00  0.00           H  
ATOM   2865  HA ASER A 966      27.628  15.046  -6.095  0.50  0.00           H  
ATOM   2866  HA BSER A 966      27.509  14.949  -6.077  0.50  0.00           H  
ATOM   2867  HB2ASER A 966      26.538  15.392  -8.338  0.50  0.00           H  
ATOM   2868  HB2BSER A 966      26.364  14.969  -8.311  0.50  0.00           H  
ATOM   2869  HB3ASER A 966      27.273  16.840  -7.704  0.50  0.00           H  
ATOM   2870  HB3BSER A 966      27.111  16.514  -7.909  0.50  0.00           H  
ATOM   2871  HG ASER A 966      28.559  16.906  -9.346  0.50  0.00           H  
ATOM   2872  HG BSER A 966      27.578  15.843 -10.060  0.50  0.00           H  
ATOM   2873  N   CYS A 967      27.291  12.748  -7.261  1.00 10.76           N  
ATOM   2874  CA  CYS A 967      27.284  11.299  -7.397  1.00 11.91           C  
ATOM   2875  C   CYS A 967      25.889  10.849  -7.852  1.00 12.26           C  
ATOM   2876  O   CYS A 967      25.029  11.690  -8.137  1.00 11.13           O  
ATOM   2877  CB  CYS A 967      27.770  10.657  -6.075  1.00 13.86           C  
ATOM   2878  SG  CYS A 967      28.649   9.072  -6.208  1.00 14.96           S  
ATOM   2879  H   CYS A 967      26.395  13.145  -6.995  1.00  0.00           H  
ATOM   2880  HA  CYS A 967      27.960  11.034  -8.208  1.00  0.00           H  
ATOM   2881  HB2 CYS A 967      28.474  11.331  -5.594  1.00  0.00           H  
ATOM   2882  HB3 CYS A 967      26.943  10.545  -5.372  1.00  0.00           H  
ATOM   2883  N   GLN A 968      25.694   9.536  -7.998  1.00 13.75           N  
ATOM   2884  CA  GLN A 968      24.471   8.958  -8.550  1.00 13.33           C  
ATOM   2885  C   GLN A 968      23.264   9.237  -7.633  1.00 12.63           C  
ATOM   2886  O   GLN A 968      23.328   8.944  -6.437  1.00 13.36           O  
ATOM   2887  CB  GLN A 968      24.661   7.449  -8.815  1.00 16.77           C  
ATOM   2888  CG  GLN A 968      25.708   7.118  -9.906  1.00 21.56           C  
ATOM   2889  CD  GLN A 968      27.142   7.139  -9.380  1.00 22.89           C  
ATOM   2890  NE2 GLN A 968      27.990   8.013  -9.906  1.00 25.16           N  
ATOM   2891  OE1 GLN A 968      27.487   6.389  -8.476  1.00 22.21           O  
ATOM   2892  H   GLN A 968      26.406   8.883  -7.697  1.00  0.00           H  
ATOM   2893  HA  GLN A 968      24.287   9.443  -9.511  1.00  0.00           H  
ATOM   2894  HB2 GLN A 968      24.897   6.927  -7.886  1.00  0.00           H  
ATOM   2895  HB3 GLN A 968      23.703   7.039  -9.139  1.00  0.00           H  
ATOM   2896  HG2 GLN A 968      25.526   6.107 -10.272  1.00  0.00           H  
ATOM   2897  HG3 GLN A 968      25.591   7.776 -10.767  1.00  0.00           H  
ATOM   2898 HE21 GLN A 968      27.717   8.659 -10.630  1.00  0.00           H  
ATOM   2899 HE22 GLN A 968      28.922   8.073  -9.517  1.00  0.00           H  
ATOM   2900  N   GLY A 969      22.218   9.838  -8.210  1.00 10.89           N  
ATOM   2901  CA  GLY A 969      21.017  10.285  -7.502  1.00 11.43           C  
ATOM   2902  C   GLY A 969      21.036  11.809  -7.306  1.00 11.15           C  
ATOM   2903  O   GLY A 969      19.982  12.402  -7.088  1.00 11.30           O  
ATOM   2904  H   GLY A 969      22.264  10.075  -9.200  1.00  0.00           H  
ATOM   2905  HA2 GLY A 969      20.145  10.023  -8.098  1.00  0.00           H  
ATOM   2906  HA3 GLY A 969      20.894   9.791  -6.538  1.00  0.00           H  
ATOM   2907  N   ASP A 970      22.205  12.456  -7.436  1.00 10.11           N  
ATOM   2908  CA  ASP A 970      22.342  13.918  -7.553  1.00 10.19           C  
ATOM   2909  C   ASP A 970      22.150  14.370  -9.014  1.00 10.10           C  
ATOM   2910  O   ASP A 970      21.925  15.548  -9.269  1.00 10.22           O  
ATOM   2911  CB  ASP A 970      23.684  14.451  -7.006  1.00 10.54           C  
ATOM   2912  CG  ASP A 970      24.079  13.880  -5.646  1.00 10.27           C  
ATOM   2913  OD1 ASP A 970      23.229  13.873  -4.732  1.00 10.23           O  
ATOM   2914  OD2 ASP A 970      25.271  13.545  -5.497  1.00 10.42           O1-
ATOM   2915  H   ASP A 970      23.054  11.927  -7.601  1.00  0.00           H  
ATOM   2916  HA  ASP A 970      21.546  14.394  -6.977  1.00  0.00           H  
ATOM   2917  HB2 ASP A 970      24.472  14.218  -7.721  1.00  0.00           H  
ATOM   2918  HB3 ASP A 970      23.659  15.539  -6.935  1.00  0.00           H  
ATOM   2919  N   SER A 971      22.223  13.405  -9.935  1.00 10.73           N  
ATOM   2920  CA ASER A 971      21.814  13.348 -11.336  0.50 10.88           C  
ATOM   2921  CA BSER A 971      22.026  13.460 -11.502  0.50 11.19           C  
ATOM   2922  C   SER A 971      20.596  14.248 -11.657  1.00 10.87           C  
ATOM   2923  O   SER A 971      19.563  14.068 -11.016  1.00 10.72           O  
ATOM   2924  CB ASER A 971      21.438  11.856 -11.491  0.50 11.51           C  
ATOM   2925  CB BSER A 971      22.135  12.284 -12.473  0.50 12.38           C  
ATOM   2926  OG ASER A 971      22.475  11.002 -11.001  0.50 11.32           O  
ATOM   2927  OG BSER A 971      20.835  11.849 -12.741  0.50 13.80           O  
ATOM   2928  H   SER A 971      22.461  12.479  -9.607  1.00  0.00           H  
ATOM   2929  HA ASER A 971      22.659  13.600 -11.977  0.50  0.00           H  
ATOM   2930  HA BSER A 971      22.854  14.145 -11.681  0.50  0.00           H  
ATOM   2931  HB2ASER A 971      20.543  11.629 -10.911  0.50  0.00           H  
ATOM   2932  HB2BSER A 971      22.603  12.620 -13.398  0.50  0.00           H  
ATOM   2933  HB3ASER A 971      21.193  11.619 -12.522  0.50  0.00           H  
ATOM   2934  HB3BSER A 971      22.698  11.477 -12.004  0.50  0.00           H  
ATOM   2935  HG ASER A 971      22.850  10.541 -11.778  0.50  0.00           H  
ATOM   2936  HG BSER A 971      20.864  11.108 -13.350  0.50  0.00           H  
ATOM   2937  N   GLY A 972      20.725  15.231 -12.566  1.00 10.32           N  
ATOM   2938  CA  GLY A 972      19.656  16.176 -12.880  1.00 10.35           C  
ATOM   2939  C   GLY A 972      19.558  17.337 -11.873  1.00  9.61           C  
ATOM   2940  O   GLY A 972      18.820  18.286 -12.134  1.00 10.55           O  
ATOM   2941  H   GLY A 972      21.612  15.384 -13.030  1.00  0.00           H  
ATOM   2942  HA2 GLY A 972      19.859  16.584 -13.866  1.00  0.00           H  
ATOM   2943  HA3 GLY A 972      18.696  15.663 -12.942  1.00  0.00           H  
ATOM   2944  N   GLY A 973      20.285  17.282 -10.741  1.00  9.09           N  
ATOM   2945  CA  GLY A 973      20.296  18.309  -9.698  1.00  9.07           C  
ATOM   2946  C   GLY A 973      21.121  19.539 -10.131  1.00  8.40           C  
ATOM   2947  O   GLY A 973      21.910  19.449 -11.074  1.00  8.34           O  
ATOM   2948  H   GLY A 973      20.872  16.475 -10.578  1.00  0.00           H  
ATOM   2949  HA2 GLY A 973      19.268  18.587  -9.462  1.00  0.00           H  
ATOM   2950  HA3 GLY A 973      20.734  17.887  -8.793  1.00  0.00           H  
ATOM   2951  N   PRO A 974      20.949  20.695  -9.454  1.00  8.49           N  
ATOM   2952  CA  PRO A 974      21.623  21.950  -9.828  1.00  8.37           C  
ATOM   2953  C   PRO A 974      23.120  22.000  -9.479  1.00  8.48           C  
ATOM   2954  O   PRO A 974      23.502  21.653  -8.362  1.00  8.26           O  
ATOM   2955  CB  PRO A 974      20.863  23.017  -9.023  1.00  8.55           C  
ATOM   2956  CG  PRO A 974      20.337  22.284  -7.801  1.00  8.61           C  
ATOM   2957  CD  PRO A 974      20.034  20.885  -8.326  1.00  8.17           C  
ATOM   2958  HA  PRO A 974      21.493  22.141 -10.895  1.00  0.00           H  
ATOM   2959  HB2 PRO A 974      21.471  23.881  -8.755  1.00  0.00           H  
ATOM   2960  HB3 PRO A 974      20.029  23.397  -9.607  1.00  0.00           H  
ATOM   2961  HG2 PRO A 974      21.120  22.224  -7.044  1.00  0.00           H  
ATOM   2962  HG3 PRO A 974      19.478  22.784  -7.359  1.00  0.00           H  
ATOM   2963  HD2 PRO A 974      20.166  20.134  -7.546  1.00  0.00           H  
ATOM   2964  HD3 PRO A 974      19.005  20.830  -8.684  1.00  0.00           H  
ATOM   2965  N   LEU A 975      23.906  22.537 -10.424  1.00  8.84           N  
ATOM   2966  CA  LEU A 975      25.133  23.278 -10.144  1.00  9.20           C  
ATOM   2967  C   LEU A 975      24.723  24.757 -10.174  1.00  9.82           C  
ATOM   2968  O   LEU A 975      24.482  25.292 -11.256  1.00  9.82           O  
ATOM   2969  CB  LEU A 975      26.204  22.933 -11.204  1.00  8.75           C  
ATOM   2970  CG  LEU A 975      27.530  23.728 -11.116  1.00  9.08           C  
ATOM   2971  CD1 LEU A 975      28.297  23.426  -9.815  1.00  9.31           C  
ATOM   2972  CD2 LEU A 975      28.406  23.479 -12.362  1.00  8.87           C  
ATOM   2973  H   LEU A 975      23.501  22.730 -11.331  1.00  0.00           H  
ATOM   2974  HA  LEU A 975      25.524  23.023  -9.159  1.00  0.00           H  
ATOM   2975  HB2 LEU A 975      26.423  21.869 -11.143  1.00  0.00           H  
ATOM   2976  HB3 LEU A 975      25.774  23.089 -12.191  1.00  0.00           H  
ATOM   2977  HG  LEU A 975      27.304  24.795 -11.119  1.00  0.00           H  
ATOM   2978 HD11 LEU A 975      29.367  23.607  -9.916  1.00  0.00           H  
ATOM   2979 HD12 LEU A 975      27.940  24.053  -8.997  1.00  0.00           H  
ATOM   2980 HD13 LEU A 975      28.172  22.386  -9.517  1.00  0.00           H  
ATOM   2981 HD21 LEU A 975      29.364  23.021 -12.117  1.00  0.00           H  
ATOM   2982 HD22 LEU A 975      27.918  22.819 -13.078  1.00  0.00           H  
ATOM   2983 HD23 LEU A 975      28.614  24.413 -12.884  1.00  0.00           H  
ATOM   2984  N   MET A 976      24.595  25.365  -8.987  1.00 11.96           N  
ATOM   2985  CA  MET A 976      24.096  26.727  -8.805  1.00 12.13           C  
ATOM   2986  C   MET A 976      25.240  27.644  -8.352  1.00 12.34           C  
ATOM   2987  O   MET A 976      25.860  27.383  -7.323  1.00 12.09           O  
ATOM   2988  CB  MET A 976      22.895  26.717  -7.830  1.00 13.29           C  
ATOM   2989  CG  MET A 976      23.145  26.083  -6.448  1.00 12.90           C  
ATOM   2990  SD  MET A 976      21.822  24.979  -5.893  1.00 16.39           S  
ATOM   2991  CE  MET A 976      22.728  23.913  -4.747  1.00 14.18           C  
ATOM   2992  H   MET A 976      24.838  24.862  -8.143  1.00  0.00           H  
ATOM   2993  HA  MET A 976      23.717  27.102  -9.754  1.00  0.00           H  
ATOM   2994  HB2 MET A 976      22.551  27.742  -7.686  1.00  0.00           H  
ATOM   2995  HB3 MET A 976      22.063  26.207  -8.318  1.00  0.00           H  
ATOM   2996  HG2 MET A 976      24.063  25.504  -6.450  1.00  0.00           H  
ATOM   2997  HG3 MET A 976      23.284  26.861  -5.698  1.00  0.00           H  
ATOM   2998  HE1 MET A 976      22.036  23.251  -4.228  1.00  0.00           H  
ATOM   2999  HE2 MET A 976      23.447  23.305  -5.292  1.00  0.00           H  
ATOM   3000  HE3 MET A 976      23.258  24.507  -4.005  1.00  0.00           H  
ATOM   3001  N   CYS A 977      25.491  28.702  -9.136  1.00 13.50           N  
ATOM   3002  CA  CYS A 977      26.521  29.712  -8.891  1.00 14.42           C  
ATOM   3003  C   CYS A 977      25.848  31.026  -8.468  1.00 15.87           C  
ATOM   3004  O   CYS A 977      24.861  31.419  -9.091  1.00 15.61           O  
ATOM   3005  CB  CYS A 977      27.310  29.943 -10.195  1.00 17.04           C  
ATOM   3006  SG  CYS A 977      28.306  28.562 -10.827  1.00 20.43           S  
ATOM   3007  H   CYS A 977      24.907  28.861  -9.947  1.00  0.00           H  
ATOM   3008  HA  CYS A 977      27.209  29.390  -8.107  1.00  0.00           H  
ATOM   3009  HB2 CYS A 977      26.620  30.228 -10.990  1.00  0.00           H  
ATOM   3010  HB3 CYS A 977      27.990  30.787 -10.069  1.00  0.00           H  
ATOM   3011  N   GLN A 978      26.409  31.695  -7.447  1.00 17.47           N  
ATOM   3012  CA  GLN A 978      25.908  32.979  -6.952  1.00 20.69           C  
ATOM   3013  C   GLN A 978      26.685  34.147  -7.586  1.00 22.05           C  
ATOM   3014  O   GLN A 978      27.906  34.064  -7.735  1.00 20.54           O  
ATOM   3015  CB  GLN A 978      26.008  33.009  -5.413  1.00 23.39           C  
ATOM   3016  CG  GLN A 978      25.248  34.186  -4.762  1.00 29.63           C  
ATOM   3017  CD  GLN A 978      25.228  34.107  -3.233  1.00 31.30           C  
ATOM   3018  NE2 GLN A 978      24.127  34.542  -2.617  1.00 29.89           N  
ATOM   3019  OE1 GLN A 978      26.198  33.684  -2.609  1.00 33.71           O  
ATOM   3020  H   GLN A 978      27.230  31.328  -6.987  1.00  0.00           H  
ATOM   3021  HA  GLN A 978      24.856  33.071  -7.211  1.00  0.00           H  
ATOM   3022  HB2 GLN A 978      25.594  32.082  -5.021  1.00  0.00           H  
ATOM   3023  HB3 GLN A 978      27.055  33.019  -5.106  1.00  0.00           H  
ATOM   3024  HG2 GLN A 978      25.694  35.139  -5.046  1.00  0.00           H  
ATOM   3025  HG3 GLN A 978      24.220  34.198  -5.126  1.00  0.00           H  
ATOM   3026 HE21 GLN A 978      23.336  34.878  -3.147  1.00  0.00           H  
ATOM   3027 HE22 GLN A 978      24.078  34.526  -1.608  1.00  0.00           H  
ATOM   3028  N   GLU A 979      25.955  35.230  -7.894  1.00 22.94           N  
ATOM   3029  CA  GLU A 979      26.492  36.508  -8.351  1.00 26.84           C  
ATOM   3030  C   GLU A 979      25.494  37.622  -7.998  1.00 29.56           C  
ATOM   3031  O   GLU A 979      24.313  37.499  -8.318  1.00 27.51           O  
ATOM   3032  CB  GLU A 979      26.843  36.439  -9.855  1.00 30.28           C  
ATOM   3033  CG  GLU A 979      27.331  37.775 -10.459  1.00 35.33           C  
ATOM   3034  CD  GLU A 979      27.825  37.672 -11.905  1.00 41.13           C  
ATOM   3035  OE1 GLU A 979      27.803  36.553 -12.464  1.00 42.43           O  
ATOM   3036  OE2 GLU A 979      28.237  38.730 -12.427  1.00 50.82           O1-
ATOM   3037  H   GLU A 979      24.950  35.201  -7.768  1.00  0.00           H  
ATOM   3038  HA  GLU A 979      27.413  36.706  -7.798  1.00  0.00           H  
ATOM   3039  HB2 GLU A 979      27.615  35.681  -9.996  1.00  0.00           H  
ATOM   3040  HB3 GLU A 979      25.974  36.088 -10.413  1.00  0.00           H  
ATOM   3041  HG2 GLU A 979      26.528  38.511 -10.442  1.00  0.00           H  
ATOM   3042  HG3 GLU A 979      28.143  38.180  -9.854  1.00  0.00           H  
ATOM   3043  N   ASN A 980      25.989  38.684  -7.337  1.00 34.47           N  
ATOM   3044  CA  ASN A 980      25.228  39.862  -6.879  1.00 36.89           C  
ATOM   3045  C   ASN A 980      24.056  39.493  -5.937  1.00 35.37           C  
ATOM   3046  O   ASN A 980      22.976  40.074  -6.040  1.00 34.13           O  
ATOM   3047  CB  ASN A 980      24.761  40.751  -8.069  1.00 41.74           C  
ATOM   3048  CG  ASN A 980      25.867  41.192  -9.036  1.00 47.69           C  
ATOM   3049  ND2 ASN A 980      27.020  41.628  -8.521  1.00 47.75           N  
ATOM   3050  OD1 ASN A 980      25.675  41.155 -10.248  1.00 50.79           O  
ATOM   3051  H   ASN A 980      26.976  38.702  -7.127  1.00  0.00           H  
ATOM   3052  HA  ASN A 980      25.903  40.453  -6.259  1.00  0.00           H  
ATOM   3053  HB2 ASN A 980      23.997  40.227  -8.646  1.00  0.00           H  
ATOM   3054  HB3 ASN A 980      24.287  41.658  -7.692  1.00  0.00           H  
ATOM   3055 HD21 ASN A 980      27.158  41.673  -7.522  1.00  0.00           H  
ATOM   3056 HD22 ASN A 980      27.760  41.926  -9.139  1.00  0.00           H  
ATOM   3057  N   ASN A 981      24.300  38.512  -5.047  1.00 33.35           N  
ATOM   3058  CA  ASN A 981      23.364  37.937  -4.064  1.00 35.98           C  
ATOM   3059  C   ASN A 981      22.208  37.114  -4.685  1.00 34.17           C  
ATOM   3060  O   ASN A 981      21.295  36.734  -3.952  1.00 38.03           O  
ATOM   3061  CB  ASN A 981      22.842  39.005  -3.060  1.00 43.68           C  
ATOM   3062  CG  ASN A 981      23.945  39.748  -2.293  1.00 49.80           C  
ATOM   3063  ND2 ASN A 981      23.680  41.000  -1.914  1.00 55.58           N  
ATOM   3064  OD1 ASN A 981      25.012  39.200  -2.027  1.00 52.81           O  
ATOM   3065  H   ASN A 981      25.222  38.102  -5.039  1.00  0.00           H  
ATOM   3066  HA  ASN A 981      23.952  37.213  -3.500  1.00  0.00           H  
ATOM   3067  HB2 ASN A 981      22.206  39.729  -3.570  1.00  0.00           H  
ATOM   3068  HB3 ASN A 981      22.211  38.531  -2.308  1.00  0.00           H  
ATOM   3069 HD21 ASN A 981      22.793  41.428  -2.138  1.00  0.00           H  
ATOM   3070 HD22 ASN A 981      24.370  41.527  -1.399  1.00  0.00           H  
ATOM   3071  N   ARG A 982      22.275  36.820  -5.996  1.00 27.94           N  
ATOM   3072  CA  ARG A 982      21.296  36.025  -6.742  1.00 26.39           C  
ATOM   3073  C   ARG A 982      21.945  34.714  -7.198  1.00 21.08           C  
ATOM   3074  O   ARG A 982      23.058  34.742  -7.720  1.00 19.66           O  
ATOM   3075  CB  ARG A 982      20.825  36.827  -7.974  1.00 29.69           C  
ATOM   3076  CG  ARG A 982      19.923  38.025  -7.630  1.00 38.13           C  
ATOM   3077  CD  ARG A 982      19.697  38.998  -8.802  1.00 43.02           C  
ATOM   3078  NE  ARG A 982      19.289  38.363 -10.071  1.00 45.78           N  
ATOM   3079  CZ  ARG A 982      18.324  37.451 -10.291  1.00 47.64           C  
ATOM   3080  NH1 ARG A 982      17.550  36.968  -9.310  1.00 47.04           N1+
ATOM   3081  NH2 ARG A 982      18.125  37.017 -11.541  1.00 49.63           N1+
ATOM   3082  H   ARG A 982      23.059  37.159  -6.538  1.00  0.00           H  
ATOM   3083  HA  ARG A 982      20.429  35.795  -6.121  1.00  0.00           H  
ATOM   3084  HB2 ARG A 982      21.689  37.174  -8.542  1.00  0.00           H  
ATOM   3085  HB3 ARG A 982      20.272  36.167  -8.644  1.00  0.00           H  
ATOM   3086  HG2 ARG A 982      18.996  37.738  -7.133  1.00  0.00           H  
ATOM   3087  HG3 ARG A 982      20.475  38.603  -6.888  1.00  0.00           H  
ATOM   3088  HD2 ARG A 982      18.827  39.601  -8.544  1.00  0.00           H  
ATOM   3089  HD3 ARG A 982      20.522  39.700  -8.924  1.00  0.00           H  
ATOM   3090  HE  ARG A 982      19.796  38.695 -10.881  1.00  0.00           H  
ATOM   3091 HH11 ARG A 982      17.678  37.291  -8.363  1.00  0.00           H  
ATOM   3092 HH12 ARG A 982      16.834  36.285  -9.514  1.00  0.00           H  
ATOM   3093 HH21 ARG A 982      18.683  37.381 -12.302  1.00  0.00           H  
ATOM   3094 HH22 ARG A 982      17.433  36.302 -11.730  1.00  0.00           H  
ATOM   3095  N   TRP A 983      21.217  33.599  -7.031  1.00 17.89           N  
ATOM   3096  CA  TRP A 983      21.620  32.272  -7.498  1.00 16.05           C  
ATOM   3097  C   TRP A 983      21.113  32.017  -8.922  1.00 14.93           C  
ATOM   3098  O   TRP A 983      19.948  32.289  -9.218  1.00 17.20           O  
ATOM   3099  CB  TRP A 983      21.101  31.197  -6.528  1.00 15.79           C  
ATOM   3100  CG  TRP A 983      21.731  31.227  -5.168  1.00 16.23           C  
ATOM   3101  CD1 TRP A 983      21.282  31.930  -4.104  1.00 18.00           C  
ATOM   3102  CD2 TRP A 983      22.983  30.609  -4.741  1.00 16.09           C  
ATOM   3103  CE2 TRP A 983      23.219  30.966  -3.378  1.00 17.11           C  
ATOM   3104  CE3 TRP A 983      23.949  29.784  -5.364  1.00 14.72           C  
ATOM   3105  NE1 TRP A 983      22.144  31.762  -3.042  1.00 17.67           N  
ATOM   3106  CZ2 TRP A 983      24.354  30.531  -2.672  1.00 17.07           C  
ATOM   3107  CZ3 TRP A 983      25.091  29.340  -4.665  1.00 15.33           C  
ATOM   3108  CH2 TRP A 983      25.297  29.716  -3.324  1.00 16.76           C  
ATOM   3109  H   TRP A 983      20.301  33.659  -6.610  1.00  0.00           H  
ATOM   3110  HA  TRP A 983      22.709  32.202  -7.507  1.00  0.00           H  
ATOM   3111  HB2 TRP A 983      20.018  31.275  -6.420  1.00  0.00           H  
ATOM   3112  HB3 TRP A 983      21.290  30.206  -6.943  1.00  0.00           H  
ATOM   3113  HD1 TRP A 983      20.381  32.525  -4.102  1.00  0.00           H  
ATOM   3114  HE1 TRP A 983      21.991  32.191  -2.141  1.00  0.00           H  
ATOM   3115  HE3 TRP A 983      23.812  29.493  -6.395  1.00  0.00           H  
ATOM   3116  HZ2 TRP A 983      24.505  30.824  -1.643  1.00  0.00           H  
ATOM   3117  HZ3 TRP A 983      25.819  28.713  -5.155  1.00  0.00           H  
ATOM   3118  HH2 TRP A 983      26.175  29.374  -2.796  1.00  0.00           H  
ATOM   3119  N   PHE A 984      22.012  31.477  -9.757  1.00 13.65           N  
ATOM   3120  CA  PHE A 984      21.780  31.155 -11.161  1.00 12.51           C  
ATOM   3121  C   PHE A 984      22.111  29.684 -11.406  1.00 11.34           C  
ATOM   3122  O   PHE A 984      23.132  29.205 -10.915  1.00 11.01           O  
ATOM   3123  CB  PHE A 984      22.682  32.029 -12.051  1.00 13.86           C  
ATOM   3124  CG  PHE A 984      22.393  33.510 -11.960  1.00 15.81           C  
ATOM   3125  CD1 PHE A 984      21.292  34.052 -12.652  1.00 16.79           C  
ATOM   3126  CD2 PHE A 984      23.111  34.323 -11.059  1.00 17.64           C  
ATOM   3127  CE1 PHE A 984      20.969  35.391 -12.495  1.00 18.06           C  
ATOM   3128  CE2 PHE A 984      22.777  35.663 -10.926  1.00 19.45           C  
ATOM   3129  CZ  PHE A 984      21.716  36.196 -11.644  1.00 20.20           C  
ATOM   3130  H   PHE A 984      22.950  31.293  -9.424  1.00  0.00           H  
ATOM   3131  HA  PHE A 984      20.739  31.337 -11.422  1.00  0.00           H  
ATOM   3132  HB2 PHE A 984      23.732  31.858 -11.810  1.00  0.00           H  
ATOM   3133  HB3 PHE A 984      22.559  31.733 -13.095  1.00  0.00           H  
ATOM   3134  HD1 PHE A 984      20.702  33.427 -13.305  1.00  0.00           H  
ATOM   3135  HD2 PHE A 984      23.925  33.913 -10.479  1.00  0.00           H  
ATOM   3136  HE1 PHE A 984      20.139  35.808 -13.045  1.00  0.00           H  
ATOM   3137  HE2 PHE A 984      23.343  36.293 -10.260  1.00  0.00           H  
ATOM   3138  HZ  PHE A 984      21.469  37.241 -11.536  1.00  0.00           H  
ATOM   3139  N   LEU A 985      21.263  29.014 -12.200  1.00 10.52           N  
ATOM   3140  CA  LEU A 985      21.424  27.622 -12.611  1.00 10.02           C  
ATOM   3141  C   LEU A 985      22.494  27.520 -13.712  1.00 10.70           C  
ATOM   3142  O   LEU A 985      22.165  27.668 -14.885  1.00 11.10           O  
ATOM   3143  CB  LEU A 985      20.040  27.101 -13.063  1.00  9.76           C  
ATOM   3144  CG  LEU A 985      19.982  25.591 -13.376  1.00  9.23           C  
ATOM   3145  CD1 LEU A 985      20.312  24.733 -12.142  1.00  9.42           C  
ATOM   3146  CD2 LEU A 985      18.626  25.202 -14.005  1.00  9.32           C  
ATOM   3147  H   LEU A 985      20.448  29.490 -12.564  1.00  0.00           H  
ATOM   3148  HA  LEU A 985      21.755  27.042 -11.747  1.00  0.00           H  
ATOM   3149  HB2 LEU A 985      19.309  27.323 -12.289  1.00  0.00           H  
ATOM   3150  HB3 LEU A 985      19.711  27.666 -13.938  1.00  0.00           H  
ATOM   3151  HG  LEU A 985      20.745  25.376 -14.120  1.00  0.00           H  
ATOM   3152 HD11 LEU A 985      19.832  23.756 -12.180  1.00  0.00           H  
ATOM   3153 HD12 LEU A 985      21.385  24.555 -12.069  1.00  0.00           H  
ATOM   3154 HD13 LEU A 985      20.001  25.220 -11.218  1.00  0.00           H  
ATOM   3155 HD21 LEU A 985      18.767  24.747 -14.985  1.00  0.00           H  
ATOM   3156 HD22 LEU A 985      18.073  24.489 -13.395  1.00  0.00           H  
ATOM   3157 HD23 LEU A 985      17.975  26.066 -14.143  1.00  0.00           H  
ATOM   3158  N   ALA A 986      23.756  27.305 -13.314  1.00  9.70           N  
ATOM   3159  CA  ALA A 986      24.904  27.241 -14.220  1.00  9.52           C  
ATOM   3160  C   ALA A 986      25.051  25.890 -14.941  1.00  8.65           C  
ATOM   3161  O   ALA A 986      25.507  25.881 -16.085  1.00  8.69           O  
ATOM   3162  CB  ALA A 986      26.177  27.571 -13.431  1.00  9.74           C  
ATOM   3163  H   ALA A 986      23.957  27.185 -12.330  1.00  0.00           H  
ATOM   3164  HA  ALA A 986      24.782  28.011 -14.985  1.00  0.00           H  
ATOM   3165  HB1 ALA A 986      27.058  27.560 -14.074  1.00  0.00           H  
ATOM   3166  HB2 ALA A 986      26.110  28.566 -12.989  1.00  0.00           H  
ATOM   3167  HB3 ALA A 986      26.347  26.859 -12.622  1.00  0.00           H  
ATOM   3168  N   GLY A 987      24.673  24.787 -14.273  1.00  8.31           N  
ATOM   3169  CA  GLY A 987      24.811  23.437 -14.812  1.00  7.94           C  
ATOM   3170  C   GLY A 987      23.745  22.504 -14.221  1.00  8.00           C  
ATOM   3171  O   GLY A 987      23.047  22.847 -13.267  1.00  8.29           O  
ATOM   3172  H   GLY A 987      24.299  24.872 -13.337  1.00  0.00           H  
ATOM   3173  HA2 GLY A 987      24.718  23.450 -15.896  1.00  0.00           H  
ATOM   3174  HA3 GLY A 987      25.805  23.054 -14.579  1.00  0.00           H  
ATOM   3175  N   VAL A 988      23.651  21.304 -14.813  1.00  8.15           N  
ATOM   3176  CA  VAL A 988      22.741  20.214 -14.451  1.00  7.84           C  
ATOM   3177  C   VAL A 988      23.564  18.915 -14.406  1.00  7.81           C  
ATOM   3178  O   VAL A 988      24.153  18.565 -15.426  1.00  7.98           O  
ATOM   3179  CB  VAL A 988      21.625  20.073 -15.530  1.00  8.17           C  
ATOM   3180  CG1 VAL A 988      20.834  18.751 -15.524  1.00  8.75           C  
ATOM   3181  CG2 VAL A 988      20.626  21.231 -15.434  1.00  8.64           C  
ATOM   3182  H   VAL A 988      24.245  21.109 -15.607  1.00  0.00           H  
ATOM   3183  HA  VAL A 988      22.290  20.394 -13.475  1.00  0.00           H  
ATOM   3184  HB  VAL A 988      22.101  20.153 -16.509  1.00  0.00           H  
ATOM   3185 HG11 VAL A 988      20.078  18.763 -16.307  1.00  0.00           H  
ATOM   3186 HG12 VAL A 988      21.454  17.875 -15.710  1.00  0.00           H  
ATOM   3187 HG13 VAL A 988      20.324  18.621 -14.572  1.00  0.00           H  
ATOM   3188 HG21 VAL A 988      19.986  21.258 -16.315  1.00  0.00           H  
ATOM   3189 HG22 VAL A 988      19.996  21.139 -14.548  1.00  0.00           H  
ATOM   3190 HG23 VAL A 988      21.128  22.190 -15.369  1.00  0.00           H  
ATOM   3191  N   THR A 989      23.633  18.281 -13.232  1.00  8.00           N  
ATOM   3192  CA  THR A 989      24.482  17.123 -12.929  1.00  8.28           C  
ATOM   3193  C   THR A 989      24.334  15.965 -13.940  1.00  8.35           C  
ATOM   3194  O   THR A 989      23.251  15.379 -14.025  1.00  8.35           O  
ATOM   3195  CB  THR A 989      24.194  16.606 -11.497  1.00  8.64           C  
ATOM   3196  CG2 THR A 989      25.137  15.491 -11.016  1.00  8.42           C  
ATOM   3197  OG1 THR A 989      24.289  17.684 -10.578  1.00  8.54           O  
ATOM   3198  H   THR A 989      23.098  18.655 -12.455  1.00  0.00           H  
ATOM   3199  HA  THR A 989      25.520  17.447 -12.971  1.00  0.00           H  
ATOM   3200  HB  THR A 989      23.170  16.236 -11.452  1.00  0.00           H  
ATOM   3201  HG1 THR A 989      23.487  18.221 -10.621  1.00  0.00           H  
ATOM   3202 HG21 THR A 989      24.909  15.214  -9.988  1.00  0.00           H  
ATOM   3203 HG22 THR A 989      25.046  14.585 -11.615  1.00  0.00           H  
ATOM   3204 HG23 THR A 989      26.179  15.812 -11.052  1.00  0.00           H  
ATOM   3205  N   SER A 990      25.406  15.713 -14.707  1.00  8.82           N  
ATOM   3206  CA ASER A 990      25.398  14.862 -15.889  0.50  8.33           C  
ATOM   3207  CA BSER A 990      25.315  14.747 -15.685  0.50  8.98           C  
ATOM   3208  C   SER A 990      26.256  13.606 -15.650  1.00  9.04           C  
ATOM   3209  O   SER A 990      25.702  12.507 -15.659  1.00  9.33           O  
ATOM   3210  CB ASER A 990      25.804  15.721 -17.113  0.50  7.76           C  
ATOM   3211  CB BSER A 990      25.651  15.351 -17.074  0.50  9.34           C  
ATOM   3212  OG ASER A 990      25.876  15.004 -18.325  0.50  6.84           O  
ATOM   3213  OG BSER A 990      25.559  16.729 -17.033  0.50 10.20           O  
ATOM   3214  H   SER A 990      26.284  16.193 -14.545  1.00  0.00           H  
ATOM   3215  HA ASER A 990      24.383  14.512 -16.084  0.50  0.00           H  
ATOM   3216  HA BSER A 990      24.278  14.417 -15.742  0.50  0.00           H  
ATOM   3217  HB2ASER A 990      25.087  16.532 -17.246  0.50  0.00           H  
ATOM   3218  HB2BSER A 990      26.663  15.063 -17.360  0.50  0.00           H  
ATOM   3219  HB3ASER A 990      26.775  16.189 -16.963  0.50  0.00           H  
ATOM   3220  HB3BSER A 990      24.954  14.963 -17.817  0.50  0.00           H  
ATOM   3221  HG ASER A 990      25.008  14.616 -18.519  0.50  0.00           H  
ATOM   3222  HG BSER A 990      25.769  17.090 -17.897  0.50  0.00           H  
ATOM   3223  N   PHE A 991      27.564  13.750 -15.390  1.00  8.90           N  
ATOM   3224  CA  PHE A 991      28.457  12.606 -15.185  1.00  9.39           C  
ATOM   3225  C   PHE A 991      29.733  13.003 -14.430  1.00  9.52           C  
ATOM   3226  O   PHE A 991      29.842  14.119 -13.930  1.00  9.37           O  
ATOM   3227  CB  PHE A 991      28.733  11.847 -16.516  1.00  9.81           C  
ATOM   3228  CG  PHE A 991      29.527  12.575 -17.595  1.00 10.07           C  
ATOM   3229  CD1 PHE A 991      30.940  12.576 -17.605  1.00 10.26           C  
ATOM   3230  CD2 PHE A 991      28.845  13.363 -18.543  1.00  9.92           C  
ATOM   3231  CE1 PHE A 991      31.628  13.292 -18.575  1.00 10.44           C  
ATOM   3232  CE2 PHE A 991      29.550  14.063 -19.511  1.00  9.96           C  
ATOM   3233  CZ  PHE A 991      30.936  14.017 -19.535  1.00 10.03           C  
ATOM   3234  H   PHE A 991      27.994  14.669 -15.313  1.00  0.00           H  
ATOM   3235  HA  PHE A 991      27.938  11.920 -14.517  1.00  0.00           H  
ATOM   3236  HB2 PHE A 991      29.265  10.920 -16.298  1.00  0.00           H  
ATOM   3237  HB3 PHE A 991      27.788  11.516 -16.946  1.00  0.00           H  
ATOM   3238  HD1 PHE A 991      31.501  12.013 -16.875  1.00  0.00           H  
ATOM   3239  HD2 PHE A 991      27.766  13.407 -18.539  1.00  0.00           H  
ATOM   3240  HE1 PHE A 991      32.708  13.286 -18.588  1.00  0.00           H  
ATOM   3241  HE2 PHE A 991      29.012  14.646 -20.245  1.00  0.00           H  
ATOM   3242  HZ  PHE A 991      31.471  14.569 -20.294  1.00  0.00           H  
ATOM   3243  N   GLY A 992      30.676  12.064 -14.351  1.00  9.58           N  
ATOM   3244  CA  GLY A 992      32.019  12.246 -13.833  1.00  9.95           C  
ATOM   3245  C   GLY A 992      32.737  10.913 -14.085  1.00 11.38           C  
ATOM   3246  O   GLY A 992      32.207  10.030 -14.775  1.00 11.36           O  
ATOM   3247  H   GLY A 992      30.535  11.153 -14.768  1.00  0.00           H  
ATOM   3248  HA2 GLY A 992      32.526  13.063 -14.348  1.00  0.00           H  
ATOM   3249  HA3 GLY A 992      31.995  12.480 -12.773  1.00  0.00           H  
ATOM   3250  N   TYR A 993      33.950  10.768 -13.546  1.00 11.35           N  
ATOM   3251  CA  TYR A 993      34.705   9.515 -13.532  1.00 12.45           C  
ATOM   3252  C   TYR A 993      34.686   9.046 -12.078  1.00 13.04           C  
ATOM   3253  O   TYR A 993      35.409   9.598 -11.245  1.00 12.70           O  
ATOM   3254  CB  TYR A 993      36.123   9.730 -14.098  1.00 12.75           C  
ATOM   3255  CG  TYR A 993      37.006   8.493 -14.149  1.00 13.29           C  
ATOM   3256  CD1 TYR A 993      37.072   7.712 -15.321  1.00 13.67           C  
ATOM   3257  CD2 TYR A 993      37.772   8.120 -13.027  1.00 13.89           C  
ATOM   3258  CE1 TYR A 993      37.913   6.585 -15.378  1.00 14.73           C  
ATOM   3259  CE2 TYR A 993      38.607   6.989 -13.077  1.00 14.78           C  
ATOM   3260  CZ  TYR A 993      38.684   6.225 -14.256  1.00 15.52           C  
ATOM   3261  OH  TYR A 993      39.508   5.141 -14.303  1.00 17.49           O  
ATOM   3262  H   TYR A 993      34.326  11.504 -12.964  1.00  0.00           H  
ATOM   3263  HA  TYR A 993      34.225   8.748 -14.139  1.00  0.00           H  
ATOM   3264  HB2 TYR A 993      36.052  10.117 -15.113  1.00  0.00           H  
ATOM   3265  HB3 TYR A 993      36.635  10.497 -13.524  1.00  0.00           H  
ATOM   3266  HD1 TYR A 993      36.475   7.967 -16.183  1.00  0.00           H  
ATOM   3267  HD2 TYR A 993      37.712   8.702 -12.121  1.00  0.00           H  
ATOM   3268  HE1 TYR A 993      37.957   6.004 -16.288  1.00  0.00           H  
ATOM   3269  HE2 TYR A 993      39.189   6.709 -12.211  1.00  0.00           H  
ATOM   3270  HH  TYR A 993      39.486   4.690 -15.154  1.00  0.00           H  
ATOM   3271  N   GLU A 994      33.764   8.115 -11.799  1.00 13.93           N  
ATOM   3272  CA  GLU A 994      33.313   7.716 -10.468  1.00 15.33           C  
ATOM   3273  C   GLU A 994      32.723   8.951  -9.752  1.00 14.45           C  
ATOM   3274  O   GLU A 994      31.934   9.670 -10.370  1.00 14.19           O  
ATOM   3275  CB  GLU A 994      34.427   6.943  -9.715  1.00 15.85           C  
ATOM   3276  CG  GLU A 994      33.920   6.103  -8.521  1.00 17.42           C  
ATOM   3277  CD  GLU A 994      35.000   5.244  -7.863  1.00 19.80           C  
ATOM   3278  OE1 GLU A 994      36.196   5.555  -8.041  1.00 19.02           O  
ATOM   3279  OE2 GLU A 994      34.603   4.278  -7.178  1.00 20.54           O1-
ATOM   3280  H   GLU A 994      33.176   7.804 -12.556  1.00  0.00           H  
ATOM   3281  HA  GLU A 994      32.480   7.031 -10.634  1.00  0.00           H  
ATOM   3282  HB2 GLU A 994      34.944   6.285 -10.416  1.00  0.00           H  
ATOM   3283  HB3 GLU A 994      35.183   7.645  -9.362  1.00  0.00           H  
ATOM   3284  HG2 GLU A 994      33.496   6.737  -7.747  1.00  0.00           H  
ATOM   3285  HG3 GLU A 994      33.120   5.440  -8.854  1.00  0.00           H  
ATOM   3286  N   CYS A 995      33.105   9.196  -8.499  1.00 14.02           N  
ATOM   3287  CA  CYS A 995      32.734  10.376  -7.732  1.00 13.74           C  
ATOM   3288  C   CYS A 995      33.959  10.731  -6.893  1.00 13.23           C  
ATOM   3289  O   CYS A 995      34.498   9.836  -6.247  1.00 12.53           O  
ATOM   3290  CB  CYS A 995      31.514  10.086  -6.822  1.00 15.49           C  
ATOM   3291  SG  CYS A 995      30.067   9.353  -7.645  1.00 19.59           S  
ATOM   3292  H   CYS A 995      33.800   8.605  -8.059  1.00  0.00           H  
ATOM   3293  HA  CYS A 995      32.505  11.212  -8.389  1.00  0.00           H  
ATOM   3294  HB2 CYS A 995      31.798   9.419  -6.009  1.00  0.00           H  
ATOM   3295  HB3 CYS A 995      31.192  11.017  -6.351  1.00  0.00           H  
ATOM   3296  N   ALA A 996      34.367  12.005  -6.882  1.00 12.78           N  
ATOM   3297  CA  ALA A 996      35.289  12.585  -5.900  1.00 12.27           C  
ATOM   3298  C   ALA A 996      36.729  12.029  -5.875  1.00 12.42           C  
ATOM   3299  O   ALA A 996      37.445  12.302  -4.909  1.00 12.88           O  
ATOM   3300  CB  ALA A 996      34.640  12.547  -4.499  1.00 12.22           C  
ATOM   3301  H   ALA A 996      33.943  12.676  -7.518  1.00  0.00           H  
ATOM   3302  HA  ALA A 996      35.413  13.630  -6.184  1.00  0.00           H  
ATOM   3303  HB1 ALA A 996      35.238  13.090  -3.774  1.00  0.00           H  
ATOM   3304  HB2 ALA A 996      33.650  13.002  -4.501  1.00  0.00           H  
ATOM   3305  HB3 ALA A 996      34.541  11.526  -4.130  1.00  0.00           H  
ATOM   3306  N   LEU A 997      37.169  11.333  -6.933  1.00 13.05           N  
ATOM   3307  CA  LEU A 997      38.582  10.993  -7.126  1.00 13.23           C  
ATOM   3308  C   LEU A 997      39.412  12.277  -7.386  1.00 13.73           C  
ATOM   3309  O   LEU A 997      38.890  13.197  -8.019  1.00 12.89           O  
ATOM   3310  CB  LEU A 997      38.741  10.023  -8.319  1.00 13.91           C  
ATOM   3311  CG  LEU A 997      38.047   8.651  -8.201  1.00 13.63           C  
ATOM   3312  CD1 LEU A 997      38.296   7.834  -9.490  1.00 13.81           C  
ATOM   3313  CD2 LEU A 997      38.465   7.878  -6.933  1.00 15.96           C  
ATOM   3314  H   LEU A 997      36.561  11.229  -7.733  1.00  0.00           H  
ATOM   3315  HA  LEU A 997      38.908  10.486  -6.222  1.00  0.00           H  
ATOM   3316  HB2 LEU A 997      38.363  10.496  -9.219  1.00  0.00           H  
ATOM   3317  HB3 LEU A 997      39.805   9.857  -8.494  1.00  0.00           H  
ATOM   3318  HG  LEU A 997      36.971   8.820  -8.134  1.00  0.00           H  
ATOM   3319 HD11 LEU A 997      38.684   6.835  -9.295  1.00  0.00           H  
ATOM   3320 HD12 LEU A 997      37.379   7.714 -10.064  1.00  0.00           H  
ATOM   3321 HD13 LEU A 997      39.012   8.320 -10.152  1.00  0.00           H  
ATOM   3322 HD21 LEU A 997      38.576   6.808  -7.109  1.00  0.00           H  
ATOM   3323 HD22 LEU A 997      39.414   8.234  -6.531  1.00  0.00           H  
ATOM   3324 HD23 LEU A 997      37.713   7.991  -6.152  1.00  0.00           H  
ATOM   3325  N   PRO A 998      40.691  12.318  -6.934  1.00 14.69           N  
ATOM   3326  CA  PRO A 998      41.644  13.387  -7.306  1.00 14.85           C  
ATOM   3327  C   PRO A 998      41.823  13.562  -8.827  1.00 14.85           C  
ATOM   3328  O   PRO A 998      42.086  12.579  -9.521  1.00 13.59           O  
ATOM   3329  CB  PRO A 998      42.965  12.961  -6.637  1.00 16.58           C  
ATOM   3330  CG  PRO A 998      42.555  12.046  -5.499  1.00 16.30           C  
ATOM   3331  CD  PRO A 998      41.322  11.341  -6.043  1.00 15.46           C  
ATOM   3332  HA  PRO A 998      41.286  14.313  -6.855  1.00  0.00           H  
ATOM   3333  HB2 PRO A 998      43.596  12.400  -7.328  1.00  0.00           H  
ATOM   3334  HB3 PRO A 998      43.547  13.813  -6.284  1.00  0.00           H  
ATOM   3335  HG2 PRO A 998      43.343  11.361  -5.185  1.00  0.00           H  
ATOM   3336  HG3 PRO A 998      42.273  12.648  -4.636  1.00  0.00           H  
ATOM   3337  HD2 PRO A 998      41.599  10.459  -6.622  1.00  0.00           H  
ATOM   3338  HD3 PRO A 998      40.689  11.032  -5.212  1.00  0.00           H  
ATOM   3339  N   ASN A 999      41.660  14.811  -9.302  1.00 13.93           N  
ATOM   3340  CA  ASN A 999      41.792  15.242 -10.705  1.00 14.81           C  
ATOM   3341  C   ASN A 999      40.780  14.552 -11.647  1.00 13.72           C  
ATOM   3342  O   ASN A 999      41.110  14.259 -12.795  1.00 12.94           O  
ATOM   3343  CB  ASN A 999      43.261  15.105 -11.193  1.00 17.57           C  
ATOM   3344  CG  ASN A 999      44.224  16.025 -10.442  1.00 20.08           C  
ATOM   3345  ND2 ASN A 999      45.084  15.457  -9.595  1.00 23.76           N  
ATOM   3346  OD1 ASN A 999      44.195  17.238 -10.635  1.00 19.38           O  
ATOM   3347  H   ASN A 999      41.459  15.550  -8.642  1.00  0.00           H  
ATOM   3348  HA  ASN A 999      41.533  16.302 -10.694  1.00  0.00           H  
ATOM   3349  HB2 ASN A 999      43.602  14.071 -11.139  1.00  0.00           H  
ATOM   3350  HB3 ASN A 999      43.334  15.387 -12.244  1.00  0.00           H  
ATOM   3351 HD21 ASN A 999      45.079  14.458  -9.452  1.00  0.00           H  
ATOM   3352 HD22 ASN A 999      45.731  16.030  -9.072  1.00  0.00           H  
ATOM   3353  N   ARG A1000      39.573  14.291 -11.141  1.00 12.61           N  
ATOM   3354  CA  ARG A1000      38.444  13.782 -11.906  1.00 12.77           C  
ATOM   3355  C   ARG A1000      37.219  14.607 -11.476  1.00 12.30           C  
ATOM   3356  O   ARG A1000      36.636  14.287 -10.439  1.00 13.26           O  
ATOM   3357  CB  ARG A1000      38.254  12.283 -11.597  1.00 12.59           C  
ATOM   3358  CG  ARG A1000      39.358  11.341 -12.121  1.00 13.52           C  
ATOM   3359  CD  ARG A1000      39.526  11.375 -13.652  1.00 13.43           C  
ATOM   3360  NE  ARG A1000      40.205  10.172 -14.158  1.00 13.89           N  
ATOM   3361  CZ  ARG A1000      40.171   9.737 -15.428  1.00 14.39           C  
ATOM   3362  NH1 ARG A1000      39.521  10.416 -16.377  1.00 13.54           N1+
ATOM   3363  NH2 ARG A1000      40.792   8.605 -15.764  1.00 14.61           N1+
ATOM   3364  H   ARG A1000      39.386  14.478 -10.162  1.00  0.00           H  
ATOM   3365  HA  ARG A1000      38.615  13.886 -12.976  1.00  0.00           H  
ATOM   3366  HB2 ARG A1000      38.171  12.172 -10.518  1.00  0.00           H  
ATOM   3367  HB3 ARG A1000      37.292  11.956 -11.991  1.00  0.00           H  
ATOM   3368  HG2 ARG A1000      40.296  11.667 -11.669  1.00  0.00           H  
ATOM   3369  HG3 ARG A1000      39.207  10.323 -11.766  1.00  0.00           H  
ATOM   3370  HD2 ARG A1000      38.583  11.580 -14.156  1.00  0.00           H  
ATOM   3371  HD3 ARG A1000      40.203  12.184 -13.924  1.00  0.00           H  
ATOM   3372  HE  ARG A1000      40.762   9.665 -13.484  1.00  0.00           H  
ATOM   3373 HH11 ARG A1000      39.180  11.350 -16.191  1.00  0.00           H  
ATOM   3374 HH12 ARG A1000      39.443  10.043 -17.324  1.00  0.00           H  
ATOM   3375 HH21 ARG A1000      41.257   8.029 -15.078  1.00  0.00           H  
ATOM   3376 HH22 ARG A1000      40.788   8.303 -16.738  1.00  0.00           H  
ATOM   3377  N   PRO A1001      36.886  15.687 -12.217  1.00 11.79           N  
ATOM   3378  CA  PRO A1001      35.746  16.538 -11.847  1.00 11.66           C  
ATOM   3379  C   PRO A1001      34.390  15.867 -12.127  1.00 11.21           C  
ATOM   3380  O   PRO A1001      34.305  14.909 -12.902  1.00 11.72           O  
ATOM   3381  CB  PRO A1001      35.963  17.804 -12.695  1.00 11.47           C  
ATOM   3382  CG  PRO A1001      36.680  17.314 -13.944  1.00 11.50           C  
ATOM   3383  CD  PRO A1001      37.567  16.189 -13.417  1.00 11.30           C  
ATOM   3384  HA  PRO A1001      35.789  16.791 -10.785  1.00  0.00           H  
ATOM   3385  HB2 PRO A1001      35.038  18.334 -12.923  1.00  0.00           H  
ATOM   3386  HB3 PRO A1001      36.604  18.495 -12.147  1.00  0.00           H  
ATOM   3387  HG2 PRO A1001      35.947  16.900 -14.639  1.00  0.00           H  
ATOM   3388  HG3 PRO A1001      37.236  18.093 -14.467  1.00  0.00           H  
ATOM   3389  HD2 PRO A1001      37.704  15.429 -14.186  1.00  0.00           H  
ATOM   3390  HD3 PRO A1001      38.547  16.570 -13.129  1.00  0.00           H  
ATOM   3391  N   GLY A1002      33.340  16.440 -11.532  1.00 10.64           N  
ATOM   3392  CA  GLY A1002      31.972  16.209 -11.966  1.00 10.27           C  
ATOM   3393  C   GLY A1002      31.755  17.091 -13.198  1.00  9.13           C  
ATOM   3394  O   GLY A1002      32.287  18.205 -13.275  1.00  8.92           O  
ATOM   3395  H   GLY A1002      33.480  17.283 -10.982  1.00  0.00           H  
ATOM   3396  HA2 GLY A1002      31.798  15.156 -12.193  1.00  0.00           H  
ATOM   3397  HA3 GLY A1002      31.276  16.506 -11.183  1.00  0.00           H  
ATOM   3398  N   VAL A1003      30.972  16.594 -14.150  1.00  8.18           N  
ATOM   3399  CA  VAL A1003      30.636  17.269 -15.388  1.00  7.92           C  
ATOM   3400  C   VAL A1003      29.114  17.478 -15.390  1.00  7.46           C  
ATOM   3401  O   VAL A1003      28.347  16.565 -15.063  1.00  7.06           O  
ATOM   3402  CB  VAL A1003      31.054  16.434 -16.628  1.00  7.86           C  
ATOM   3403  CG1 VAL A1003      30.820  17.198 -17.944  1.00  8.01           C  
ATOM   3404  CG2 VAL A1003      32.530  15.993 -16.536  1.00  7.81           C  
ATOM   3405  H   VAL A1003      30.510  15.693 -14.016  1.00  0.00           H  
ATOM   3406  HA  VAL A1003      31.126  18.241 -15.449  1.00  0.00           H  
ATOM   3407  HB  VAL A1003      30.448  15.526 -16.671  1.00  0.00           H  
ATOM   3408 HG11 VAL A1003      31.219  16.652 -18.797  1.00  0.00           H  
ATOM   3409 HG12 VAL A1003      29.760  17.360 -18.143  1.00  0.00           H  
ATOM   3410 HG13 VAL A1003      31.313  18.170 -17.926  1.00  0.00           H  
ATOM   3411 HG21 VAL A1003      32.872  15.530 -17.459  1.00  0.00           H  
ATOM   3412 HG22 VAL A1003      33.185  16.838 -16.330  1.00  0.00           H  
ATOM   3413 HG23 VAL A1003      32.678  15.267 -15.736  1.00  0.00           H  
ATOM   3414  N   TYR A1004      28.714  18.704 -15.713  1.00  7.40           N  
ATOM   3415  CA  TYR A1004      27.353  19.197 -15.632  1.00  7.20           C  
ATOM   3416  C   TYR A1004      27.013  19.769 -17.019  1.00  7.18           C  
ATOM   3417  O   TYR A1004      27.866  20.414 -17.633  1.00  7.08           O  
ATOM   3418  CB  TYR A1004      27.282  20.279 -14.519  1.00  7.10           C  
ATOM   3419  CG  TYR A1004      27.837  19.886 -13.148  1.00  7.18           C  
ATOM   3420  CD1 TYR A1004      29.227  19.933 -12.898  1.00  7.22           C  
ATOM   3421  CD2 TYR A1004      26.977  19.471 -12.110  1.00  7.19           C  
ATOM   3422  CE1 TYR A1004      29.750  19.493 -11.668  1.00  7.25           C  
ATOM   3423  CE2 TYR A1004      27.499  19.026 -10.878  1.00  7.30           C  
ATOM   3424  CZ  TYR A1004      28.891  19.012 -10.664  1.00  7.47           C  
ATOM   3425  OH  TYR A1004      29.409  18.520  -9.500  1.00  7.48           O  
ATOM   3426  H   TYR A1004      29.392  19.419 -15.973  1.00  0.00           H  
ATOM   3427  HA  TYR A1004      26.665  18.387 -15.395  1.00  0.00           H  
ATOM   3428  HB2 TYR A1004      27.830  21.162 -14.844  1.00  0.00           H  
ATOM   3429  HB3 TYR A1004      26.251  20.603 -14.397  1.00  0.00           H  
ATOM   3430  HD1 TYR A1004      29.909  20.272 -13.662  1.00  0.00           H  
ATOM   3431  HD2 TYR A1004      25.907  19.488 -12.244  1.00  0.00           H  
ATOM   3432  HE1 TYR A1004      30.818  19.499 -11.518  1.00  0.00           H  
ATOM   3433  HE2 TYR A1004      26.824  18.684 -10.106  1.00  0.00           H  
ATOM   3434  HH  TYR A1004      30.371  18.591  -9.470  1.00  0.00           H  
ATOM   3435  N   ALA A1005      25.791  19.538 -17.512  1.00  7.44           N  
ATOM   3436  CA  ALA A1005      25.302  20.119 -18.764  1.00  7.15           C  
ATOM   3437  C   ALA A1005      25.064  21.628 -18.595  1.00  7.63           C  
ATOM   3438  O   ALA A1005      24.160  22.009 -17.853  1.00  7.36           O  
ATOM   3439  CB  ALA A1005      24.022  19.387 -19.197  1.00  7.27           C  
ATOM   3440  H   ALA A1005      25.110  19.041 -16.951  1.00  0.00           H  
ATOM   3441  HA  ALA A1005      26.052  19.956 -19.540  1.00  0.00           H  
ATOM   3442  HB1 ALA A1005      23.620  19.804 -20.121  1.00  0.00           H  
ATOM   3443  HB2 ALA A1005      24.222  18.331 -19.377  1.00  0.00           H  
ATOM   3444  HB3 ALA A1005      23.242  19.448 -18.438  1.00  0.00           H  
ATOM   3445  N   ARG A1006      25.907  22.440 -19.258  1.00  7.36           N  
ATOM   3446  CA  ARG A1006      25.965  23.902 -19.184  1.00  7.86           C  
ATOM   3447  C   ARG A1006      24.657  24.559 -19.653  1.00  7.96           C  
ATOM   3448  O   ARG A1006      24.386  24.583 -20.852  1.00  7.69           O  
ATOM   3449  CB  ARG A1006      27.174  24.384 -20.013  1.00  8.08           C  
ATOM   3450  CG  ARG A1006      27.471  25.892 -19.915  1.00  8.45           C  
ATOM   3451  CD  ARG A1006      28.612  26.341 -20.843  1.00  9.25           C  
ATOM   3452  NE  ARG A1006      29.924  25.822 -20.430  1.00  8.94           N  
ATOM   3453  CZ  ARG A1006      30.780  26.419 -19.583  1.00  9.60           C  
ATOM   3454  NH1 ARG A1006      30.493  27.603 -19.024  1.00 10.06           N1+
ATOM   3455  NH2 ARG A1006      31.943  25.823 -19.294  1.00 10.02           N1+
ATOM   3456  H   ARG A1006      26.583  22.015 -19.878  1.00  0.00           H  
ATOM   3457  HA  ARG A1006      26.138  24.170 -18.141  1.00  0.00           H  
ATOM   3458  HB2 ARG A1006      28.059  23.842 -19.692  1.00  0.00           H  
ATOM   3459  HB3 ARG A1006      27.018  24.117 -21.060  1.00  0.00           H  
ATOM   3460  HG2 ARG A1006      26.593  26.509 -20.099  1.00  0.00           H  
ATOM   3461  HG3 ARG A1006      27.761  26.081 -18.881  1.00  0.00           H  
ATOM   3462  HD2 ARG A1006      28.442  25.850 -21.800  1.00  0.00           H  
ATOM   3463  HD3 ARG A1006      28.600  27.408 -21.068  1.00  0.00           H  
ATOM   3464  HE  ARG A1006      30.162  24.901 -20.777  1.00  0.00           H  
ATOM   3465 HH11 ARG A1006      29.619  28.060 -19.239  1.00  0.00           H  
ATOM   3466 HH12 ARG A1006      31.143  28.045 -18.390  1.00  0.00           H  
ATOM   3467 HH21 ARG A1006      32.183  24.930 -19.708  1.00  0.00           H  
ATOM   3468 HH22 ARG A1006      32.601  26.258 -18.664  1.00  0.00           H  
ATOM   3469  N   VAL A1007      23.878  25.072 -18.691  1.00  7.74           N  
ATOM   3470  CA  VAL A1007      22.521  25.587 -18.891  1.00  8.35           C  
ATOM   3471  C   VAL A1007      22.438  26.912 -19.678  1.00  9.23           C  
ATOM   3472  O   VAL A1007      21.388  27.177 -20.262  1.00 11.01           O  
ATOM   3473  CB  VAL A1007      21.798  25.700 -17.522  1.00  8.14           C  
ATOM   3474  CG1 VAL A1007      20.475  26.492 -17.489  1.00  7.79           C  
ATOM   3475  CG2 VAL A1007      21.548  24.297 -16.953  1.00  7.48           C  
ATOM   3476  H   VAL A1007      24.192  25.029 -17.732  1.00  0.00           H  
ATOM   3477  HA  VAL A1007      21.982  24.850 -19.488  1.00  0.00           H  
ATOM   3478  HB  VAL A1007      22.485  26.198 -16.841  1.00  0.00           H  
ATOM   3479 HG11 VAL A1007      20.018  26.453 -16.500  1.00  0.00           H  
ATOM   3480 HG12 VAL A1007      20.623  27.546 -17.718  1.00  0.00           H  
ATOM   3481 HG13 VAL A1007      19.756  26.089 -18.201  1.00  0.00           H  
ATOM   3482 HG21 VAL A1007      21.015  24.344 -16.008  1.00  0.00           H  
ATOM   3483 HG22 VAL A1007      20.949  23.692 -17.633  1.00  0.00           H  
ATOM   3484 HG23 VAL A1007      22.480  23.765 -16.770  1.00  0.00           H  
ATOM   3485  N   SER A1008      23.538  27.685 -19.753  1.00  9.91           N  
ATOM   3486  CA  SER A1008      23.635  28.898 -20.576  1.00 10.17           C  
ATOM   3487  C   SER A1008      23.493  28.638 -22.095  1.00 10.46           C  
ATOM   3488  O   SER A1008      22.982  29.507 -22.799  1.00 10.32           O  
ATOM   3489  CB  SER A1008      24.917  29.677 -20.212  1.00 10.74           C  
ATOM   3490  OG  SER A1008      26.094  29.057 -20.692  1.00 10.58           O  
ATOM   3491  H   SER A1008      24.378  27.408 -19.265  1.00  0.00           H  
ATOM   3492  HA  SER A1008      22.799  29.534 -20.285  1.00  0.00           H  
ATOM   3493  HB2 SER A1008      24.870  30.680 -20.637  1.00  0.00           H  
ATOM   3494  HB3 SER A1008      24.995  29.805 -19.132  1.00  0.00           H  
ATOM   3495  HG  SER A1008      26.829  29.658 -20.550  1.00  0.00           H  
ATOM   3496  N   ARG A1009      23.880  27.432 -22.551  1.00  9.37           N  
ATOM   3497  CA  ARG A1009      23.680  26.933 -23.916  1.00 10.16           C  
ATOM   3498  C   ARG A1009      22.226  26.523 -24.220  1.00  9.85           C  
ATOM   3499  O   ARG A1009      21.885  26.413 -25.397  1.00 10.08           O  
ATOM   3500  CB  ARG A1009      24.612  25.724 -24.142  1.00  9.48           C  
ATOM   3501  CG  ARG A1009      26.110  26.077 -24.198  1.00  9.83           C  
ATOM   3502  CD  ARG A1009      26.573  26.589 -25.573  1.00 10.46           C  
ATOM   3503  NE  ARG A1009      26.476  25.535 -26.592  1.00 10.72           N  
ATOM   3504  CZ  ARG A1009      26.543  25.693 -27.923  1.00 11.61           C  
ATOM   3505  NH1 ARG A1009      26.776  26.891 -28.477  1.00 11.58           N1+
ATOM   3506  NH2 ARG A1009      26.368  24.624 -28.708  1.00 11.80           N1+
ATOM   3507  H   ARG A1009      24.281  26.771 -21.899  1.00  0.00           H  
ATOM   3508  HA  ARG A1009      23.948  27.729 -24.613  1.00  0.00           H  
ATOM   3509  HB2 ARG A1009      24.445  24.998 -23.348  1.00  0.00           H  
ATOM   3510  HB3 ARG A1009      24.337  25.197 -25.057  1.00  0.00           H  
ATOM   3511  HG2 ARG A1009      26.446  26.712 -23.377  1.00  0.00           H  
ATOM   3512  HG3 ARG A1009      26.629  25.133 -24.048  1.00  0.00           H  
ATOM   3513  HD2 ARG A1009      25.858  27.342 -25.903  1.00  0.00           H  
ATOM   3514  HD3 ARG A1009      27.546  27.081 -25.538  1.00  0.00           H  
ATOM   3515  HE  ARG A1009      26.348  24.591 -26.245  1.00  0.00           H  
ATOM   3516 HH11 ARG A1009      26.932  27.696 -27.890  1.00  0.00           H  
ATOM   3517 HH12 ARG A1009      26.867  26.982 -29.479  1.00  0.00           H  
ATOM   3518 HH21 ARG A1009      26.198  23.718 -28.289  1.00  0.00           H  
ATOM   3519 HH22 ARG A1009      26.480  24.694 -29.709  1.00  0.00           H  
ATOM   3520  N   PHE A1010      21.412  26.285 -23.178  1.00  9.35           N  
ATOM   3521  CA  PHE A1010      20.047  25.761 -23.284  1.00 10.19           C  
ATOM   3522  C   PHE A1010      18.984  26.755 -22.800  1.00 10.63           C  
ATOM   3523  O   PHE A1010      17.814  26.380 -22.768  1.00 10.61           O  
ATOM   3524  CB  PHE A1010      19.954  24.440 -22.491  1.00  9.80           C  
ATOM   3525  CG  PHE A1010      20.916  23.377 -22.978  1.00  9.89           C  
ATOM   3526  CD1 PHE A1010      20.791  22.861 -24.284  1.00 10.85           C  
ATOM   3527  CD2 PHE A1010      22.001  22.971 -22.174  1.00  9.80           C  
ATOM   3528  CE1 PHE A1010      21.736  21.968 -24.765  1.00 11.00           C  
ATOM   3529  CE2 PHE A1010      22.939  22.081 -22.675  1.00  9.98           C  
ATOM   3530  CZ  PHE A1010      22.807  21.592 -23.967  1.00 10.23           C  
ATOM   3531  H   PHE A1010      21.764  26.408 -22.238  1.00  0.00           H  
ATOM   3532  HA  PHE A1010      19.800  25.551 -24.326  1.00  0.00           H  
ATOM   3533  HB2 PHE A1010      20.129  24.623 -21.430  1.00  0.00           H  
ATOM   3534  HB3 PHE A1010      18.948  24.027 -22.567  1.00  0.00           H  
ATOM   3535  HD1 PHE A1010      19.977  23.177 -24.919  1.00  0.00           H  
ATOM   3536  HD2 PHE A1010      22.114  23.357 -21.174  1.00  0.00           H  
ATOM   3537  HE1 PHE A1010      21.647  21.578 -25.769  1.00  0.00           H  
ATOM   3538  HE2 PHE A1010      23.779  21.781 -22.065  1.00  0.00           H  
ATOM   3539  HZ  PHE A1010      23.549  20.922 -24.362  1.00  0.00           H  
ATOM   3540  N   THR A1011      19.380  27.987 -22.435  1.00 11.63           N  
ATOM   3541  CA ATHR A1011      18.500  29.011 -21.862  0.50 12.27           C  
ATOM   3542  CA BTHR A1011      18.482  28.977 -21.977  0.50 12.32           C  
ATOM   3543  C   THR A1011      17.348  29.425 -22.803  1.00 13.24           C  
ATOM   3544  O   THR A1011      16.226  29.544 -22.318  1.00 12.93           O  
ATOM   3545  CB ATHR A1011      19.314  30.260 -21.428  0.50 12.29           C  
ATOM   3546  CB BTHR A1011      19.209  30.307 -21.574  0.50 12.29           C  
ATOM   3547  CG2ATHR A1011      18.501  31.492 -20.986  0.50 12.43           C  
ATOM   3548  CG2BTHR A1011      20.296  30.073 -20.619  0.50 11.93           C  
ATOM   3549  OG1ATHR A1011      20.129  29.890 -20.334  0.50 12.11           O  
ATOM   3550  OG1BTHR A1011      19.828  30.887 -22.695  0.50 13.03           O  
ATOM   3551  H   THR A1011      20.357  28.230 -22.511  1.00  0.00           H  
ATOM   3552  HA ATHR A1011      18.045  28.575 -20.970  0.50  0.00           H  
ATOM   3553  HA BTHR A1011      18.036  28.562 -21.073  0.50  0.00           H  
ATOM   3554  HB ATHR A1011      19.980  30.560 -22.238  0.50  0.00           H  
ATOM   3555  HB BTHR A1011      18.489  31.006 -21.148  0.50  0.00           H  
ATOM   3556  HG1ATHR A1011      20.641  29.113 -20.574  0.50  0.00           H  
ATOM   3557  HG1BTHR A1011      20.268  31.699 -22.434  0.50  0.00           H  
ATOM   3558 HG21ATHR A1011      19.152  32.262 -20.571  0.50  0.00           H  
ATOM   3559 HG21BTHR A1011      20.771  31.022 -20.369  0.50  0.00           H  
ATOM   3560 HG22ATHR A1011      17.966  31.946 -21.820  0.50  0.00           H  
ATOM   3561 HG22BTHR A1011      19.893  29.619 -19.714  0.50  0.00           H  
ATOM   3562 HG23ATHR A1011      17.772  31.230 -20.219  0.50  0.00           H  
ATOM   3563 HG23BTHR A1011      21.033  29.405 -21.064  0.50  0.00           H  
ATOM   3564  N   GLU A1012      17.613  29.555 -24.118  1.00 14.27           N  
ATOM   3565  CA  GLU A1012      16.586  29.798 -25.140  1.00 15.05           C  
ATOM   3566  C   GLU A1012      15.585  28.634 -25.268  1.00 14.43           C  
ATOM   3567  O   GLU A1012      14.380  28.884 -25.327  1.00 14.23           O  
ATOM   3568  CB  GLU A1012      17.254  30.140 -26.492  1.00 18.25           C  
ATOM   3569  CG  GLU A1012      16.261  30.371 -27.660  1.00 22.97           C  
ATOM   3570  CD  GLU A1012      16.916  30.733 -28.996  1.00 32.81           C  
ATOM   3571  OE1 GLU A1012      18.165  30.746 -29.064  1.00 30.92           O  
ATOM   3572  OE2 GLU A1012      16.138  30.981 -29.943  1.00 40.88           O1-
ATOM   3573  H   GLU A1012      18.557  29.431 -24.453  1.00  0.00           H  
ATOM   3574  HA  GLU A1012      16.018  30.676 -24.826  1.00  0.00           H  
ATOM   3575  HB2 GLU A1012      17.863  31.036 -26.363  1.00  0.00           H  
ATOM   3576  HB3 GLU A1012      17.949  29.342 -26.762  1.00  0.00           H  
ATOM   3577  HG2 GLU A1012      15.661  29.480 -27.841  1.00  0.00           H  
ATOM   3578  HG3 GLU A1012      15.565  31.168 -27.395  1.00  0.00           H  
ATOM   3579  N   TRP A1013      16.105  27.393 -25.294  1.00 12.54           N  
ATOM   3580  CA  TRP A1013      15.314  26.167 -25.392  1.00 12.25           C  
ATOM   3581  C   TRP A1013      14.403  25.938 -24.173  1.00 11.80           C  
ATOM   3582  O   TRP A1013      13.239  25.600 -24.370  1.00 12.18           O  
ATOM   3583  CB  TRP A1013      16.233  24.962 -25.685  1.00 12.05           C  
ATOM   3584  CG  TRP A1013      15.552  23.626 -25.749  1.00 12.55           C  
ATOM   3585  CD1 TRP A1013      14.774  23.191 -26.767  1.00 13.30           C  
ATOM   3586  CD2 TRP A1013      15.492  22.584 -24.727  1.00 11.86           C  
ATOM   3587  CE2 TRP A1013      14.645  21.537 -25.202  1.00 12.65           C  
ATOM   3588  CE3 TRP A1013      16.058  22.419 -23.441  1.00 11.46           C  
ATOM   3589  NE1 TRP A1013      14.242  21.959 -26.451  1.00 13.19           N  
ATOM   3590  CZ2 TRP A1013      14.369  20.392 -24.438  1.00 12.23           C  
ATOM   3591  CZ3 TRP A1013      15.804  21.264 -22.674  1.00 11.76           C  
ATOM   3592  CH2 TRP A1013      14.963  20.252 -23.173  1.00 11.51           C  
ATOM   3593  H   TRP A1013      17.105  27.274 -25.229  1.00  0.00           H  
ATOM   3594  HA  TRP A1013      14.652  26.281 -26.254  1.00  0.00           H  
ATOM   3595  HB2 TRP A1013      16.747  25.122 -26.633  1.00  0.00           H  
ATOM   3596  HB3 TRP A1013      17.015  24.900 -24.927  1.00  0.00           H  
ATOM   3597  HD1 TRP A1013      14.590  23.748 -27.675  1.00  0.00           H  
ATOM   3598  HE1 TRP A1013      13.619  21.461 -27.070  1.00  0.00           H  
ATOM   3599  HE3 TRP A1013      16.701  23.190 -23.043  1.00  0.00           H  
ATOM   3600  HZ2 TRP A1013      13.722  19.620 -24.824  1.00  0.00           H  
ATOM   3601  HZ3 TRP A1013      16.248  21.159 -21.695  1.00  0.00           H  
ATOM   3602  HH2 TRP A1013      14.762  19.373 -22.585  1.00  0.00           H  
ATOM   3603  N   ILE A1014      14.924  26.168 -22.956  1.00 11.00           N  
ATOM   3604  CA  ILE A1014      14.175  26.101 -21.697  1.00 11.26           C  
ATOM   3605  C   ILE A1014      13.044  27.151 -21.641  1.00 11.38           C  
ATOM   3606  O   ILE A1014      11.927  26.796 -21.269  1.00 10.74           O  
ATOM   3607  CB  ILE A1014      15.115  26.269 -20.461  1.00 11.01           C  
ATOM   3608  CG1 ILE A1014      16.097  25.079 -20.338  1.00 10.66           C  
ATOM   3609  CG2 ILE A1014      14.388  26.483 -19.112  1.00 11.05           C  
ATOM   3610  CD1 ILE A1014      17.353  25.392 -19.512  1.00 10.16           C  
ATOM   3611  H   ILE A1014      15.898  26.431 -22.878  1.00  0.00           H  
ATOM   3612  HA  ILE A1014      13.714  25.112 -21.643  1.00  0.00           H  
ATOM   3613  HB  ILE A1014      15.715  27.161 -20.645  1.00  0.00           H  
ATOM   3614 HG12 ILE A1014      15.587  24.222 -19.901  1.00  0.00           H  
ATOM   3615 HG13 ILE A1014      16.420  24.742 -21.321  1.00  0.00           H  
ATOM   3616 HG21 ILE A1014      15.085  26.492 -18.275  1.00  0.00           H  
ATOM   3617 HG22 ILE A1014      13.848  27.428 -19.075  1.00  0.00           H  
ATOM   3618 HG23 ILE A1014      13.673  25.688 -18.918  1.00  0.00           H  
ATOM   3619 HD11 ILE A1014      18.196  24.787 -19.844  1.00  0.00           H  
ATOM   3620 HD12 ILE A1014      17.650  26.437 -19.604  1.00  0.00           H  
ATOM   3621 HD13 ILE A1014      17.195  25.180 -18.455  1.00  0.00           H  
ATOM   3622  N   GLN A1015      13.348  28.395 -22.057  1.00 12.22           N  
ATOM   3623  CA  GLN A1015      12.419  29.528 -22.125  1.00 13.92           C  
ATOM   3624  C   GLN A1015      11.249  29.374 -23.111  1.00 15.05           C  
ATOM   3625  O   GLN A1015      10.223  30.019 -22.898  1.00 17.40           O  
ATOM   3626  CB  GLN A1015      13.202  30.829 -22.394  1.00 13.49           C  
ATOM   3627  CG  GLN A1015      13.927  31.351 -21.136  1.00 13.69           C  
ATOM   3628  CD  GLN A1015      14.898  32.517 -21.369  1.00 14.29           C  
ATOM   3629  NE2 GLN A1015      15.079  32.972 -22.611  1.00 13.77           N  
ATOM   3630  OE1 GLN A1015      15.496  33.005 -20.414  1.00 15.80           O  
ATOM   3631  H   GLN A1015      14.295  28.593 -22.352  1.00  0.00           H  
ATOM   3632  HA  GLN A1015      11.960  29.622 -21.141  1.00  0.00           H  
ATOM   3633  HB2 GLN A1015      13.909  30.651 -23.205  1.00  0.00           H  
ATOM   3634  HB3 GLN A1015      12.528  31.612 -22.749  1.00  0.00           H  
ATOM   3635  HG2 GLN A1015      13.191  31.661 -20.393  1.00  0.00           H  
ATOM   3636  HG3 GLN A1015      14.490  30.540 -20.679  1.00  0.00           H  
ATOM   3637 HE21 GLN A1015      14.583  32.558 -23.387  1.00  0.00           H  
ATOM   3638 HE22 GLN A1015      15.713  33.740 -22.779  1.00  0.00           H  
ATOM   3639  N   SER A1016      11.399  28.523 -24.144  1.00 15.50           N  
ATOM   3640  CA  SER A1016      10.355  28.240 -25.136  1.00 15.87           C  
ATOM   3641  C   SER A1016       9.122  27.500 -24.567  1.00 18.45           C  
ATOM   3642  O   SER A1016       8.059  27.561 -25.184  1.00 16.46           O  
ATOM   3643  CB  SER A1016      10.979  27.524 -26.357  1.00 16.29           C  
ATOM   3644  OG  SER A1016      11.139  26.129 -26.178  1.00 16.42           O  
ATOM   3645  H   SER A1016      12.276  28.035 -24.263  1.00  0.00           H  
ATOM   3646  HA  SER A1016      10.000  29.211 -25.489  1.00  0.00           H  
ATOM   3647  HB2 SER A1016      10.334  27.664 -27.225  1.00  0.00           H  
ATOM   3648  HB3 SER A1016      11.941  27.965 -26.617  1.00  0.00           H  
ATOM   3649  HG  SER A1016      11.834  25.972 -25.529  1.00  0.00           H  
ATOM   3650  N   PHE A1017       9.284  26.840 -23.407  1.00 16.72           N  
ATOM   3651  CA  PHE A1017       8.231  26.105 -22.706  1.00 17.43           C  
ATOM   3652  C   PHE A1017       7.473  26.958 -21.672  1.00 18.20           C  
ATOM   3653  O   PHE A1017       6.332  26.621 -21.357  1.00 19.35           O  
ATOM   3654  CB  PHE A1017       8.862  24.898 -21.983  1.00 16.02           C  
ATOM   3655  CG  PHE A1017       9.468  23.836 -22.880  1.00 15.57           C  
ATOM   3656  CD1 PHE A1017      10.828  23.909 -23.238  1.00 14.10           C  
ATOM   3657  CD2 PHE A1017       8.653  22.855 -23.482  1.00 17.28           C  
ATOM   3658  CE1 PHE A1017      11.366  22.982 -24.119  1.00 15.18           C  
ATOM   3659  CE2 PHE A1017       9.211  21.933 -24.359  1.00 17.18           C  
ATOM   3660  CZ  PHE A1017      10.563  21.995 -24.672  1.00 15.44           C  
ATOM   3661  H   PHE A1017      10.193  26.836 -22.966  1.00  0.00           H  
ATOM   3662  HA  PHE A1017       7.500  25.731 -23.426  1.00  0.00           H  
ATOM   3663  HB2 PHE A1017       9.626  25.244 -21.286  1.00  0.00           H  
ATOM   3664  HB3 PHE A1017       8.110  24.409 -21.371  1.00  0.00           H  
ATOM   3665  HD1 PHE A1017      11.455  24.676 -22.813  1.00  0.00           H  
ATOM   3666  HD2 PHE A1017       7.597  22.813 -23.259  1.00  0.00           H  
ATOM   3667  HE1 PHE A1017      12.413  23.034 -24.378  1.00  0.00           H  
ATOM   3668  HE2 PHE A1017       8.588  21.174 -24.808  1.00  0.00           H  
ATOM   3669  HZ  PHE A1017      10.993  21.282 -25.360  1.00  0.00           H  
ATOM   3670  N   LEU A1018       8.129  27.995 -21.120  1.00 18.98           N  
ATOM   3671  CA  LEU A1018       7.697  28.689 -19.903  1.00 23.29           C  
ATOM   3672  C   LEU A1018       6.468  29.599 -20.080  1.00 28.49           C  
ATOM   3673  O   LEU A1018       6.162  30.045 -21.187  1.00 25.54           O  
ATOM   3674  CB  LEU A1018       8.880  29.493 -19.308  1.00 23.44           C  
ATOM   3675  CG  LEU A1018      10.133  28.662 -18.950  1.00 21.62           C  
ATOM   3676  CD1 LEU A1018      11.245  29.553 -18.357  1.00 22.34           C  
ATOM   3677  CD2 LEU A1018       9.837  27.444 -18.054  1.00 22.04           C  
ATOM   3678  H   LEU A1018       9.044  28.243 -21.468  1.00  0.00           H  
ATOM   3679  HA  LEU A1018       7.401  27.919 -19.189  1.00  0.00           H  
ATOM   3680  HB2 LEU A1018       9.164  30.279 -20.010  1.00  0.00           H  
ATOM   3681  HB3 LEU A1018       8.547  30.006 -18.404  1.00  0.00           H  
ATOM   3682  HG  LEU A1018      10.518  28.276 -19.888  1.00  0.00           H  
ATOM   3683 HD11 LEU A1018      12.211  29.317 -18.802  1.00  0.00           H  
ATOM   3684 HD12 LEU A1018      11.057  30.612 -18.538  1.00  0.00           H  
ATOM   3685 HD13 LEU A1018      11.344  29.428 -17.279  1.00  0.00           H  
ATOM   3686 HD21 LEU A1018      10.592  27.308 -17.281  1.00  0.00           H  
ATOM   3687 HD22 LEU A1018       8.876  27.529 -17.549  1.00  0.00           H  
ATOM   3688 HD23 LEU A1018       9.818  26.527 -18.644  1.00  0.00           H  
ATOM   3689  N   HIS A1019       5.822  29.867 -18.935  1.00 36.45           N  
ATOM   3690  CA  HIS A1019       4.692  30.785 -18.750  1.00 40.51           C  
ATOM   3691  C   HIS A1019       4.842  31.577 -17.402  1.00 46.85           C  
ATOM   3692  O   HIS A1019       4.036  32.526 -17.283  1.00 45.83           O  
ATOM   3693  CB  HIS A1019       3.342  29.998 -18.747  1.00 44.62           C  
ATOM   3694  CG  HIS A1019       2.454  30.240 -19.942  1.00 52.06           C  
ATOM   3695  CD2 HIS A1019       1.122  30.580 -20.031  1.00 55.87           C  
ATOM   3696  ND1 HIS A1019       2.909  30.166 -21.248  1.00 54.40           N  
ATOM   3697  CE1 HIS A1019       1.871  30.445 -22.041  1.00 57.21           C  
ATOM   3698  NE2 HIS A1019       0.752  30.703 -21.373  1.00 54.53           N  
ATOM   3699  OXT HIS A1019       5.726  31.179 -16.604  1.00 36.65           O1-
ATOM   3700  H   HIS A1019       6.170  29.471 -18.074  1.00  0.00           H  
ATOM   3701  HA  HIS A1019       4.695  31.551 -19.530  1.00  0.00           H  
ATOM   3702  HB2 HIS A1019       3.519  28.922 -18.691  1.00  0.00           H  
ATOM   3703  HB3 HIS A1019       2.736  30.215 -17.865  1.00  0.00           H  
ATOM   3704  HD1 HIS A1019       3.854  29.953 -21.538  1.00  0.00           H  
ATOM   3705  HD2 HIS A1019       0.406  30.743 -19.238  1.00  0.00           H  
ATOM   3706  HE1 HIS A1019       1.936  30.461 -23.119  1.00  0.00           H  
HETATM 3707  C1  UNK Z 999      28.981  10.337 -12.140  1.00  0.00           C  
HETATM 3708  N1  UNK Z 999      29.931  11.707 -10.444  1.00  0.00           N  
HETATM 3709  O1  UNK Z 999      24.240   9.940 -12.867  1.00  0.00           O  
HETATM 3710  C2  UNK Z 999      28.793  11.317 -11.172  1.00  0.00           C  
HETATM 3711  N2  UNK Z 999      29.975  14.049 -10.467  1.00  0.00           N  
HETATM 3712  O2  UNK Z 999      25.729   8.821 -14.218  1.00  0.00           O  
HETATM 3713  C3  UNK Z 999      27.519  11.788 -10.867  1.00  0.00           C  
HETATM 3714  N3  UNK Z 999      31.875  12.849 -10.467  1.00  0.00           N1+
HETATM 3715  O3  UNK Z 999      24.675   8.849 -19.134  1.00  0.00           O  
HETATM 3716  C4  UNK Z 999      26.420  11.263 -11.547  1.00  0.00           C  
HETATM 3717  N4  UNK Z 999      22.976   7.395 -19.460  1.00  0.00           N  
HETATM 3718  O4  UNK Z 999      20.860   6.165 -20.785  1.00  0.00           O1-
HETATM 3719  C5  UNK Z 999      26.592  10.263 -12.519  1.00  0.00           C  
HETATM 3720  O5  UNK Z 999      20.675   8.017 -22.067  1.00  0.00           O  
HETATM 3721  C6  UNK Z 999      27.887   9.809 -12.811  1.00  0.00           C  
HETATM 3722  O6  UNK Z 999      25.475   5.614 -22.067  1.00  0.00           O  
HETATM 3723  C7  UNK Z 999      30.563  12.872 -10.477  1.00  0.00           C  
HETATM 3724  O7  UNK Z 999      23.370   4.975 -22.142  1.00  0.00           O1-
HETATM 3725  C8  UNK Z 999      25.395   9.674 -13.201  1.00  0.00           C  
HETATM 3726  C9  UNK Z 999      24.769   8.182 -14.973  1.00  0.00           C  
HETATM 3727  C10 UNK Z 999      24.757   8.405 -16.350  1.00  0.00           C  
HETATM 3728  C11 UNK Z 999      23.860   7.732 -17.195  1.00  0.00           C  
HETATM 3729  C12 UNK Z 999      22.955   6.824 -16.617  1.00  0.00           C  
HETATM 3730  C13 UNK Z 999      22.961   6.595 -15.241  1.00  0.00           C  
HETATM 3731  C14 UNK Z 999      23.869   7.264 -14.421  1.00  0.00           C  
HETATM 3732  C15 UNK Z 999      23.875   8.027 -18.680  1.00  0.00           C  
HETATM 3733  C16 UNK Z 999      22.706   7.726 -20.871  1.00  0.00           C  
HETATM 3734  C17 UNK Z 999      21.264   7.249 -21.267  1.00  0.00           C  
HETATM 3735  C18 UNK Z 999      23.855   7.319 -21.850  1.00  0.00           C  
HETATM 3736  C19 UNK Z 999      24.249   5.844 -21.981  1.00  0.00           C  
HETATM 3737  H1  UNK Z 999      29.972   9.961 -12.358  1.00  0.00           H  
HETATM 3738  H2  UNK Z 999      27.370  12.528 -10.093  1.00  0.00           H  
HETATM 3739  H3  UNK Z 999      25.433  11.627 -11.294  1.00  0.00           H  
HETATM 3740  H4  UNK Z 999      28.067   9.036 -13.546  1.00  0.00           H  
HETATM 3741  H5  UNK Z 999      30.496  10.957 -10.067  1.00  0.00           H  
HETATM 3742  H6  UNK Z 999      30.488  14.800 -10.005  1.00  0.00           H  
HETATM 3743  H7  UNK Z 999      28.974  14.141 -10.541  1.00  0.00           H  
HETATM 3744  H8  UNK Z 999      32.400  13.576  -9.954  1.00  0.00           H  
HETATM 3745  H9  UNK Z 999      25.461   9.120 -16.753  1.00  0.00           H  
HETATM 3746  H10 UNK Z 999      22.236   6.287 -17.218  1.00  0.00           H  
HETATM 3747  H11 UNK Z 999      22.263   5.893 -14.809  1.00  0.00           H  
HETATM 3748  H12 UNK Z 999      23.876   7.069 -13.359  1.00  0.00           H  
HETATM 3749  H13 UNK Z 999      22.336   6.721 -19.064  1.00  0.00           H  
HETATM 3750  H14 UNK Z 999      22.655   8.816 -20.923  1.00  0.00           H  
HETATM 3751  H15 UNK Z 999      24.750   7.874 -21.572  1.00  0.00           H  
HETATM 3752  H16 UNK Z 999      23.630   7.649 -22.861  1.00  0.00           H  
HETATM 3753  H17 UNK Z 999      32.341  11.976 -10.667  1.00  0.00           H  
CONECT 3707 3710 3721 3737
CONECT 3708 3723 3741 3710
CONECT 3709 3725
CONECT 3710 3707 3708 3713
CONECT 3711 3742 3743 3723
CONECT 3712 3726 3725
CONECT 3713 3710 3716 3738
CONECT 3714 3744 3753 3723
CONECT 3715 3732
CONECT 3716 3713 3719 3739
CONECT 3717 3733 3749 3732
CONECT 3718 3734
CONECT 3719 3716 3721 3725
CONECT 3720 3734
CONECT 3721 3707 3719 3740
CONECT 3722 3736
CONECT 3723 3708 3711 3714
CONECT 3724 3736
CONECT 3725 3719 3709 3712
CONECT 3726 3712 3727 3731
CONECT 3727 3726 3728 3745
CONECT 3728 3727 3729 3732
CONECT 3729 3728 3730 3746
CONECT 3730 3729 3731 3747
CONECT 3731 3726 3730 3748
CONECT 3732 3728 3715 3717
CONECT 3733 3717 3734 3735 3750
CONECT 3734 3733 3718 3720
CONECT 3735 3733 3736 3751 3752
CONECT 3736 3735 3722 3724
CONECT 3737 3707
CONECT 3738 3713
CONECT 3739 3716
CONECT 3740 3721
CONECT 3741 3708
CONECT 3742 3711
CONECT 3743 3711
CONECT 3744 3714
CONECT 3745 3727
CONECT 3746 3729
CONECT 3747 3730
CONECT 3748 3731
CONECT 3749 3717
CONECT 3750 3733
CONECT 3751 3735
CONECT 3752 3735
CONECT 3753 3714
END
