# Supplementary material for: Design, Synthesis, and Biological Evaluation of a Novel Series of 4-Guanidinobenzoate Derivatives as Enteropeptidase Inhibitors with Low Systemic Exposure for the Treatment of Obesity
Source: J Med Chem. 2022 Jun 10;65(12):8456–77. doi: 10.1021/acs.jmedchem.2c00463 (PMC9234964; doi:10.1021/acs.jmedchem.2c00463)
Supplement: Supplementary file 5 — jm2c00463_si_005.csv [file jm2c00463_si_005.csv]

Compound	SMILES	human enteropeptidase IC50 (6 min)	human enteropeptidase IC50 (120 min)	rat enteropeptidase IC50 (120 min)	PAMPA at pH 5.0 (nm/sec)	PAMPA at pH 7.4 (nm/sec)	MDR1 (A to B) (nm/sec)
1a	N(c1ccc(cc1)C(=O)Oc2noc(c2)C)C(=N)N.Cl	1500	140		5	3
1b	NC(NC1=CC=C(C(OC2=CC=CC=C2)=O)C=C1)=N.CS(O)(=O)=O	5600	400		<2	<2
1c	NC(NC1=CC=C(C(OC2=CC=C(C=C2)CC(NCC(O)=O)=O)=O)C=C1)=N.OC(C(F)(F)F)=O	540	30		2	2
2a	NC(NC1=CC=C(C(OC2=CC=C(C=C2)CC(N[C@H](C(O)=O)CC(O)=O)=O)=O)C=C1)=N.Cl	94	5.9		1	2	0
2b	NC(NC1=CC=C(C(OC2=CC=C(C=C2)CC(N[C@H](C(O)=O)CC(N)=O)=O)=O)C=C1)=N.OC(C(F)(F)F)=O	310	23
2c	NC(NC1=CC=C(C(OC2=CC=C(C=C2)CC(N[C@H](C(O)=O)CCC(O)=O)=O)=O)C=C1)=N.Cl	120	7.9
3a	CC1=CC(=CC=C1NC(N)=N)C(=O)OC1=CC=C(CC(=O)N[C@@H](CC(O)=O)C(O)=O)C=C1	>3300	680
3b	CC1=CC(NC(N)=N)=CC=C1C(=O)OC1=CC=C(CC(=O)N[C@@H](CC(O)=O)C(O)=O)C=C1	940	54
3c	NC(=N)NC1=CC=C(C(=O)OC2=CC=C(CC(=O)N[C@@H](CC(O)=O)C(O)=O)C=C2)C(Cl)=C1	57	5.6
3d	NC(=N)NC1=CC=C(C(=O)OC2=CC=C(CC(=O)N[C@@H](CC(O)=O)C(O)=O)C=C2)C(F)=C1	7.4	0.81
4a	NC(NC1=CC=C(C(OC2=CC=CC(CC(N[C@H](C(O)=O)CC(O)=O)=O)=C2)=O)C=C1)=N.OC(C(F)(F)F)=O	32	1.6
4b	NC(NC1=CC=C(C(OC2=CC=CC(C(N[C@H](C(O)=O)CC(O)=O)=O)=C2)=O)C=C1)=N.OC(C(F)(F)F)=O	13	0.82
4c	NC(NC1=CC=C(C(OC2=CC=C(C(N[C@H](C(O)=O)CC(O)=O)=O)C=C2)=O)C=C1)=N.O=C(O)C(F)(F)F	65	3.2
5a	NC(=N)NC1=CC=C(C=C1)C(=O)OC1=CC=C2CC(CC(=O)N[C@@H](CC(O)=O)C(O)=O)OC2=C1	180	14
(R)-5a	NC(=N)NC1=CC=C(C=C1)C(=O)OC1=CC=C2[C@@H](CC(=O)N[C@@H](CC(O)=O)C(O)=O)COC2=C1	84	7.7
(S)-5b	NC(NC1=CC=C(C(OC2=CC=C3[C@@H](COC3=C2)CC(N[C@H](C(O)=O)CC(O)=O)=O)=O)C=C1)=N.[H]O[H]	68	5.4	4.6			0
6b	NC(=N)NC1=CC=C(C=C1)C(=O)OC1=CC=CC(=C1)C1=NO[C@@](CC(O)=O)(C1)C(O)=O	20	1.2	1.5			0
6c	NC(=N)NC1=CC=C(C=C1)C(=O)OC1=CC=CC(=C1)C1=NO[C@](CC(O)=O)(C1)C(O)=O	26	1.8
